# Supplementary material for: Jun‐Mediated Changes in Cell Adhesion Contribute to Mouse Embryonic Stem Cell Exit from Ground State Pluripotency
Source: Stem Cells. 2016 Feb 13;34(5):1213–24. doi: 10.1002/stem.2294 (PMC4864893; doi:10.1002/stem.2294)
Supplement: Supplementary file 2 — Supporting Information [file STEM-34-1213-s002.xlsx]

## Sheet: Legend
Supplementary Table S1 Contribution of Jun to cell fate
	A	Gene name and timepoint (days - indicated as 0d, 1d, 3d and 5d)
	B-C	Mean and SEM for NTC
	D-E	Mean and SEM for Jun KD
		Mean values are calculated with the function ="AVERAGE"
		Standard error of the mean (SEM) values are calculated with the function ="STDEV.S/SQRT(n)"
	F	p-values are calculated for Jun KD vs NTC using the excel function ="T.TEST([array Jun day x],[array NTC day x],2,2)"
		Assumptions:
		- Two-tail distribution
		- Samples with equal variance
	G	Log2(FC) values
		FC (Fold change) is calculated as Jun KD conditon/NTC condition
	I-L	Graphs
		NTC expression profiles (blue lines) are reported in all the graphs for comparison with the siRNA conditon (red lines)
Supplementary Table S2 RNA-seq: fpkm table
	A	Gene name is indicated in the first column
	B-I	Fpkm for each condition (NTC and Jun siRNA treated cells), time-point (d0 and d2) and biological replicate (1 and 2) are reported
Supplementary Table S3 RNA-seq: differential expression analysis
	A	Gene name is reported
	B	Locus = genomic coordinates
	C	Strand
	D-H	Comparison between NTCd0-NTCd2
	I-M	Comparison between JUNd0-JUNd2
	N-R	Comparison between NTCd0-JUNd0
	S-W	Comparison between NTCd2-JUNd2
		Per each pairwise comparison:
		The mean values of the two samples compared are reported
		Log2(FC) = calculates the log2 of the fold changes of the comparison
		p_value = indicates the significance of the statistical test
		Significant = yes when the difference between sample 1 and sample 2 is statistically different, no when the difference is not
Supplementary Table S4 RNA-seq: GO-Term analysis for genes upregulated and downregulated upon 2i removal
	A-D	Upregulated genes
		A) GO-Term
		B) p-value
		C) -Log2(p-value)
		D) Genes in the group
	F-I	Downregulated genes
		F) GO-Term
		G) p-value
		H) -Log2(p-value)
		I) Genes in the group
Supplementary Table S5 RNA-seq: GO-Term analysis for genes upregulated and downregulated upon Jun removal at day 2
	A-D	Upregulated genes
		A) GO-Term
		B) p-value
		C) -Log2(p-value)
		D) Genes in the group
	F-I	Downregulated genes
		F) GO-Term
		G) p-value
		H) -Log2(p-value)
		I) Genes in the group
Supplementary Table S6 Contribution of Jun to adhesion-assciated gene expression
	A	Gene name
	B	Sample name (the condition is indicate as N for NTC and as J for Jun siRNA, the time-points are indicated as 04, 24, 48, 72 hours)
	C	Mean values (calculated with the function ="AVERAGE")
	D	SEM (calculated with the function ="STDEV.S/SQRT(n)")
	E	Log2(FC) values
		FC (Fold change) is calculated as Jun KD conditon/NTC condition
	F	p-values are calculated for Jun KD vs NTC using the excel function ="T.TEST([array Jun day x],[array NTC day x],2,2)"
		Assumptions:
		- Two-tail distribution
		- Samples with equal variance
	H-K	Graphs
		NTC expression profiles (blue lines) are reported in all the graphs for comparison with the siRNA conditon (red lines)
Supplementary Table S7 Changes in gene expression detected upon Jun depletion and overexpression.
The expression changes according to Jun depletion or overexpression are shown for the 406 genes that are significantly differentially expressed in d2 between NTC and siJun samples (see Table S3) and are also included in the expression data in Liu et al (2015)
	A	Gene name
	B	Fold change between the NTCd2 and siJund2, as in column U in Table S3.
	C	Fold change between the mESC sample after 36 hours of dox induction of c-Jun and the corresponding control sample.
Supplementary Table S8 Primers for RT-qPCR
	A	Oligonucleotide Number
	B	Name
	C	Target gene
	D	Sequence (5' -> 3')

## Sheet: Supplementary Table S1
	NTC		Jun
	Mean	SEM	Mean	SEM	p-value	Log2(FC)
Rex1
0d	1.66219	0.143263	2.2918	0.71662	0.0680812	0.139497
1d	0.938735	0.124112	1.68586	0.267766	0.00078847	0.254278
3d	0.0959894	0.0114724	0.161907	0.0837919	0.0600149	0.227042
5d	0.226609	0.0899603	0.584833	0.180642	0.0208981	0.411754
Oct4
0d	0.0430367	0.00562831	0.0603203	0.00674255	0.0116727	0.146624
1d	0.0371214	0.00722348	0.0465767	0.0111072	0.367166	0.0985441
3d	0.0345554	0.00557782	0.0408815	0.00399859	0.197387	0.0730111
5d	0.0126823	0.00338601	0.010492	0.00188041	0.524998	-0.0823388
Nanog
0d	0.737406	0.0532032	0.938926	0.0200269	0.0108323	0.104925
1d	0.129084	0.0135491	0.20427	0.0360442	0.039645	0.199331
3d	0.015114	0.00475974	0.0604969	0.00732734	0.000446009	0.602353
5d	0.0548939	0.00894827	0.21127	0.0153945	1.25749e-05	0.585314
Fgf5
0d	0.00257594	0.00053098	0.00360334	0.000875209	0.268626	0.145769
1d	0.0241647	0.00290675	0.0496604	0.00751935	0.0205297	0.312828
3d	0.0014648	0.000214088	0.00329607	0.000231973	0.00334707	0.352219
5d	0.0213135	0.00357366	0.0118138	0.00212838	0.0544496	-0.256267
Nestin
0d	0.0100109	0.000992549	0.0141298	0.000925137	0.000556527	0.149662
1d	0.00658703	0.00127754	0.00764772	0.000988509	0.469887	0.0648421
3d	0.00964185	0.00150938	0.0104983	0.00124988	0.686824	0.0369571
5d	0.0464849	0.014619	0.00412884	0.00104962	0.0368389	-1
Tbx6
0d	4.62385e-05	1.91634e-05	4.66915e-05	1.64384e-05	0.88018	0.00423376
1d	0.000105905	4.33335e-05	6.32664e-05	1.00008e-05	0.5048	-0.223743
3d	0.000329695	8.91583e-05	0.000204722	3.92042e-05	0.190735	-0.206948
5d	8.90044e-05	3.40051e-05	6.1954e-05	2.81848e-05	0.434578	-0.157342
Gata4
0d	5.07849e-05	1.37015e-05	5.99621e-05	1.06235e-05	0.508096	0.072142
1d	8.89368e-05	3.42803e-05	0.00011074	3.59095e-05	0.620997	0.0952245
3d	0.000476854	0.00014238	0.000425382	0.000146234	0.697952	-0.0496062
5d	0.00029103	8.45421e-05	0.000595282	0.000157065	0.140813	0.310785
Otx2
0d	0.0179786	0.00318789	0.0198492	0.00217956	0.632898	0.0429865
1d	0.134901	0.0171414	0.215055	0.0255459	0.0364344	0.202535
3d	0.0321928	0.00212815	0.0598454	0.00329478	0.000415302	0.269272
5d	0.0473679	0.0112897	0.0629048	0.00402395	0.252948	0.1232
LaminA/C
0d	0.000242055	5.76168e-05	0.000277946	3.12908e-05	0.554989	0.0600451
1d	0.000397103	6.044e-05	0.000381368	4.54956e-05	0.798448	-0.0175593
3d	0.00112334	0.000366898	0.000794893	0.000257876	0.487746	-0.150204
5d	0.00335326	0.00114744	0.000987938	0.000452457	0.135533	-0.530738
5t4
0d	1.65645e-05	7.67176e-06	1.31493e-05	2.7227e-06	0.547922	-0.100276
1d	2.00406e-05	8.99974e-06	2.90578e-05	2.42203e-05	0.552842	0.161353
3d	0.000415868	7.08463e-05	5.07829e-05	4.16979e-06	0.00886445	-0.913237
5d	0.000398099	5.61481e-05	8.49294e-05	2.22639e-05	0.00202652	-0.670933
FoxA2
0d	7.96634e-05	1.89492e-05	1.71467e-05	5.06866e-06	0.120614	-0.667079
1d	5.72176e-05	3.33495e-05	1.83357e-05	1.01069e-05	0.309722	-0.494231
3d	0.000386258	0.000115244	4.07485e-05	1.19968e-05	0.067735	-0.976766
5d	7.37604e-05	3.4301e-05	5.23363e-05	2.65294e-05	0.507103	-0.149021
GSC
0d	2.83118e-05	9.82659e-06	7.36077e-05	2.37625e-05	0.029881	0.414956
1d	4.31756e-06	1.33731e-06	2.04646e-05	4.67987e-06	0.0108702	0.675765
3d	2.48052e-05	9.82884e-06	2.71776e-05	1.92768e-05	0.972282	0.0396681
5d	3.77376e-05	2.02582e-05	1.27226e-05	5.2509e-06	0.423934	-0.472199
Nkx2.5
0d	5.27072e-06	2.38402e-06	1.39787e-05	3.26929e-06	0.0358517	0.423596
1d	5.56385e-06	2.76219e-06	6.26645e-06	2.66534e-06	0.964316	0.0516469
3d	1.93775e-05	6.67517e-06	6.55184e-06	1.12231e-06	0.139359	-0.470934
5d	4.40804e-05	3.12125e-05	1.18459e-05	4.0577e-06	0.534336	-0.570676
Gata2
0d	0.00106154	0.000243422	0.00197093	0.000445747	0.0508684	0.268734
1d	0.000450897	0.000115854	0.00096194	0.0002076	0.058661	0.32907
3d	0.00211939	0.00072722	0.0074721	0.00022251	0.00383625	0.547232
5d	0.0030668	0.00108993	0.00235221	0.000393034	0.463154	-0.11521
Jun
0d	0.000347086	0.000151163	8.97434e-05	6.99774e-05	0.158476	-0.587434
1d	0.000274962	0.000113954	6.3743e-05	1.68892e-05	0.117798	-0.634841
3d	0.00753556	0.00180625	0.00133455	0.000119955	0.0455781	-0.751781
5d	0.00874626	0.00258081	0.00066861	0.000427065	0.0197362	-1

## Sheet: Supplementary Table S2
Gene	NTC1d0	NTC2d0	Jun1d0	Jun2d0	NTC1d2	NTC2d2	Jun1d2	Jun2d2
0610005C13Rik	0.241735	0.0760771	0.665295	0.380791	0.156471	0.163774	0	0.463863
0610007N19Rik	0.487505	0.541239	0.855998	0.816937	2.06252	2.45384	1.45871	3.05785
0610007P14Rik	96.3257	77.4315	92.3428	93.2549	92.578	55.6409	95.5716	108.697
0610008F07Rik	0	0	0	0	0	0	0	0
0610009B14Rik	0	0	0.0387495	0.0263492	0.519008	0.169622	0.74554	0.26361
0610009B22Rik	24.5498	24.2131	29.9573	29.4828	28.477	28.1736	29.8376	39.1581
0610009D07Rik	99.9806	94.1543	100.178	93.3959	101.369	98.1388	89.2311	131.68
0610009L18Rik	0	0.177663	0.387304	0.253767	0	0.195184	0.125373	0
0610009O20Rik	21.9253	20.6381	21.0564	20.3407	25.0198	23.0713	26.1821	20.5419
0610010B08Rik	0.247862	0.192532	0.143753	0.103105	0.0972046	0.122333	0	0.116966
0610010F05Rik	8.71171	7.22194	7.00026	8.16423	11.2775	9.50537	10.5386	13.3479
0610010K14Rik	100.75	97.8293	111.957	97.1567	106.874	99.0074	110.649	86.5157
0610011F06Rik	6.38967	8.44521	7.516	7.38965	11.7273	6.55529	17.3467	9.30814
0610012G03Rik	14.6598	19.8901	20.349	19.1872	19.0939	15.0676	15.1913	14.1428
0610012H03Rik	0.147894	0.123924	0.13196	0.514277	0.818635	0.215356	0.315677	0.228482
0610030E20Rik	3.72255	3.53521	3.27399	3.4925	4.09569	3.19167	4.50147	4.58947
0610031J06Rik	43.0062	41.0926	44.2453	44.1775	30.3095	37.0461	33.7374	30.1946
0610031O16Rik	0	0	0.0856593	0	0	0	0.217599	0
0610037L13Rik	18.2969	18.8068	21.8922	18.2732	16.3477	13.3999	17.5983	17.1609
0610038B21Rik	0.0902144	0.979364	0.443771	0.207308	0.494166	0.0923664	0.53062	0.0524926
0610038L08Rik	0.0798389	0.472958	0.220084	0.1927	0.614526	0.251671	0.200356	0
0610039K10Rik	0.491496	0.533315	0.237659	0.158181	0.320965	0.165842	0.301109	0.347213
0610040B10Rik	2.53115	0.602742	1.02951	1.75296	1.30179	1.3247	1.47112	5.75157
0610040F04Rik	3.30917	3.68107	4.26575	4.82418	3.1857	3.48798	3.46727	4.48539
0610040J01Rik	1.3085	1.71652	2.01127	1.7411	1.09351	1.66679	1.96342	1.68909
0610043K17Rik	0.47003	0.136102	0	0	0.261801	0.14806	0.169649	0.239969
1100001G20Rik	0	0	0	0	0	0	0	0
1110001A16Rik	28.3092	31.3208	35.4499	29.9598	13.6533	12.9243	18.1976	16.155
1110001J03Rik	25.3207	27.9061	35.8802	30.7983	24.7614	33.6249	44.0802	32.2399
1110002L01Rik	10.1674	10.2038	11.93	10.2871	10.4867	8.80034	10.4679	15.8225
1110004E09Rik	65.5833	65.5478	63.2469	57.1633	53.2597	47.3732	55.5561	44.4536
1110004F10Rik	72.1917	69.52	69.0928	65.8401	78.5901	65.4047	68.6658	93.0938
1110006O24Rik	0.581073	0.273605	0.535363	0.985103	1.82776	0.508514	0.929222	0.330814
1110007C09Rik	38.6731	39.06	49.116	48.075	107.118	112.805	127.332	67.677
1110008F13Rik	27.3622	26.2578	25.7765	21.8711	29.1492	24.6	33.0972	28.3797
1110008J03Rik	8.1687	7.36015	6.85959	6.61952	7.97219	6.49217	7.78582	5.09971
1110008L16Rik	17.8503	17.4186	19.4275	19.7126	14.2623	14.2363	14.4172	17.7865
1110008P14Rik	27.488	27.1905	28.0536	25.8099	17.8132	18.9025	16.2891	13.5907
1110012L19Rik	22.5568	25.9408	25.5974	28.7076	18.7692	26.5022	21.4574	26.4146
1110015O18Rik	0	0	0	0	0	0	0	0
1110017D15Rik	0.446846	0	0	0	0	0	0	0
1110018G07Rik	8.44878	7.29129	8.19794	8.82453	9.63667	9.39718	8.25399	8.76749
1110019D14Rik	4.61161	4.21859	4.73021	4.18835	6.95042	6.66812	7.83655	10.4453
1110020A21Rik	2.62862	1.16258	0.86976	0.558741	0.392288	0.682023	0.115364	0.318794
1110025L11Rik	0	0	0	0.107072	0	0	0	0
1110028F11Rik	0	0	0	0	0	0	0	0
1110028F18Rik	0	0	0.0509643	0.0356701	0	0.155899	0.180746	0
1110032A03Rik	2.80951	3.42127	3.46879	3.35955	4.80823	4.54425	5.39872	5.80349
1110032F04Rik	0.174199	0.411641	0.210402	0.745036	1.05118	0.542059	0.49615	0.952783
1110034G24Rik	4.40377	4.52549	5.07843	4.56992	3.53536	4.67112	3.76771	4.70847
1110035M17Rik	0.463494	0.439475	0.646075	0.220868	0.230539	0.239713	0	0
1110036E04Rik	0	0	0	0	0	0	0	0
1110037F02Rik	14.6023	13.9139	11.9818	14.8681	12.5644	13.4057	11.7887	11.3437
1110038B12Rik	154.812	173.357	189.835	156.293	88.3069	140.638	125.073	133.531
1110038F14Rik	33.9533	38.7544	41.881	35.2095	30.4358	25.9691	31.1406	25.6372
1110046J04Rik	0	0	0.285392	0.101398	0.211366	0.218697	0.127791	0
1110051M20Rik	6.16115	4.87306	4.8806	5.95315	9.94005	7.85227	9.06986	6.87175
1110054M08Rik	0.76915	0.586353	0.672905	0.601575	2.27445	1.44756	1.79893	2.57158
1110057K04Rik	19.8097	15.6642	15.7526	15.0224	13.1604	13.0266	11.4662	13.3279
1110058L19Rik	9.93483	9.30323	19.185	11.3035	10.1731	7.0116	9.06343	18.7516
1110059E24Rik	23.044	18.1091	21.8349	18.5099	19.8898	17.5832	21.582	28.2344
1110059G10Rik	3.02569	3.51465	3.41082	4.12009	3.08016	2.57063	2.33612	3.65976
1110059M19Rik	0	0	0	0	0	0	0	0
1110065P20Rik	14.6651	16.5805	16.1435	16.4692	21.4712	15.8437	20.1145	14.6402
1190002F15Rik	1.71791	2.55133	1.26785	3.35972	2.13383	2.56663	3.92022	4.29441
1190002N15Rik	12.9589	11.9355	12.1567	12.6901	6.73753	9.06095	8.18078	8.16501
1190003J15Rik	6.81486	4.03319	5.94016	7.96385	17.0459	24.9508	10.0092	10.9373
1190003K10Rik	0	0	0	0	0	0	0	0
1190005I06Rik	13.1482	14.6489	12.3749	14.1559	17.1718	12.6141	14.4903	11.5707
1190007I07Rik	38.1355	28.0053	47.8438	33.5593	43.7551	44.1608	49.1033	60.4566
1200011I18Rik	11.6334	11.79	9.49902	11.1651	9.46191	10.4612	8.68775	11.8282
1200014J11Rik	11.0216	11.4512	10.6855	11.013	12.1732	9.69864	12.8747	11.9704
1300002E11Rik	7.79757	9.84049	12.0095	11.2129	6.93829	8.65305	6.56183	11.1891
1300002K09Rik	0.477733	0.349706	0.864927	0.576684	0.35767	0.343882	0.323818	0.102963
1300015D01Rik	0.010185	0	0.0134683	0.00931506	0.0323386	0.0547718	0.0263514	0.0352921
1300017J02Rik	0.201051	0.333471	0.318052	0.23883	0.18513	0.162748	0.308359	0.1263
1300018J18Rik	0.880427	0.868234	0.733602	1.07895	1.20174	2.3362	1.62343	1.88826
1500002O10Rik	0.198436	0.407181	0.0531479	0	0	0	0	0
1500004A13Rik	1.00686	0.575251	1.01387	1.0005	1.34622	1.77619	1.56021	1.52421
1500009C09Rik	0.419379	0.523118	1.0837	0.674139	0.0818651	0.109969	0.0813779	0.0848142
1500009L16Rik	18.5543	16.3033	19.9796	15.6573	15.8057	19.5137	13.8684	10.6971
1500011B03Rik	8.84481	13.3078	10.8049	8.57897	9.87123	6.54689	9.54396	9.73366
1500011K16Rik	10.913	9.59577	17.6958	14.32	13.8359	7.14186	18.6453	14.8536
1500012F01Rik	66.8395	62.7366	76.6181	60.5718	46.9622	59.8426	82.008	66.0806
1500012K07Rik	0.515332	0	0.241499	0	0	0.568198	0	0.219254
1500015A07Rik	3.75065	5.4472	3.64497	3.32278	4.22177	3.45964	3.23581	4.99285
1500015L24Rik	0	0	0	0	0	0	0	0
1500015O10Rik	0.563531	0.428831	0	0.330708	1.29223	1.4806	1.7716	1.21653
1500016L03Rik	0	0	0	0	0.275469	0	0	0
1500017E21Rik	0.4763	0.414773	0.717471	0.469637	0.430237	0.545057	0.663283	0.363118
1500032L24Rik	111.634	114.622	126.42	111.734	102.251	81.2018	112.594	101.107
1600002D24Rik	0	0	0	0.0476715	0	0	0	0
1600002H07Rik	13.0978	11.5914	12.8192	12.4723	12.8064	11.2008	12.7455	12.7667
1600002K03Rik	5.36564	5.89303	4.47616	4.33794	1.78962	2.69497	1.16093	3.05274
1600010M07Rik	0	0.519431	0.172781	0.127708	0	0	0	0
1600012H06Rik	11.3041	10.3231	11.4645	10.6391	9.10554	10.3589	8.64349	11.4215
1600014C10Rik	1.59634	1.64791	1.44375	1.61284	1.56503	1.65126	0.838851	1.10727
1600014C23Rik	0.375855	0	0	0.113215	0	0.134885	0.697832	0
1600014K23Rik	0.49476	0.586955	1.20113	0.923448	4.36491	4.53212	4.80038	4.93153
1600015I10Rik	0	0	0.0326588	0	0	0	0	0
1600016N20Rik	1.64358	1.31248	0.835409	1.1607	1.95576	0.880579	2.5144	1.90968
1600019K03Rik	0	0	0	0	0	0	0	0
1600020E01Rik	7.39948	8.77731	7.16743	10.9323	3.13195	5.88838	2.1399	2.08061
1600023N17Rik	0.120352	0.187065	0.10528	0	0.188215	0.0400372	0.134719	0
1600025M17Rik	0	0	0	0	0	0	0	0
1600029D21Rik	10.6227	9.60973	13.0185	13.8107	6.15049	16.3625	9.6752	6.8377
1600029I14Rik	0	0	0	0	0	0	0	0
1600029O15Rik	0	0.0730253	0	0.0353273	0.062855	0	0	0.043819
1700001C02Rik	0	0	0	0.0674632	0	0	0	0
1700001C19Rik	0	0.192392	0.261602	0.0727107	0.34429	0.117773	0.410522	0.296917
1700001D01Rik	0	0	0	0	0	0	0	0
1700001F09Rik	0	0	0	0	0	0	0	0
1700001G11Rik	0.38914	0	0.399329	0.385814	0.425137	0	0.175432	1.02428
1700001G17Rik	0.17467	0.313739	0.0866562	0	0.482837	0.212069	0.25961	0
1700001J03Rik	0.207159	0	0	0.104476	0	0	0	0
1700001J11Rik	0.0982043	0	0	0.0312514	0.126839	0	0.0386395	0
1700001K19Rik	0	0	0	0	0.349236	0.0930181	0.115411	0.266186
1700001K23Rik	0.730004	0	0.24246	0.50533	0	0	0.431748	1.07168
1700001L05Rik	8.12018	7.79925	7.30529	7.55118	5.67654	6.05017	7.22542	7.48641
1700001L19Rik	0	0	0	0.0455591	0.0238139	0.121969	0.0925552	0.0231248
1700001O22Rik	4.37043	3.77633	3.51796	4.39756	2.10111	1.64368	3.6308	1.396
1700001P01Rik	0.215815	0.0560528	0	0.0475913	0.115838	0.273719	0.666382	0.0625247
1700003C15Rik	0	0	0	0	0	0	0	0
1700003D09Rik	0.0341988	0	0.0210649	0.0152479	0.0765214	0.0369796	0.0733404	0.109267
1700003E16Rik	0.324305	0.275722	0.380074	0.425936	0.576993	0.454168	0.290953	0.637749
1700003F12Rik	0	0	0	0	2.51257	4.7694	2.69199	2.20332
1700003F17Rik	0.973532	0	0	0	0.841745	0	1.2505	0
1700003G13Rik	0	0	0	0	0	0	0	0
1700003G18Rik	0	0	0	0.100435	0.224243	0	0	0
1700003H04Rik	0	0	0	0	0	0	0	0
1700003L19Rik	0	0	0	0	0	0	0	0
1700003M02Rik	0.202454	0.154888	0.236194	0.164655	0	0.178977	0.0835397	0.108988
1700003M07Rik	3.77822	3.92206	4.49084	4.60397	2.16222	2.06657	2.11298	2.00752
1700003P14Rik	0	0	0	0	0	0	0	0
1700006A11Rik	0	0	0	0	0	0	0	0
1700006E09Rik	0	0	0	0	0	0	0	0
1700006F04Rik	0	0	0	0	0	0	0	0
1700006H21Rik	0	0	0	0	0	0	0.200132	0
1700007B14Rik	0.0331451	0	0	0	0	0	0	0.0616189
1700007F19Rik	0	0	0	0	0	0	0	0
1700007G11Rik	0.629702	0.556655	0.183161	0.254229	4.41387	5.97508	4.95582	3.46277
1700007J10Rik	4.36822	6.36894	3.33089	4.1539	6.91363	5.16395	5.39016	5.21233
1700007K09Rik	0.363716	0	0	0	0	0	0	0.496123
1700007K13Rik	52.1606	47.0985	50.4521	54.0791	19.717	35.6784	29.8831	22.2418
1700007L15Rik	3.3848	3.81141	6.44507	4.94157	6.12394	6.72007	6.30567	11.4108
1700007P06Rik	1.01852	0.518265	1.07959	0.110288	0	0	0	0
1700008A04Rik	0	0	0	0	0	0	0	0
1700008F21Rik	0	0	0	0.106057	0	0	0	0
1700008I05Rik	0.63924	0.528705	0.690136	0.266665	0.434412	0.219705	0.0481579	0.132642
1700008J07Rik	0.846763	0.767015	0.957851	0.996083	1.18249	0.909476	1.18936	1.0338
1700008K24Rik	0	0	0	0	0	0	0	0
1700008O03Rik	1.36271	1.58629	1.88991	4.10362	2.29439	1.50889	0.972742	2.08001
1700008P02Rik	0	0	0	0	0	0	0	0
1700009C05Rik	0	0	0	0.119922	0	0	0	0.472323
1700009J07Rik	0	0	0	0	0	0	0	0
1700009N14Rik	0.0491177	0	0	0	0	0	0	0
1700009P17Rik	0.593227	0.648835	0.368684	0.659029	0.801698	0.996971	1.21233	0.510687
1700010B08Rik	0	0	0	0	0.394135	0	0	0
1700010D01Rik	0	0	0	0	0	0	0	0
1700010I02Rik	0	0	0	0	0	0	0	0
1700010I14Rik	0.401082	0.330694	0.151882	0.241128	0.274063	0.402173	0.938091	0.312769
1700010J16Rik	0	0	0	0	0	0	0	0
1700010K23Rik	0	0	0	0	0	0	0	0
1700011A15Rik	0	0	0	0	0	0	0	0.0847753
1700011B04Rik	0.431022	0.404738	0.101259	0.0757625	0	0.490107	0	0
1700011E24Rik	0	0	0.111472	0.0767706	0	0	0	0
1700011H14Rik	0	0	0	0	0	0	0	0
1700011I03Rik	0	0	0	0	0	0	0	0
1700011J10Rik	3.65646	2.92769	3.04064	2.87664	3.33715	2.59774	1.92471	2.00228
1700011L22Rik	0	0	0	0	0	0	0	0
1700011M02Rik	0	0	0	0	0	0.287525	0	0
1700012A03Rik	0	0	0	0	0	0	0	0
1700012B07Rik	0.721406	0.599805	0.787077	0.7143	0	0.340081	0.825401	0.330245
1700012B09Rik	0	0	0	0	0	0	0	0
1700012B15Rik	2.01229	3.70824	1.97148	2.24141	1.77221	1.4825	1.77026	2.12685
1700012D01Rik	0.527383	0.153936	0	0.248632	0.447392	0.0941626	0	0
1700012D14Rik	0.493287	0.443138	0.477145	0.308436	0.364707	0	0.673825	0
1700012I11Rik	0	0	0	0	0	0	0	0
1700012L04Rik	0	0	0	0	0	0	0	0
1700012P22Rik	0	0	0	0	0	0	0	0
1700013D24Rik	0	0	0	0	0	0	0	0
1700013F07Rik	0.138192	0	0.187135	0	0.658246	0.973521	0.475641	0.63097
1700013G23Rik	0.149783	0.272506	0	0	0.125688	0.138057	0	0.250002
1700013G24Rik	0	0	0	0.283368	0	0.0633683	0	0
1700013H16Rik	4.77242	6.0953	5.69238	5.98368	4.05588	2.86751	5.64721	4.4444
1700015E13Rik	0	0	0.108393	0	0	0	0	0
1700015F17Rik	0	0	0	0	0	0	0	0
1700015G11Rik	0	0	0	0	0	0	0	0
1700016C15Rik	0	0	0	0	0	0	0	0
1700016D06Rik	0.363718	0.423908	0.697081	0.111846	0	0	0	0.0427628
1700016G22Rik	0	0	0	0	0	0	0	0
1700016H13Rik	0.127916	0	0.540002	0.491221	0.958254	0	0.306611	0.234877
1700016K19Rik	0.24082	0.146383	0.723662	0.15361	1.53084	0.643864	0.411187	0.138381
1700016L04Rik	0	0	0.124497	0.0857361	0	0	0.109688	0
1700016L21Rik	0	0	0	0	0.322575	0	0	0
1700016P04Rik	0	0	0	0	0	0	0	0
1700017B05Rik	7.37545	8.39769	7.38632	7.90246	21.3239	17.8379	15.9875	12.74
1700017D01Rik	0	0	0	0	0	0	0	0
1700017G19Rik	0	0	0	0	0	0	0	0
1700017J07Rik	0	0	0.655972	1.34773	0	0.74908	0	0
1700017N19Rik	0	0	0	0	0	0	0	0
1700018A04Rik	0	0	0	0	0	0	0	0
1700018B08Rik	0.0706305	0.135262	0	0.204289	0.232002	0.0777608	0.394301	0
1700018B24Rik	0.0698797	0.109066	0.0959865	0.0839661	0.131109	0.395436	0.169717	0.21695
1700018C11Rik	0	0	0	0	0	0	0	0
1700018F24Rik	0	0	0	0	0	0	0	0
1700018G05Rik	0	0	0	0	0	0	0	0
1700018L02Rik	0.439596	0.45357	0.455783	0.756754	0.831636	0.596455	0	0.368973
1700019A02Rik	0.507787	0.446411	0.331123	0.728226	0.872776	0	0.525611	0.959899
1700019B03Rik	0	0	0.0523654	0	0.0818776	0.165537	0.0510647	0
1700019B21Rik	0	0.618818	0	0.33472	0	0.127556	0.259337	0.134215
1700019D03Rik	24.2578	24.9607	23.5167	22.9334	13.1356	14.6284	12.1984	11.2538
1700019E08Rik	0	0.349009	0	0	0.537449	0	0.160574	0
1700019G17Rik	0.753171	0.739447	1.03403	0.989644	0.561173	0.543233	0.740072	0.912942
1700019G24Rik	0	0	0	0.190633	0	0	0	0.652812
1700019L03Rik	0.477284	0.630204	0.437859	0.612636	0.0698771	0.649843	0.328342	0.0338196
1700019M22Rik	0	0	0	0.138995	0	0.141914	0	0
1700019N19Rik	0	0	0	0	0.415031	0.216237	0	0
1700019O17Rik	0	0	0	0.0992944	0	0	0.134751	0
1700020A23Rik	0	0	0	0	0	0	0	0
1700020D05Rik	0.049194	0	0.359036	0.188162	0.18018	0.181288	0.43855	0
1700020G17Rik	0	0	0	0	0	0	0	0
1700020I14Rik	21.2301	17.5038	16.9138	20.3927	25.811	21.2511	22.1726	23.6235
1700020L24Rik	0.294376	0.279275	1.00837	0.54501	0.398606	0.73083	0.536671	0.558791
1700020M21Rik	0	0	0	0.0791121	0	0	0	0
1700020N01Rik	1.33244	0.717041	1.25654	0.623671	0.217585	2.38544	0.683692	1.31223
1700020N15Rik	0.139301	0	0.336109	0.402368	0	0	0.130063	0.908328
1700020N18Rik	0	0	0	0	0	0	0	0
1700021F05Rik	45.5001	40.0952	48.4183	37.8854	46.3693	42.9192	49.6108	49.003
1700021F07Rik	0	0	0	0	0	0.360312	0	0
1700021K19Rik	3.60409	3.6674	3.58167	3.5763	3.34328	4.33486	2.81969	2.17345
1700021N21Rik	0	0	0	0	0	0	0	0.0953837
1700022A21Rik	0	0	0	0	0	0	0	0
1700022A22Rik	0	0	0	0	0	0	0	0
1700022E09Rik	0	0	0.579577	0	0	0	0	0
1700022H16Rik	0	0	0	0	0	0	0	0
1700022I11Rik	0	0	0	0	0	0	0.0883615	0
1700022P22Rik	7.05831	8.20837	11.2758	14.4973	9.23774	6.56724	9.08658	10.682
1700023A16Rik	0	0	0	0	0	0	0	0
1700023C21Rik	0	0	0	0	0	0	0	0
1700023E05Rik	0	0	0.0535224	0	0.0786791	0.0802506	0.348717	0.0797392
1700023F02Rik	0	0	0	0	0	0	0	0
1700023F06Rik	3.10079	1.38105	3.10474	3.70858	7.2124	4.13499	7.4643	3.45694
1700023L04Rik	1.36199	1.06731	0.231678	0.647761	0.138952	0.605209	0.377534	0
1700024B18Rik	0	0	0	0	0	0	0	0
1700024F13Rik	0	0.502674	0.289168	0.399313	0	0.229595	0	0.922877
1700024G13Rik	0	0	0	0	0.909126	0	0.776108	0
1700024P03Rik	0	0	0	0	0	0	0	0
1700024P04Rik	0	0	0	0	0	0	0	0
1700024P16Rik	0	0	0.0277323	0.0199989	0	0	0.0941971	0.0760296
1700025B11Rik	0	0	0	0	0	0	0	0
1700025C18Rik	0	0	0	0	0	0	0	0
1700025E21Rik	0.182969	0.0683644	0.3449	0.058759	0.115849	0.571016	0.146777	0
1700025F22Rik	0	0	0	0	0	0	0	0
1700025F24Rik	0	0	0	0	0.119854	0	0	0.884538
1700025G04Rik	1.62565	1.64938	1.60418	1.8277	1.9855	1.65919	1.63264	1.7129
1700025K24Rik	0	0	0	0	0	0	0	0
1700025M24Rik	0	0	0	0	0	0	0	0
1700025N23Rik	0.159765	1.27627	0.651778	0.512645	0.460471	0.978141	1.01855	0.933425
1700026D08Rik	0.0556474	0.426151	0.222536	0.367675	0.376716	0.674685	0.756341	0.475676
1700026D11Rik	0	0	0	0	0	0	0	0
1700026F02Rik	0	0	0	0	0	0	0	0
1700026L06Rik	1.60019	0.341749	0.247531	1.32654	2.38345	2.04077	5.72591	1.58613
1700027A15Rik	0	0	0	0	0	0	0	0
1700027F09Rik	0	0	0	0	0	0	0	0
1700027H10Rik	0	0	0	0	0	0	0.426893	0
1700027I24Rik	0	0	0	0	0	0	0	0
1700027J07Rik	0	0.0483764	0	0	0	0	0	0
1700028B04Rik	2.86882	2.87815	3.55517	2.47584	0.706391	2.36186	4.0593	1.72162
1700028D13Rik	0	0	0	0	0.096983	0	0	0
1700028E10Rik	0	0	0.302286	0.0712986	0.162302	0	0	0.436613
1700028I16Rik	1.17651	0.212321	0.561997	0.447804	0.0855352	0	0.632611	0
1700028J19Rik	0.351602	0.329048	0.161185	0.386597	0.14205	0.202255	0.753405	1.24348
1700028K03Rik	0.094351	0.0708273	0.0196209	0.0848862	0.308525	0.236641	0.0405144	0
1700028M03Rik	0	0	0	0	0	0	0	0
1700028P14Rik	0.689502	1.1857	0.104154	0.856424	0	0.756295	0	0
1700028P15Rik	0	0	0.245882	0	0	0	0	0
1700029B22Rik	0	0	0	0	0	0	0	0
1700029F12Rik	0	0.235783	0	0	0	0	0	0
1700029H14Rik	0	0.0410729	0	0	0	0	0	0
1700029I15Rik	0	0.785877	0	0.265443	0	0.330496	0.392402	0
1700029J03Rik	0	0	0	0.102397	0	0	0	0
1700029J07Rik	0.0749563	0	0.0261022	0.0182947	0.149794	0.078589	0.242333	0.178495
1700029M20Rik	0.0548166	0.130228	0.23523	0.199804	0.0312588	0.0761483	0.0577734	0.054644
1700029N11Rik	0	0	0	0	0	0	0	0
1700029P11Rik	19.0284	16.653	22.8835	18.3601	9.59098	10.5374	13.1256	12.1536
1700030A11Rik	0	0	0	0	0	0.0729309	0	0
1700030C10Rik	2.46783	3.20399	1.74209	2.00281	0.711907	0.951227	1.07948	0.73019
1700030F04Rik	0	0	0.253856	0.353483	0	0	0	0
1700030F18Rik	0	0	0.128126	0	0	0	0	0
1700030J22Rik	1.59998	1.56975	1.38247	1.53352	1.09767	1.69215	1.573	1.10542
1700030K09Rik	7.01256	6.0449	5.77963	6.74264	6.05567	4.69456	6.15588	5.7128
1700030L20Rik	0	0	0	0	0	0	0	0
1700030M09Rik	0	0	0	0	0.167426	0.175019	0	0.109458
1700030N03Rik	0	0	0	0	0	0	0	0
1700030O20Rik	0	0	0	0.250766	0.154351	0	0.56394	0
1700031A10Rik	0	0	0	0	0	0	0	0
1700031F05Rik	0	0	0	0	0.046154	0	0	0
1700031M16Rik	0	0	0	0	0	0	0	0
1700031P21Rik	0	0	0	0	0	0	0	0
1700034E13Rik	0	0	0	0	0	0	0	0
1700034F02Rik	0.332702	0.605517	0.684969	1.13945	0.442671	0.293374	0.459859	1.08131
1700034G24Rik	0	0	0	0	0	0	0	0
1700034H15Rik	0.0445216	0.0403702	0.201791	0.0566782	0.144621	0.0608945	0.0250542	0.0114905
1700034I23Rik	0	0	0	0	0	0	0	0
1700034J05Rik	0	0	0	0	0	0	0	0
1700034K08Rik	0	0	0	0	0	0	0	0
1700034O15Rik	0	0	0	0	0	0	0	0
1700034P13Rik	2.30692	2.34508	2.4838	4.39071	2.40285	3.66886	2.55917	1.44083
1700036G14Rik	0	0	0	0	0	0	0	0
1700037C18Rik	0.467404	0.625878	0.819686	0.841751	2.43037	0.788763	2.77296	1.93497
1700037H04Rik	47.0524	46.7665	48.1766	44.7775	49.4917	42.5351	42.1946	33.4383
1700039E15Rik	0.037204	0	0.0516122	0.0353086	0.0824794	0	0	0
1700039E22Rik	0	0	0	0	0	0	0	0
1700040L02Rik	0	0.0564525	0.0884118	0	0	0.124969	0.357429	0
1700040N02Rik	0	0	0	0	0	0	0	0
1700041C23Rik	0	0	0	0	0	0	0	0
1700041M19Rik	0	0	0	0	0	0	0	0
1700042B14Rik	0	0	0	0	0	0	0	0
1700042G07Rik	0	0	0	0	0	0	0	0
1700042G15Rik	0	0	0	0.021431	0	0	0	0
1700042O10Rik	0	0.309425	0.276711	0.45664	0	0	0	0.081962
1700044C05Rik	0	0	0	0	0	0	0	0
1700044K03Rik	0	0	0	0	0	0	0	0
1700045H11Rik	0	0	0	0	0	0	0	0
1700045I19Rik	0	0	0	0	0.424452	0.0732227	0.261534	0
1700046C09Rik	0	0	0	0	0	0	0	0
1700047E10Rik	1.31165	0.994776	0.752871	0.257537	0.239254	0.512532	0.606692	0
1700047G03Rik	0	0	0	0	0	0	0	0
1700047I17Rik2	0	0	0	0	0	0	0	0
1700047L14Rik	0	0	0	0	0	0	0	0
1700047M11Rik	0	0	0	0.124954	0	0	0	0
1700048M11Rik	0	0	0	0	0	0	0	0
1700048O20Rik	0.806275	0.160403	0.478102	0.431033	1.03641	0.489243	0.712868	1.09553
1700049E15Rik	0	0	0	0	0	0	0	0
1700049E22Rik	0	0.636227	0	0	0	0	1.41221	0
1700049G17Rik	0.276391	0.336026	0.244194	0.385178	0.567119	0.355197	0.463473	0.595535
1700049L16Rik	0	0	0	0	0	0	0	0
1700051A21Rik	0	0	0	0	0	0	0	0
1700052I22Rik	0	0	0	0	0	0	0	0
1700052K11Rik	3.23291	2.61086	2.79505	3.02368	2.69791	1.52569	3.16147	1.5607
1700052N19Rik	22.7434	21.7528	26.2306	24.6008	27.3345	23.701	27.4749	33.4843
1700054A03Rik	0	0	0	0	0	0.444699	0	0
1700054K19Rik	0	0	0	0	0	0	0	0
1700054M17Rik	0	0	0	0	0	0	0	0
1700054O13Rik	0	0	0	0	0	0	0	0
1700055C04Rik	0	0	0	0	0	0	0	0
1700055N04Rik	0	0	0	0	0	0	0	0
1700056E22Rik	0.399797	0.543664	0.470883	0.954647	0.974478	0.714959	1.5732	0.0954995
1700057G04Rik	0	0	0	0	0	0	0	0.200383
1700057H15Rik	0	0	0	0	0.0659556	0.135879	0.164311	0
1700058G18Rik	0	0	0	0	0.168681	0.262481	0.108067	0
1700060C16Rik	0	0	0	0	0	0	0	0
1700060C20Rik	0	0	0	0	0	0	0	0
1700061F12Rik	0	0	0	0	0	0	0	0
1700061G19Rik	7.61704	8.40523	9.73072	7.66079	0.805353	2.65806	2.04429	1.50855
1700061I17Rik	0	0	0.047621	0	0	0	0	0
1700063A18Rik	0	0	0	0	0	0	0	0
1700063D05Rik	1.00954	1.60608	1.6032	1.62373	1.64387	1.908	0.298639	2.39191
1700063O14Rik	0	0	0	0	0	0	0	0
1700064J06Rik	0	0	0	0	0	0	0	0
1700064M15Rik	0	0	0	0	0	0	0	0
1700065D16Rik	0	0	0	0.612542	0	0	0.271281	0
1700065I16Rik	0	0	0	0	0	0	0	0
1700065I17Rik	0	0	0	0	0	0	0	0
1700065J11Rik	0	0	0	0	0	0	0	0
1700065J18Rik	0	0	0	0	0	0	0	0
1700065O20Rik	0	0	0	0	0	0	0	0
1700066B17Rik	0	0	0	0.26562	0	0	0	0
1700066B19Rik	0.14654	0.21731	0.270836	0.105066	0.0167947	0.0679286	0.106992	0
1700066J24Rik	0.73612	0	0.375095	0.172453	0.369903	0.278435	0.823003	0.0986927
1700066M21Rik	4.85543	4.48596	4.4743	5.34132	3.31094	3.23869	3.83299	3.97465
1700066N21Rik	0	0	0	0	0	0	0	0
1700066O22Rik	0	0	0	0	0	0	0	0
1700067G17Rik	0	0	0	0	0	0	0	0
1700067K01Rik	0.505179	0.973839	0.27523	0.591775	1.29531	0.712523	2.43631	1.11642
1700067P10Rik	0	0	0	0	0	0.111137	0	0
1700069L16Rik	0	0.0743362	0	0.155302	0	0.175012	0.431397	0
1700069P05Rik	0	0	0	0	0	0	0	0
1700071K01Rik	0	0	0	0	0	0	0	0
1700071M16Rik	0.539951	0.355419	0.506565	0.0772385	0.424258	0.171742	0.397698	0
1700072B07Rik	0	0	0	0	0	0	0	0
1700072O05Rik	0	0	0	0	0	0	0	0
1700073E17Rik	0	0	0	0	0	0	0	0
1700074H08Rik	0	0	0	0	0	0	0	0
1700074P13Rik	0	0	0	0	0	0	0	0
1700080E11Rik	0	0	0	0	0	0	0	0
1700080N15Rik	0	0	0	0	0	0	0	0
1700080O16Rik	0	0	0	0	0	0	0	0
1700081H04Rik	0	0	0	0	0	0	0	0
1700081H22Rik	0	0	0	0	0	0	0	0
1700084C01Rik	0	0.0770822	0.0579798	0.16275	0.379492	0.39464	0.747811	0.728993
1700084E18Rik	0.523189	1.35122	0.362278	0	0	0.49931	2.97594	0.815643
1700084F23Rik	0	0	0	0	0	0	0	0
1700084J12Rik	0	0	0	0	0	0	0	0
1700085B03Rik	0	0	0	0	0	0	0	0
1700085C21Rik	0	0	0	0	0	0	0	0
1700086L19Rik	0	0.363891	0	0	0	0	0.338191	0
1700086O06Rik	0.767898	0.521868	1.23254	0.745297	0.818231	0.80705	1.10495	1.41657
1700088E04Rik	1.94845	1.33278	1.19893	2.01219	3.21614	3.97631	3.67564	1.68984
1700091E21Rik	0	0	0	0.131619	0	0	0	0
1700091H14Rik	0.46961	0.268122	0.741123	0.416755	0.428848	0.499763	0	0.354399
1700092C02Rik	0	0	0	0	0	0	0	0
1700092C10Rik	0	0	0	0	0	0	0	0
1700092E19Rik	0	0	0	0	0	0	0	0
1700092K14Rik	0	0	0	0	0	0	0	0
1700092M07Rik	1.09561	1.05369	1.13764	0.75445	0.487268	0.519344	0.327421	0
1700093K21Rik	0	0	0.0959206	0.240177	0	0	0	0
1700094D03Rik	1.0998	1.27055	1.0819	1.04313	0.756873	0.490953	0.387554	0.991083
1700094J05Rik	9.62844	8.16598	6.38596	9.53195	7.64634	8.13219	5.64393	4.63815
1700094M24Rik	0	0	0	0	0	0	0	0
1700095A21Rik	2.26234	1.41595	2.1178	2.19564	1.4291	0.633217	2.41782	0.923257
1700095B10Rik	0	0.173693	0	0.205126	0	0.226477	0	0
1700095B22Rik	0	0	0	0	0	0	0	0
1700096J18Rik	0.275247	0	0	0.268834	0	0	0	0
1700096K18Rik	2.73425	1.33223	1.34623	2.04737	2.40574	1.53013	1.20833	1.29977
1700097N02Rik	79.7302	73.1736	83.7885	64.58	3.59392	7.07427	6.97309	3.61621
1700100L14Rik	0	0	0	0	0	0	0	0
1700101E01Rik	1.44894	1.30486	1.49412	1.75031	1.30004	1.16931	2.29646	0.543752
1700101I11Rik	0	0	0	0	0	0	0	0
1700101O22Rik	0	0	0	0	0	0	0	0
1700102H20Rik	4.70076	8.09743	7.33757	5.90188	1.01691	4.10259	2.06793	3.31987
1700102P08Rik	1.19304	1.58698	1.88724	1.46165	1.35297	0.907565	0.420817	0.674175
1700104A03Rik	0	0	0	0.0632481	0	0	0	0
1700105P06Rik	0	0.360609	0	0	0.291488	0	0	0.475527
1700106J16Rik	0	0	0	0	0.0472768	0	0.0579601	0
1700108F19Rik	0.0947757	0	0.261622	0	0.177725	0	0	0
1700108J01Rik	0	0	0	0	0	0	0	0
1700109F18Rik	0	0	0	0	0	0	0	0
1700109G14Rik	0	0	0	0	0	0	0	0
1700109G15Rik	0	0	0	0	0	0	0	0
1700109H08Rik	0.805281	0.352397	0.182245	0.382063	0.390591	0.6658	0.305865	0
1700109I08Rik	0	0	0	0	0	0	0	0
1700110C19Rik	0	0	0	0	0	0	0	0
1700110I01Rik	0	0	0	0.0320497	0	0	0	0
1700110K17Rik	0.13517	0	0.123473	0.20238	0.150873	0	0	0
1700110M21Rik	0	0	0	0	0	0	0	0
1700111N16Rik	0	0	0	0.0472567	0	0	0	0
1700112E06Rik	0	0	0	0	0	0.193944	0.115131	0.777425
1700112H15Rik	0	0	0	0	0	0	0	0
1700112J05Rik	0	0	0	0	0	0	0	0
1700113A16Rik	3.02594	3.81482	3.21526	3.24397	2.86395	2.80264	3.06272	2.50398
1700113H08Rik	0	0	0	0	0	0	0	0
1700119H24Rik	0.0938454	0.647951	0.95136	0.172595	0.154517	0	0	0
1700120C14Rik	0	0.649366	0.539681	1.04309	0	0	0	0
1700120E14Rik	0	0	0	0	0	0	0	0
1700120G07Rik	0	0	0	0	0	0	0	0
1700120K04Rik	0.27497	0	0	0.245371	0	0	0	0.623029
1700121L16Rik	0	0	0	0	0	0	0	0
1700121N20Rik	0.171306	0.318407	0.482707	0.082034	0.343717	0.0911083	0	0.365201
1700122O11Rik	0.167438	0	0	0.150524	0.0770344	0.0809145	0	0
1700123I01Rik	1.07783	1.27523	0.956652	0.795997	0.999506	1.85265	2.05289	1.58581
1700123K08Rik	0	0	0	0	0	0	0	0
1700123L14Rik	0	0	0.0432727	0	0	0	0	0
1700123M08Rik	0.587339	0.473673	0.183247	0.504002	1.30246	0.66826	0.0791346	0.500748
1700123O12Rik	0	0	0	0	0	0	0	0
1700123O20Rik	26.2124	24.7727	24.8163	24.2139	22.0069	20.9494	25.1158	25.4787
1700123O21Rik	0	0	0	0	0	0	0	0
1700125G02Rik	0	0	0	0	0	0	0.236568	0
1700125G22Rik	0	0	0	0.0959979	0	0	0.237049	0.0937707
1700125H03Rik	0	0	0.54724	0	0	0.124861	0.476017	0.258661
1700125H20Rik	0	0	0	0.0616009	0.190795	0	0.164334	0
1700126H18Rik	0	0	0	0	0	0	0	0
1700128A07Rik	0	0	0	0	0	0	0	0
1700128F08Rik	4.75238	4.15461	6.19294	3.90833	3.98328	3.12163	5.84003	7.53608
1700129C05Rik	0	0	0	0	0	0	0	0
1810006J02Rik	0	0	0	0	0	0	0	0
1810007C17Rik	0	0	0	0	0	0	0.128316	0
1810007D17Rik	0.490618	0.683257	0.108029	0	0.159381	0.418247	0	0
1810007I06Rik	2.12824	1.32179	3.07005	3.76581	1.97217	1.99895	0.491199	0.932798
1810008I18Rik	0	0	0	0	0	0	0	0
1810009A15Rik	205.021	222.64	256.432	224.802	190.299	174.905	214.75	277.318
1810009J06Rik	0	0	0	0	0	0	0	0
1810010D01Rik	0	0	0	0	0	0	0	0
1810010H24Rik	0.544656	0.778662	0.694271	0.456171	1.09853	0.736733	2.05528	2.19738
1810011H11Rik	0	0	0	0	0	0	0	0
1810011O10Rik	1.02157	0.336654	1.05913	0.802716	1.79069	1.33396	0.564492	0.89578
1810012K16Rik	0	0	0	0	0	0	0	0.28095
1810013A23Rik	0	0	0	0	0	0	0	0
1810013D10Rik	25.9941	25.2726	31.537	27.2843	20.7489	20.8483	23.7282	25.5574
1810013L24Rik	26.6702	23.7893	23.9631	25.2458	25.3627	28.7759	21.4456	27.8464
1810014B01Rik	1.42557	1.42398	1.15571	0.988433	2.17625	1.05615	1.85671	2.37248
1810018F18Rik	0	0	0	0	0.0374984	0	0	0
1810019D21Rik	0.14795	0.239428	0.269633	0.386302	0.446074	0.663373	1.04182	0.401437
1810019J16Rik	1.3631	1.1809	1.97728	1.55266	7.41331	5.32618	6.84311	4.55996
1810020O05Rik	0.995506	0.89147	1.06443	1.14273	0.562206	0	1.19452	0
1810021B22Rik	0	0	0	0	0.565415	0	0	0.283212
1810022K09Rik	1173.76	1242.39	1234.23	1179.5	790.3	918.502	915.097	1227.86
1810024B03Rik	0.0504433	0	0	0	0	0	0	0
1810026B05Rik	1.40179	1.68467	1.58828	1.5884	1.28147	1.26649	1.06726	1.77337
1810026J23Rik	8.00959	7.61313	7.83647	6.58685	7.01342	6.57304	6.56034	8.88279
1810030O07Rik	21.7238	20.4144	22.0182	21.8205	15.1342	17.1671	16.7954	16.8933
1810032O08Rik	9.62615	8.07462	9.4948	8.24471	6.15415	3.88311	7.85202	3.29806
1810033B17Rik	0.035809	0.0684385	0.395873	0.033938	0.119915	0	0.0975434	0.298349
1810034E14Rik	0	0	0	0.162648	0.0332441	0	0	0
1810035I16Rik	1.94246	1.76165	0.671553	2.27249	2.08282	3.62462	1.17251	3.62375
1810037I17Rik	162.432	147.434	145.41	131.643	102.172	130.387	123.086	145.565
1810041L15Rik	0.0634691	0.19745	0.192321	0.166902	0.654454	0.472237	0.593496	0.427436
1810043G02Rik	2.79906	3.91062	3.23618	2.85733	1.57952	2.08123	2.2453	2.21802
1810043H04Rik	17.8038	19.4592	16.9126	16.4358	15.0398	11.0676	23.9744	12.0142
1810044D09Rik	4.94337	2.0971	5.11283	4.67804	5.59183	5.34238	2.53021	5.08282
1810046K07Rik	0	0	0	0	0	0	0	0
1810053B23Rik	0	0	0	0	0	0	0	0
1810055G02Rik	36.6892	36.6816	37.9401	38.7993	34.2424	28.6499	27.8291	21.7739
1810058I24Rik	99.319	99.3715	110.423	97.131	62.9739	66.7421	57.8881	68.4133
1810062G17Rik	0.065409	0	0.484685	0.129542	0	0.58502	0.269305	0.323776
1810062O18Rik	0	0	0	0	0	0	0	0.11523
1810064F22Rik	0.159177	0.211693	0	0.0517886	0	0.0301281	0	0
1810065E05Rik	0	0	0	0	0	0	0	0
2010001E11Rik	0.133536	0.100298	0.0613824	0.0421312	0.0988498	0	0	0.0846858
2010001M06Rik	12.4837	21.2043	10.6509	19.5833	15.8332	10.2351	18.8577	9.22633
2010002M12Rik	0	0	0	0	0	0.151589	0.0707533	0.196978
2010003K11Rik	0	0	0	0	0	0	0	0
2010003O02Rik	9.70827	5.13648	7.17634	7.46569	6.67585	3.60049	6.86301	7.46822
2010005H15Rik	0	1.17966	0.304395	0.410047	0	1.39412	0.52249	0
2010009K17Rik	0	0	0.332377	0	0	0	0	0
2010010A06Rik	0	0	0	0.140329	0.147775	0.0806901	0	0
2010012O05Rik	1.85826	1.46412	2.80951	1.81446	1.84446	1.70947	1.38462	1.08637
2010015L04Rik	3.06866	2.44158	2.62969	2.70805	2.53358	2.30973	2.7932	2.8505
2010016I18Rik	0	0	0	0	0	0.0607961	0	0
2010106C02Rik	0	0	0	0	0	0	0	0
2010106E10Rik	0	0	0	0	0	0	0	0
2010107E04Rik	132.497	126.861	142.538	135.824	68.222	83.7018	75.668	112.273
2010107G12Rik	0.168443	0.0452547	0.0642593	0.265625	0.0251092	0.299852	0.191539	0.105966
2010107G23Rik	0.780778	0.504469	0.854019	0.818872	2.52503	1.35463	2.38353	1.84773
2010109A12Rik	0	0	0	0	0	0	0.868875	0
2010109I03Rik	0.145433	0.053766	0	0	0	0.0306806	0.0740506	0.0344576
2010111I01Rik	1.63919	0.940141	1.59852	1.51927	1.71907	2.26822	1.3594	1.96887
2010204K13Rik	34.6129	34.4472	42.0373	27.8286	38.1033	45.094	34.0288	48.2103
2010300C02Rik	0.328068	0.181314	0.387039	0.372423	0.103722	0.192879	0.249491	0.0794158
2010308F09Rik	0	0	0	0.208819	0	0.233849	0	0
2010310C07Rik	0	0	0	0	0.0898656	0	0	0
2010315B03Rik	0	0	0	0	0	0	0	0
2010320M18Rik	12.0599	9.36774	9.82323	12.4631	7.70665	10.0397	13.0958	14.3892
2200002D01Rik	0	0.384008	0	0	0.19017	1.76818	1.34218	1.12443
2200002J24Rik	0	0	0	0	0	0	0	0.175489
2210010C04Rik	0	0	0.0385283	0.0531407	0	0.130607	0	0.0415682
2210013O21Rik	15.9658	18.1027	16.5694	19.3606	16.655	18.7881	13.8422	24.7053
2210015D19Rik	2.67594	2.20878	3.2205	2.11459	1.28147	0.8178	1.58198	1.18734
2210016F16Rik	6.31184	5.86067	5.7426	6.53928	9.29476	6.38518	8.59849	9.32206
2210016L21Rik	35.5196	30.6304	37.0652	35.7756	34.3005	31.9119	30.7134	30.7983
2210018M11Rik	28.1852	26.87	23.153	26.673	23.1497	25.0948	23.5086	20.5893
2210019I11Rik	0	0	0	0	0.0796452	0	0	0
2210039B01Rik	20.7663	21.1375	31.8585	26.0997	18.7023	16.3844	18.864	11.7615
2210404J11Rik	4.70291	7.33938	7.77272	5.88641	4.773	4.58334	5.28015	5.72976
2210404O07Rik	0.270183	0	0	0.263205	1.50536	1.0249	0.51283	1.20849
2210404O09Rik	5.34855	5.06733	4.69878	6.11782	2.3545	4.21669	3.31597	4.83108
2210407C18Rik	0	0	0	0	0	0	0	0
2210408F21Rik	0.4777	0	0.270874	1.10607	0.603543	0.24798	0	0
2210408I21Rik	1.4756	1.69952	1.66107	1.86339	2.34995	2.33571	1.42939	1.67869
2210409D07Rik	0	0	0	0	0	0	0	0
2210409E12Rik	11.8453	6.19413	13.2038	17.7733	0.756145	1.53476	0	1.71972
2210414B05Rik	0	0	0	0	0	0	0	0
2210416O15Rik	0	0	0	0	0.0881015	0.0436123	3.90268e-90	0
2210417A02Rik	10.5358	14.0862	21.1709	17.2823	2.2209	2.2889	3.08834	1.03869
2210417K05Rik	0.676378	3.78766	2.13392	2.9033	3.47343	4.33164	5.4418	0.916404
2210420H20Rik	0	0.162969	0	0	0	0	0	0
2300002M23Rik	0.0365866	0.00730939	0.0161363	0.0121048	0	0	0	0
2300003K06Rik	0	0	0	0	0	0	0	0
2300005B03Rik	0	0	0	0	0.852162	0	0.673279	0
2300009A05Rik	5.52615	11.4342	5.59289	5.27718	9.28636	9.02513	3.91712	10.9461
2310001H17Rik	0.179918	0	0	0	0.180101	0	0	0
2310001K24Rik	0.221699	0	0	0.632374	0	0	0	2.49245
2310002D06Rik	0	0	0	0	0	0	0	0
2310002F09Rik	0	0	0.0287081	0	0	0.168929	0.0837582	0
2310002J15Rik	0	0	0.44433	0.199382	0.482455	0.240217	0.612738	0
2310002L09Rik	0	0	0	0	0	0	0	0
2310003H01Rik	6.49775	5.20235	5.72825	6.19309	6.54367	4.17196	5.58322	3.25564
2310005A03Rik	0	0	0	0	0	0	0	0.0774441
2310005E17Rik	0	0	0.0687655	0	0	0	0	0
2310005G13Rik	0	0	0.0508763	0.0546092	0	0.0637939	0.0468979	0.0489427
2310007B03Rik	0.155927	0	0.0359217	0	0.138453	0.056207	0.0689472	0.124863
2310007L24Rik	0	0	0.104576	0	0.322909	0.0823166	0	0.29303
2310008H04Rik	27.9272	24.3437	22.9894	26.4461	30.0997	31.222	37.134	35.252
2310008H09Rik	34.74	35.2554	33.0759	34.0257	31.3302	32.2376	30.8498	30.9884
2310008N11Rik	0	1.15938	0.27962	0.390205	0	0	0	0
2310009A05Rik	24.3524	19.1379	15.2022	18.9798	27.8903	18.9752	20.8655	35.2335
2310009B15Rik	13.3751	14.9915	20.449	13.1013	15.9872	17.8895	15.9698	10.3565
2310010J17Rik	4.60367	0.401726	3.71559	2.53217	1.55809	2.05233	4.8076	5.00581
2310010M20Rik	0.332314	0.34108	0.761106	0.482103	0.167087	0.175169	0.597002	0.990724
2310011J03Rik	10.9922	9.85793	9.79506	9.67975	6.7959	5.70547	8.32134	4.21723
2310014F07Rik	0	0.10621	0	0.0528772	0	0.0542034	0	0.432433
2310014L17Rik	0.281252	0.498911	0.221714	0.594612	0.457432	0.673447	0.809133	0.727226
2310015A10Rik	0.0742246	0.0546959	0.0955735	0.140784	0.466049	0.264895	0.479645	0.501293
2310015B20Rik	0	0	0	0	0	0	0	0
2310015D24Rik	0	0	0	0	0	0	0	0
2310016D03Rik	0	0	0	0	0	0	0	0
2310020H05Rik	0	0	0	0	0	0	0	0
2310022A10Rik	24.1147	25.5612	25.9849	25.3643	19.8207	23.6575	19.4859	16.5159
2310022B05Rik	4.38843	4.85522	4.90354	4.93402	13.8618	9.29852	12.5742	8.32409
2310030A07Rik	0.145068	0	0	0	0	0	0	0
2310030G06Rik	15.6493	13.1079	19.2788	18.9503	7.33453	5.10761	6.74111	7.68585
2310033P09Rik	26.661	31.3875	33.1089	26.6984	22.0787	19.2136	26.6528	21.2192
2310034C09Rik	0	0	0	0	0	0	0	0
2310034G01Rik	0.101523	0	0.44695	0.596676	0.460812	0.467724	0.421441	0.842169
2310034O05Rik	0	0	0	0	0.104502	0	0	0
2310035C23Rik	11.3633	10.5015	10.4017	11.9277	7.82593	9.20132	7.28185	8.26258
2310036O22Rik	180.266	193.254	187.464	168.707	120.17	127.135	124.581	84.4419
2310039H08Rik	7.78312	10.9108	9.15292	6.64803	7.62436	6.10954	9.20295	4.71894
2310039L15Rik	18.4217	16.4819	18.9969	16.1136	5.92258	10.0487	12.2703	10.5149
2310040G24Rik	2.02769	3.26001	4.64445	2.82698	2.3406	4.14328	1.88197	5.16988
2310042D19Rik	0.0788767	0.0249476	0.089341	0	0.0812284	0.165968	0.0681797	0.0729159
2310042E22Rik	0.201884	0.240732	0.214392	0	0	0.0582258	0.212474	0.564973
2310043L19Rik	0	0	0	0	0	0	0	0
2310043O21Rik	0	0	0	0	0	0	0	0
2310044G17Rik	7.90656	7.85955	7.95005	8.67249	9.30287	7.90164	9.51901	10.0991
2310045N01Rik	43.1746	40.7855	47.9256	41.9571	22.8778	30.3033	26.7363	21.8987
2310047M10Rik	2.50242	3.57774	2.78088	2.54805	4.16111	3.46733	3.69745	2.69851
2310050B05Rik	0	0.487448	0	0	0	0	0	0
2310050C09Rik	0	0	0	0	0	0	0	0
2310057J18Rik	0	0	0	0	0	0	0	0
2310057M21Rik	7.27719	8.56789	7.69644	8.80535	8.17742	7.42392	6.13919	9.92133
2310057N15Rik	0	0	0	0	0	0	0	0
2310061I04Rik	28.3642	32.1665	35.7246	31.517	33.6573	27.2271	40.2729	25.6061
2310061J03Rik	1.41537	1.01884	0.970145	0.63287	1.18315	2.62166	1.38201	0.92928
2310061N02Rik	0	0	0	0	0	0	0	0
2310065F04Rik	0	0	0	0	0	0	0	0
2310067B10Rik	7.76364	7.60168	8.04882	8.34456	11.4179	9.48508	10.7376	6.61687
2310068J16Rik	0.248977	2.5591	0.245261	0.774943	1.01765	1.32231	2.99759	1.89945
2310069B03Rik	0	0.0122088	0.0158188	0.0112111	0	0.0235184	0	0
2310069G16Rik	0.105205	0.0948596	0.149979	0.297105	0.745147	0.748739	0.562743	0.611151
2310079G19Rik	0	0	0	0	0	0	0	0
2310081J21Rik	0	0	0	0	0	0	0	0
2410002F23Rik	42.5318	43.0109	45.6964	40.2083	36.239	32.0388	35.391	41.0407
2410003L11Rik	72.4595	60.2852	73.8947	63.2495	47.5112	54.18	46.0824	70.3795
2410004B18Rik	32.8594	31.471	41.4832	30.7309	21.5268	20.2849	17.6519	19.2002
2410004I01Rik	0.328251	0.414209	0.93106	0.312605	0.235945	0	0.144293	0.580155
2410004N09Rik	49.8613	44.4947	59.1701	50.5241	50.8594	53.1356	60.3167	68.0464
2410004P03Rik	0.126623	0.181152	0.218444	0.180615	1.34095	0.893407	0.713915	0.990783
2410006H16Rik	212.179	220.91	225.979	165.772	256.875	269.291	315.478	248.923
2410007B07Rik	74.0981	78.2001	90.2468	75.7356	81.6213	96.1278	103.487	182.761
2410012E07Rik	0.0341659	0	0	0	0	0	0	0
2410012M07Rik	4.66343	4.28758	3.6799	5.1912	4.08329	3.83281	4.58599	3.73918
2410015M20Rik	52.7644	50.6027	50.4607	45.5058	35.2194	38.216	41.1607	33.4778
2410016O06Rik	10.6635	12.6389	11.6807	9.34864	13.5916	10.2432	14.2765	10.1973
2410017I17Rik	0	0	0	0	0	0	0	0
2410018L13Rik	4.66964	4.29152	4.78885	4.80948	5.76834	5.65906	3.4417	6.41446
2410018M08Rik	4.14038	6.64188	7.96607	5.5061	9.52979	14.2584	8.9622	10.628
2410021H03Rik	1.30423	2.11474	1.05313	1.66898	1.22942	1.15462	1.11103	1.12489
2410057H14Rik	0	0	0	0	0	0	0	0
2410066E13Rik	1.80808	0.64658	1.07435	1.40229	1.2999	3.72781	2.34361	1.65453
2410076I21Rik	19.4819	20.5061	23.3821	21.7697	5.41841	7.04216	8.83005	5.13066
2410088K16Rik	10.8973	6.62479	13.9678	7.3977	7.39949	9.56829	12.6755	14.7616
2410089E03Rik	4.6109	3.8304	4.43555	4.40791	4.92559	5.87059	4.34237	4.24197
2410114N07Rik	0.378998	0.195518	0.270313	0.259505	0.0534389	0	0	0
2410124H12Rik	0.912264	0.606935	0.369992	0.741686	1.13101	0.546567	2.34134	1.32472
2410127L17Rik	80.1568	80.9944	77.452	77.5523	61.9796	58.5558	58.3799	74.6329
2410131K14Rik	6.37424	7.6665	6.98231	6.06995	8.54005	7.54384	6.94354	6.28708
2410137F16Rik	2.50942	2.33334	2.93116	3.63872	0.480983	0.279871	0.73945	0.857023
2410137M14Rik	15.7706	13.6199	16.9092	15.4851	0.716856	1.46389	1.91719	2.84624
2410141K09Rik	36.9828	28.0325	31.1117	27.4332	7.74515	19.3611	15.7415	21.6508
2500004C02Rik	3.55687	3.25987	4.3283	4.09554	1.88201	1.76884	2.81594	4.48936
2510002D24Rik	17.2742	14.7809	17.828	15.2881	13.4465	10.294	13.7371	15.5947
2510003D18Rik	0	0	0	0	0	0	0	0
2510003E04Rik	22.2608	20.0704	21.6271	20.744	20.3395	24.7861	24.9133	21.5772
2510009E07Rik	2.17741	1.86259	2.28441	2.41263	0.183975	0.152365	0.126525	0.177731
2510039O18Rik	26.5747	25.958	31.1394	26.8375	22.7042	24.6562	24.7946	19.3198
2510049J12Rik	0.019932	0.227621	0.0525762	0.0367445	0	0.0402297	0	0
2600006L11Rik	0.289737	0	0	0	0	0	0	0
2610001J05Rik	7.96432	7.98689	11.2912	9.87272	10.3607	9.55487	10.5486	14.8912
2610002J02Rik	9.34336	13.357	11.3082	10.0105	20.001	17.3589	15.583	13.3971
2610002M06Rik	1.79513	1.08563	1.2263	1.56713	3.45116	4.17452	3.09146	3.57765
2610005L07Rik	3.22748	3.35282	3.0956	3.5978	4.22636	2.36546	3.27323	3.93511
2610008E11Rik	3.70407	3.27863	2.58539	3.37589	5.60652	4.61429	5.26103	7.17924
2610015P09Rik	4.84847	4.43338	4.14226	4.96012	6.86009	5.78283	8.41119	7.90623
2610016A17Rik	0	0	0	0.229842	0	0	0	1.16568
2610017I09Rik	0	0	0	0	0.17701	0	0	0
2610018G03Rik	1.54094	2.45505	1.21051	1.51584	9.28632	6.61057	8.07302	12.1044
2610019E17Rik	18.7011	20.4421	30.7915	28.2737	14.4458	17.9214	10.6012	29.8334
2610019F03Rik	18.7277	16.6035	20.8551	19.1567	8.8749	8.10647	7.35913	9.68737
2610020C07Rik	0.613344	1.06357	0.831017	0.545947	0.487688	0.795061	1.2614	0.751518
2610020H08Rik	1.85	1.83679	2.38072	2.04773	2.01175	1.15734	3.19062	1.85824
2610027K06Rik	0.636171	0.333065	0.311763	0.334475	0.438015	0.390953	0.558642	0.108993
2610028E06Rik	0.0188757	0	0	0.0353353	0	0	0	0
2610028H24Rik	0.0284786	0	0.0761255	0	0	0.0591582	0	0.0303409
2610034B18Rik	1.64049	1.04355	2.07057	1.65701	2.45556	1.95726	1.98576	1.40835
2610034M16Rik	0.278986	0.0549435	0.2711	0.313255	0.415541	0.422554	0.123777	0.278788
2610035D17Rik	0.286584	0.0262751	0.439933	0.427372	0.243203	0.153618	0	0.227944
2610035F20Rik	4.81277	5.45627	4.05906	4.65925	6.62742	5.75435	4.01125	7.39401
2610037D02Rik	0.0820794	0.0495365	0.139485	0.137959	0.0755191	0.10478	0.220032	0.133532
2610044O15Rik8	6.7475	6.51275	9.38783	8.25914	5.11636	9.09866	6.69647	7.8333
2610100L16Rik	0	0	0.0603421	0.164602	0.145642	0.0475536	0	0
2610203C20Rik	0	0.0206135	0.0441912	0.0198364	0	0.0249432	0	0.0125797
2610203C22Rik	0	0.184258	0.186014	0.0662367	0.0734578	0.0746885	0	0
2610204G22Rik	0.50378	0.0773353	0.332562	0.079248	0.572668	0.242417	0.216733	0.121787
2610206C17Rik	0.117402	0.181427	0.0531349	0.0738158	0.0849765	0	0	0
2610301B20Rik	9.88689	8.26502	11.9755	9.34035	15.1892	11.1971	16.4015	12.6582
2610301G19Rik	16.7386	17.8238	15.4529	17.8484	16.7984	14.1905	15.1097	13.9747
2610305D13Rik	157.222	168.803	165.945	164.845	78.2632	89.7821	83.3378	116.763
2610306M01Rik	2.61371	2.50035	1.80646	2.00844	2.28159	2.26766	2.52303	2.46796
2610307P16Rik	0.393127	0.0489222	0.43773	0.198674	0.390678	0.591229	0.635484	0.338328
2610316D01Rik	0	0	0	0	0	0	0	0.306863
2610318N02Rik	57.5369	57.3692	55.445	52.5471	57.1859	48.1205	74.0491	51.8811
2610507B11Rik	44.9824	43.6793	38.6402	41.7614	47.1725	44.8046	42.2661	39.0272
2610507I01Rik	0.295084	0.21302	0.199236	0.137611	0.188343	0.0869601	0.294585	0.15138
2610524H06Rik	15.2469	16.7112	19.3749	17.3311	20.1398	20.3727	22.2245	24.5752
2610528A11Rik	0	0	0.544527	0.358707	0	0.703602	0	0
2610528J11Rik	0.41521	0.241968	1.14292	0.541826	7.92045	7.46914	15.9106	13.8231
2700029M09Rik	48.7644	46.6216	39.9719	44.5341	62.949	55.6606	63.9172	90.1801
2700038G22Rik	9.38936	9.29061	11.0572	9.9305	9.89068	7.97388	6.97983	11.1725
2700046A07Rik	0.048206	0.149924	0.0623047	0.100798	0	0	0	0
2700046G09Rik	0.564435	0.327005	0.173869	0.68515	0.631088	0.238019	0.702392	0.282328
2700049A03Rik	8.19453	8.2478	6.91644	7.74621	8.46602	7.53206	8.21933	7.65953
2700050L05Rik	7.9583	8.60734	8.26922	8.51074	9.22567	8.574	7.73014	9.20775
2700054A10Rik	0.103244	0.164436	0.0596995	0.270172	0.0802321	0.0882575	0.146644	0.104878
2700060E02Rik	334.692	341.415	359.604	334.543	317.547	304.238	324.507	320.874
2700062C07Rik	46.5746	47.3596	55.531	53.1647	41.5034	34.059	36.4885	41.7728
2700069I18Rik	0.253884	0	0.165693	0.118355	0	0	0	0
2700070H01Rik	0.140014	0.0879398	0.120417	0.0434376	0.121888	0.123962	0	0.0763863
2700081L22Rik	0	0	0	0.114511	0	0	0	0
2700081O15Rik	3.5924	4.3097	3.94033	4.06638	1.77262	2.22521	1.69286	1.35816
2700086A05Rik	0	0	0	0	0	0	0	0
2700089E24Rik	11.7284	11.4212	14.8669	15.7715	10.1088	10.7738	9.95956	12.9229
2700089I24Rik	0	0	0	0	0	0.0241034	0	0.0698292
2700094K13Rik	287.047	269.277	277.981	271.108	219.845	208.315	217.769	245.455
2700097O09Rik	16.4412	15.5112	13.4505	14.8584	15.521	9.43202	14.5104	17.4559
2700099C18Rik	10.3943	9.34165	11.8255	9.50971	4.93679	6.5708	8.00668	9.95442
2810001G20Rik	4.98388	6.28397	4.69595	5.45302	3.72919	3.85433	2.21849	4.58027
2810002D19Rik	2.41767	2.28347	1.36375	2.10338	2.88738	1.23424	1.21797	3.21909
2810004N23Rik	62.0217	65.7249	64.2854	62.9814	77.3785	66.4717	86.5766	92.9788
2810006K23Rik	15.2581	13.4902	14.1971	13.3698	13.1017	11.7639	13.3327	13.7717
2810007J24Rik	0	0	0	0	0	0	0	0
2810008D09Rik	7.33189	8.80083	11.4279	10.159	2.22617	1.26633	3.30777	3.63176
2810011L19Rik	0.789554	0.747667	0.996963	0.922365	0.888665	0.803563	0.563132	0.633435
2810013P06Rik	3.29394	2.27123	3.18701	3.51977	5.46103	2.4016	6.11448	5.44533
2810021J22Rik	2.20758	2.92283	2.36985	2.41607	2.63885	1.85548	2.48359	3.64122
2810025M15Rik	45.1564	46.6205	42.8628	41.3018	75.049	81.8355	74.0923	93.7135
2810029C07Rik	0.288834	0.161405	0.335536	0.188275	0.206606	0.184838	0.397202	0.0733298
2810032G03Rik	0	0	0.0647921	0.0903242	0.197566	0.354272	0.184401	0.422958
2810047C21Rik1	0.132169	0.0825703	0.180349	0.126278	0.046676	0.0469406	0	0.16077
2810049E08Rik	0	0	0	0	0	0	0	0
2810055G20Rik	0	0	0	0.0233037	0	0	0	0
2810403A07Rik	28.0679	27.1836	29.3132	27.9569	28.5339	27.2043	32.0089	30.3945
2810403D21Rik	0.785007	0.549601	0.451336	1.28525	1.3292	0.366667	1.23908	1.35821
2810404M03Rik	0	0	0	0	0	0	0	0
2810405F15Rik	0	0	0	0.0255451	0	0	0	0
2810407C02Rik	49.5372	49.4525	46.1958	44.9647	44.0748	39.5331	43.1828	61.1956
2810408A11Rik	1.98738	1.66545	0.980143	1.40429	4.37459	2.95801	5.78429	6.06295
2810408I11Rik	12.5931	14.9754	15.8142	16.6005	16.7604	13.824	20.4486	26.9095
2810408M09Rik	3.64391	4.8447	3.99467	3.62367	5.44837	4.4461	4.32705	5.51311
2810410L24Rik	0.295303	0.435692	0.393891	0.610293	0.0568246	0.114118	0	0.277075
2810417H13Rik	8.76492	8.02173	12.2182	9.28236	31.4937	21.7452	29.4646	39.9495
2810428I15Rik	79.7208	75.3814	87.9128	71.1963	68.0379	62.3319	76.2153	51.7089
2810429I04Rik	0.257678	0	0.561768	0.779099	0.134815	0.281606	1.52837	1.28177
2810433D01Rik	0	0	0	0	0	0.083918	0	0
2810442I21Rik	0.0844433	0.0176507	0.0565116	0.0399082	0	0.118802	0.0263345	0.027276
2810442N19Rik	0	0	0	0	0	0	0	0
2810454H06Rik	0	0.0204163	0.123118	0.175271	0.0244824	0.125694	0.171318	0.240979
2810459M11Rik	0.210936	0.128188	0.0996958	0.167766	1.61079	0.911182	1.99929	1.24855
2810468N07Rik	0.413343	0.472604	0.339216	0.347477	0.444729	0.668621	0.335635	0.911946
2810471M01Rik	0.0298915	0.0261673	0.0388433	0	0.0332307	0	0	0
2810474O19Rik	32.8961	33.1131	30.8486	33.9796	29.4068	37.8569	29.7647	32.8462
2900002K06Rik	0	0.589487	1.08834	1.11971	0.795255	0.994773	1.17344	1.05375
2900005J15Rik	0.018163	0.0524425	0	0	0.0876102	0.0216147	0.164811	0
2900008C10Rik	0	0.337494	0.219566	0.191997	0.45561	0.228727	0.783866	0.733542
2900009J06Rik	0.505433	0.30185	2.02966	1.61704	0.735566	0.768765	4.04504	2.06616
2900011O08Rik	32.0833	29.7806	35.1506	36.9046	14.788	8.8603	10.8297	13.9581
2900026A02Rik	1.62621	0.97211	1.94686	1.93121	3.26443	2.76471	2.53186	2.57488
2900041M22Rik	1.70927	0.896111	2.00154	1.9437	2.10521	2.47632	1.69176	3.09274
2900052N01Rik	0	0.0363877	0.0867135	0.12434	0	0	0	0
2900055J20Rik	0	0	0	0	0.39793	0.566845	0.696618	0
2900056M20Rik	2.31599	1.77901	2.60935	2.27316	2.6336	2.05213	2.9157	3.4287
2900057B20Rik	0	0	0	0	0	0	0	0
2900060B14Rik	0.32738	0.438966	0.897124	0.302753	0.178452	0.176246	0	1.55593
2900076A07Rik	1.59288	1.0375	1.4535	1.85724	0.79677	1.13019	0.712812	0.901771
2900079G21Rik	0	0	0	0	0	0.238936	0	0
2900092C05Rik	0	0	0	0	0	0	0	0
2900092D14Rik	0.0686555	0.0908092	0.0477004	0.103911	0.0220964	0.041295	0	0.067956
2900093L17Rik	0	0	0	0	0	0	1.01637	0
2900097C17Rik	25.6404	24.4047	25.0864	25.5459	23.3617	22.9806	19.4899	19.464
3000002C10Rik	2.179	3.03542	3.52955	2.26329	2.23435	2.23734	1.57704	3.03805
3010001F23Rik	0	0.0670442	0	0.0743761	0.227147	0.468384	0.178775	0
3010026O09Rik	10.4337	10.1629	11.0371	9.93426	15.2524	13.6711	19.521	20.7285
3100003L05Rik	0	0	0	0	0	0	0	0
3110001D03Rik	44.0831	37.6023	51.0076	44.6183	43.3206	38.6449	48.8508	66.127
3110001I22Rik	14.6925	11.9239	13.7164	11.4453	5.84799	10.8651	5.55279	11.3648
3110002H16Rik	19.131	22.6606	19.2881	19.7493	13.3568	14.9818	13.9183	13.2316
3110007F17Rik	0	0	0	0	0.302632	0	0	0
3110009E18Rik	34.8303	19.9066	33.6583	24.6516	26.014	19.2774	21.8529	35.284
3110009F21Rik	0	0	0	0	0	0	0	0
3110015C05Rik	0	0	0	0	0	0	0	0
3110021A11Rik	0.277643	0	0.268166	0.263407	0.388933	0.0986274	0	0.207546
3110021N24Rik	1.13164	1.06714	0.540583	0.704662	1.59125	0.763237	0.700404	1.05316
3110035E14Rik	0.0211334	0	0	0	0	0.0429951	0	0
3110039I08Rik	0	0	0	0	0	0	0	0
3110039M20Rik	0	0	0	0	0	0	0	0
3110040N11Rik	8.63757	8.25003	9.43433	9.59755	9.76378	7.45983	11.6854	10.9977
3110043O21Rik	6.37077	5.9561	5.48124	6.62206	6.72891	6.73003	7.62695	8.12489
3110045C21Rik	0	0.0615801	0.27683	0	0.0722544	0.292738	0.418849	0.159135
3110047P20Rik	0	0	0	0	0	0	0	0
3110052M02Rik	0.4167	0.507241	0.455017	0.419836	0.513177	0.602314	0.629018	0.854425
3110056K07Rik	1.69895	1.16765	1.5904	1.4252	0.90296	1.35394	0.720227	0.466441
3110057O12Rik	1.53392	1.34725	1.52721	1.82493	1.2683	2.49199	2.99616	1.94558
3110062M04Rik	1.17998	1.0565	1.34307	1.22131	1.04582	0.779818	1.31663	1.04991
3110070M22Rik	0	0	0	0	0	0	0	0.2641
3110079O15Rik	0	0.992599	1.24464	0	3.56133	0.262851	0.318863	2.74231
3110082I17Rik	36.3666	39.0454	40.9567	34.1131	40.4438	38.6156	39.9961	44.956
3110082J24Rik	0	0	0	0	0	0	0	0
3110099E03Rik	0	0	0	0	0	0	0	0
3200001D21Rik	0.078031	0	0.0367403	0.0737701	0	0	0	0.0151458
3230401D17Rik	30.6887	32.1113	29.893	28.4617	40.4673	54.5577	47.3696	45.6736
3300002I08Rik	0	0	0.215694	0.139631	0.313973	0.987106	0	0
3300005D01Rik	0	0	0.171572	0	0	0	0.162347	0
3425401B19Rik	0	0	0	0	0	0.0486254	0.0505799	0
3632451O06Rik	6.32086	5.11376	6.12225	6.82279	8.05407	8.1813	11.0834	6.98356
3632454L22Rik	0.0422852	0	0	0.0290736	0.0219725	0.0448806	0.271743	0.121994
3830403N18Rik	0	0	0	0	0	0	0	0
3830406C13Rik	4.33333	3.75229	5.28844	4.3004	5.31064	3.91118	8.01717	6.03514
3830408C21Rik	0.65193	0.278514	0.410651	0.518991	0.364883	0.622713	0.703394	0.795748
3830417A13Rik	0.83593	1.06565	2.04164	0.987791	1.69746	1.22064	0.915579	1.29464
3930402G23Rik	0.0760489	0.14443	0.111233	0.158301	0.198172	0.117852	0.219252	0.0505355
4430402I18Rik	0.123486	0.0793097	0.0440602	0.0594248	0.0648879	0.132164	0	0.283836
4632415K11Rik	2.09835	2.62287	2.38164	2.32478	3.7689	3.67514	4.77341	3.13859
4632415L05Rik	2.6667	3.16927	2.93183	3.13163	5.74363	4.61215	4.95173	6.6138
4632427E13Rik	0	0.940944	0	0.0837372	0.531366	0.182533	0.115544	1.02211
4632428C04Rik	0.0405158	0	0.0112197	0.0241554	0.0278111	0.0189056	0.10467	0.0598473
4632428N05Rik	0.0405136	0.0605587	0.131843	0.0832832	0.431102	0.482432	0.389202	0.295423
4632434I11Rik	25.33	27.8608	29.4296	31.5226	18.7917	31.6197	18.7364	19.7025
4732415M23Rik	0.615764	0.180992	0.630991	0.802543	3.66883	1.51836	1.75302	2.1838
4732416N19Rik	0	0	0.233852	0	0	0.176415	0	0
4732456N10Rik	0.0499362	0.141546	0.0922929	0.0157377	0.372768	0.280195	0.378143	0.168138
4732471J01Rik	0.596889	0.608369	0.557491	0.417877	0.532635	0.226246	0.432674	0.19252
4732490B19Rik	0	0	0	0	0	0	0	0
4732491K20Rik	0.190957	0.16179	0.10089	0.13181	0.191113	0.0842359	0.239441	0.256753
4831440E17Rik	0.0914507	0.116506	0.0700007	0.113026	0.0705951	0.0988721	0.310529	0.108465
4833403I15Rik	0	0.0385415	0	0.0392401	0.0443499	0.202623	0.0262856	0
4833412C05Rik	0	0	0	0	0	0.202869	0	0
4833417C18Rik	1.741	2.56342	1.43484	1.55739	2.13722	1.42379	2.43847	1.5263
4833418N02Rik	0	0	0.155558	0.152101	0	0.228274	0.665412	0.320017
4833419F23Rik	0.129311	0	0.0862109	0	0	0	0	0
4833420G17Rik	8.86444	9.76006	9.65926	9.52856	9.0143	10.0835	9.97641	11.1942
4833422C13Rik	0.140662	0.0614585	0.0619652	0.0218351	0.816366	0.193164	0.422198	0.203841
4833423E24Rik	0	0	0	0	0	0	0	0
4833424O15Rik	0	0	0	0	0.0365221	0	0	0.0585434
4833427F10Rik	0	0.0370629	0.0525408	0	0	0.0415697	0	0
4833427G06Rik	0.098921	0	0.44284	0.486948	0.315512	0.831975	0.127594	0.324249
4833428L15Rik	0	0.0383682	0	0	0	0	0	0
4833439L19Rik	43.5514	44.9009	44.6345	42.3634	44.8989	40.3403	41.2423	48.41
4921501E09Rik	0	0	0	0	0	0	0	0
4921504E06Rik	0	0	0	0.0465262	0	0	0	0
4921506M07Rik	0	0.0850059	0.128518	0.297882	0.0873087	0	0	0.133329
4921507L20Rik	0	0.234355	0.0491393	0.03463	0	0.0371794	0.174054	0
4921507P07Rik	0.242833	0.16475	0.123119	0.349516	1.03985	1.17127	1.34706	0.915317
4921508A21Rik	0.612294	0.422412	0.687093	0.819457	0.397028	0.301059	0.536333	0.891128
4921508D12Rik	0	0	0	0	0	0	0	0
4921509C19Rik	0.0173119	0.0318024	0	0	0	0.035289	0.0206152	0
4921509O07Rik	0	0	0	0	0	0	0	0
4921511C10Rik	0.0920572	0.0424218	0.0619563	0	0	0	0	0
4921511C20Rik	0	0	0	0	0	0	0	0
4921511H03Rik	0	0	0	0	0	0	0	0
4921511I17Rik	0	0.0837312	0	0.0430837	0	0	0	0
4921511M17Rik	0	0	0	0	0	0	0	0
4921513I03Rik	0	0	0	0	0	0	0	0
4921515E04Rik	0.130192	0.212536	0.0861594	0.26909	0.0209739	0.087717	0.356561	0.0404222
4921517D22Rik	0	0	0	0.020546	0	0.0226825	0.025671	0
4921524J17Rik	32.1427	30.6636	34.4698	30.5845	20.1286	17.4874	25.815	28.3289
4921524L21Rik	0	0	0	0	0	0	0	0
4921525B02Rik	0.0223269	0.059109	0.0296416	0.0424386	0.233968	0.0698596	0.159775	0.225829
4921525O09Rik	0.318112	0.252419	0.163772	0.427074	0.0470443	0.0640216	0	0.0338468
4921530D09Rik	0	0	0	0	0	0.0726916	0	0.0646885
4921530L18Rik	0.421659	0.779737	0.737012	0.198115	0.310176	0.429945	0.645084	0.224534
4921530L21Rik	0	0	0	0	0	0	0	0
4921531C22Rik	0.846275	0.549906	0.326345	0.50082	0.504385	0.485797	0.761207	0.532362
4921531P14Rik	0	0	0	0	0	0	0	0
4921533I20Rik	0	0	0	0	0	0	0	0
4921536K21Rik	0.128754	0.332627	0.294418	0.320489	0.340108	0.403568	0.263828	0.519644
4921539E11Rik	0	0.0630699	0.154211	0.0728917	0.136931	0.0370151	0	0.0330529
4922501C03Rik	4.2896	4.32647	3.74864	3.9688	4.83904	4.28445	3.87254	3.68356
4922501L14Rik	0	0	0	0	0	0.0522114	0.0624936	0
4922502D21Rik	0	0	0	0	0	0	0	0
4922502H24Rik	0	0	0	0	0	0	0	0
4922502N22Rik	0	0	0	0	0	0	0	0
4922505E12Rik	0	0.0657858	0	0	0	0.216875	0	0.102554
4930401C15Rik	0	0	0	0	0	0	0	0
4930401O10Rik	0	0	0	0	0	0	0	0
4930401O12Rik	0	0	0	0	0	0	0	0
4930402F06Rik	0	0	0	0	0	0	0	0
4930402F11Rik	0	0	0	0	0	0	0	0
4930402H24Rik	4.32122	3.21157	3.24975	4.74893	3.65088	4.88539	3.76487	3.3005
4930402K13Rik	0	0	0	0	0	0	0	0
4930404A05Rik	0	0	0	0	0	0	0	0
4930404A10Rik	0	0	0	0.0552687	0	0	0	0
4930404H11Rik	0	0	0	0	0	0	0	0
4930404I05Rik	0.0699552	0.381528	0.371042	0.131554	0.0692808	0	0	0
4930404N11Rik	23.5099	23.7583	28.7501	27.0743	4.85189	7.15292	4.97224	2.15783
4930405A10Rik	0	0	0	0	0	0	0	0
4930405A21Rik	0.55975	0.173805	0.342407	0.581334	0.811142	0.533084	1.40278	2.01249
4930405D11Rik	0	0	0	0	0	0	0	0
4930405J17Rik	0	0	0	0	0	0	0	0
4930405P13Rik	1.20057	0.778617	0.99293	2.00328	0.435136	1.82442	1.09286	1.32541
4930406D18Rik	0	0	0	0	0	0	0	0
4930407I10Rik	0	0	0	0	0	0	0	0
4930408F14Rik	0.0665447	0.122558	0	0	0.326165	0	0	0
4930412B13Rik	0	0	0	0	0	0	0	0
4930412C18Rik	0.0662769	0	0.0185507	0.0128359	0	0	0.125549	0
4930412O13Rik	0	0.0191524	0	0	0	0	0	0
4930413E15Rik	0	0	0	0	0	0	0	0
4930413F20Rik	0	0.0607529	0.0903079	0	0	0.141901	0	0
4930413G21Rik	2.784	3.02498	1.48675	2.15226	2.62671	3.32513	2.45346	1.26703
4930413M19Rik	0	0	0	0	0	0	0	0
4930414L22Rik	3.70157	3.79044	4.69831	4.0907	2.3278	2.05611	1.54588	2.99404
4930414N06Rik	1.6069	4.26591	3.03207	3.38662	2.22064	3.46888	2.73529	2.53974
4930415F15Rik	0.391993	0.568272	0	0	0	0.181135	0	0
4930415L06Rik	0	0	0	0	0	0	0	0
4930415O20Rik	0.598012	0.17335	0.826429	1.34147	0	0.612633	1.15655	0.979918
4930417O13Rik	0	0	0	0	0	0	0	0
4930417O22Rik	0	0	0.118532	0	0.142712	0.0963288	0.175612	0.0544647
4930419G24Rik	0	0	0	0	0	0	0	0
4930422G04Rik	8.18313	7.54911	7.80584	8.12525	7.77718	5.93231	8.68052	8.34311
4930423M02Rik	0	0	0	0	0	0	0	0
4930425K10Rik	0	0	0	0	0	0	0	0
4930425O10Rik	0	0	0	0	0	0.0655952	0	0.226485
4930426D05Rik	0.0593787	0.0811469	0	0	0.962074	0.194014	0.872529	1.0576
4930426L09Rik	0	0.0495226	0.0352549	0	0	0.0590038	0.0725411	0.034399
4930427A07Rik	5.05566	4.01899	4.46585	5.36152	5.66272	4.97582	6.32008	4.54954
4930428D18Rik	0	0	0	0	0	0	0	0
4930428E07Rik	0	0	0	0	0	0	0	0
4930428G15Rik	0	0	0	0	0	0	0	0
4930428O21Rik	0.0557335	0.0257768	0.037578	0	0.0606249	0.0603448	0	0
4930429B21Rik	3.05353	3.4785	3.24693	3.93626	2.41634	3.68245	2.15118	2.72377
4930429D17Rik	0	0	0	0	0	0.0470124	0	0
4930429F11Rik	0	0	0	0	0	0	0	0
4930429F24Rik	0	0	0	0.0544731	0	0	0	0
4930430A15Rik	0	0	0	0	0	0	0	0
4930430D24Rik	0	0	0	0	0	0	0	0
4930430F08Rik	7.02092	6.50798	7.37445	8.70364	7.49881	8.48929	8.3079	7.50827
4930430F21Rik	0	0	0	0	0	0	0	0
4930430J02Rik	0	0.679574	0	0	0	0.204205	0	0.710146
4930431F12Rik	0.621186	0.306125	1.06588	0.521765	0.285352	0	0.265189	0.340542
4930431P03Rik	0.0302588	0	0.0406408	0	0	0	0	0
4930432J09Rik	0	0.108073	0	0	0	0.125992	0.0377804	0.0336034
4930432K09Rik	0	0	0	0	0	0	0	0
4930432K21Rik	0.988011	0.889231	0.688161	1.1462	1.54836	1.33231	2.55072	1.19537
4930432M17Rik	0	0	0	0	0	0	0	0
4930433B08Rik	0	0	0	0	0	0	0	0
4930433I11Rik	0	0.0958664	0.034503	0	0	0	0	0
4930433N12Rik	0.437912	0	0.0649293	0.0908485	0.624125	0.393309	0.294389	0.0532895
4930434J06Rik	0	0	0	0	0	0	0	0
4930435E12Rik	0	0	0	0	0	0	0	0
4930438E09Rik	0	0	0	0	0	0	0	0
4930440C22Rik	0	0	0	0	0	0	0	0
4930441J16Rik	0	0	0	0	0	0	0	0
4930441O14Rik	0.0152248	0	0.0401377	0.0709532	0.0479527	0.0161007	0.148611	0.0881834
4930442J19Rik	0	0	0	0	0	0	0	0
4930442L01Rik	0	0	0	0	0	0	0.0618011	0
4930443O20Rik	0	0	0	0.0651113	0	0	0	0
4930444A02Rik	3.96698	3.2338	4.2403	4.32178	5.13155	3.33172	4.84761	4.76566
4930444F02Rik	0	0	0	0	0	0	0	0
4930444G20Rik	0.0746094	0.033132	0.203036	0.144747	0.0960632	0.28174	0	0.28706
4930444M15Rik	4.28737	3.2239	5.07647	4.21087	0.324839	0.298625	0.487241	0.52574
4930444P10Rik	0	0	0	0	0.652724	0	0.160714	0
4930447A16Rik	0	0	0	0	0	0	0	0
4930447C04Rik	3.43668	4.9965	5.05168	4.12129	6.58982	5.39465	11.4475	12.5539
4930447J18Rik	0	0	0	0	0	0	0	0
4930447K03Rik	0.0720299	0.0634603	0	0	0	0	0	0
4930447N08Rik	0	0	0	0	0	0	0	0.0573196
4930448C13Rik	0	0	0	0	0	0	0	0
4930448F12Rik	0	0	0	0	0	0	0	0
4930448H16Rik	0	0	0	0	0	0	0	0
4930448I06Rik	0	0	0	0	0	0	0	0
4930448I18Rik	0	0	0	0	0	0	0	0
4930448K20Rik	0	0	0	0	0	0	0	0
4930449E01Rik	0.307812	0	0	0.441394	0	0	0	0
4930449E18Rik	0	0	0	0	0	0	0	0
4930449I24Rik	0	0	0	0	0	0	0	0
4930451C15Rik	0.232218	0.0351113	0.43222	0.221562	0.238663	0.246263	0.238581	0.219747
4930451G09Rik	0.943081	0.186034	0.25355	0.508445	0.587406	0.79948	0.509726	0.44847
4930451I11Rik	0	0	0	0	0	0	0	0
4930452A19Rik	0	0	0	0	0	0	0	0
4930452B06Rik	6.04277	6.02082	5.9271	5.47043	3.8732	5.34778	4.87677	4.492
4930452G13Rik	0	0	0	0	0	0	0	0
4930452N14Rik	0	0	0	0	0	0	0	0
4930453H23Rik	0.166004	0	0.109886	0.130025	0	0.0569973	0.102156	0
4930453L07Rik	0	0	0	0	0	0	0	0
4930453N24Rik	73.8071	80.204	83.0592	73.874	47.3513	61.0293	52.9209	69.1273
4930455B14Rik	0	0	0	0.0495995	0	0	0	0
4930455C13Rik	7.11697	10.0198	4.82369	6.53469	7.57471	7.86673	7.62699	7.8864
4930455D15Rik	0	0	0	0	0	0	0	0
4930455F16Rik	0	0	0	0	0	0	0	0
4930455F23Rik	4.08491	3.75293	4.71263	4.88392	10.3052	7.42192	13.2969	8.58151
4930455H04Rik	0	0	0	0	0	0	0	0
4930455J16Rik	0	0	0	0	0	0	0	0
4930456L15Rik	0	0	0.0605574	0	0	0	0	0
4930459L07Rik	0	0	0	0	0	0	0	0
4930461G14Rik	43.4782	38.5839	52.7392	45.66	6.42663	7.21831	9.55704	8.3836
4930465A12Rik	0	0	0	0	0	0	0	0
4930465K10Rik	0.302779	1.25995	0.49736	0.852627	0.524105	0.319426	0.57377	0.481092
4930465M20Rik	0	0	0	0	0	0	0	0
4930467D21Rik	0.0681448	0.0602729	0.0596504	0	0.0737263	0	0	0.304887
4930467E23Rik	0	0	0	0	0	0	0	0
4930467K11Rik	0	0	0	0.303116	0	0.164198	0	0
4930468A15Rik	0.0675911	0	0	0	0	0	0	0
4930469G21Rik	0	0	0	0.137184	0	0	0	0
4930470H14Rik	415.833	408.805	272.266	410.432	159.124	182.828	144.399	152.612
4930470P17Rik	0	0	0	0	0	0	0	0
4930471C04Rik	0	0	0	0	0	0	0	0.90564
4930471G03Rik	0	0	0	0	0	0	0	0
4930471I20Rik	0.375246	0.42268	0.127746	0.872237	0.389937	0.608174	0.472881	0.218489
4930471M09Rik	0	0	0	0	0	0	0	0
4930473A02Rik	0.73628	0.525103	0.452116	0.406215	0.930071	0.905702	1.10901	0.82368
4930473O22Rik	0	0	0	0	0	0	0	0
4930474G06Rik	0	0	0	0.0502873	0	0	0	0
4930474H20Rik	0	0	0	0	0	0	0	0
4930474M22Rik	0	0	0	0	0	0	0	0
4930474N05Rik	0	0	0	0	0	0	0	0
4930474N09Rik	0	0	0	0	0	0	0	0
4930478L05Rik	0	0	0	0	0	0	0	0
4930478P22Rik	0	0	0	0	0	0.0223754	0	0
4930479D17Rik	0	0	0	0	0	0	0	0
4930479M11Rik	0.129991	0.530954	0.414844	0.29924	0.279721	0.72874	0.790207	0.846778
4930480E11Rik	0	0	0	0	0	0	0	0
4930480G23Rik	0	0	0	0	0	0	0	0
4930480K15Rik	0	0	0	0	0	0	0.106053	0
4930480M12Rik	0	0	0	0	0	0	0	0
4930481A15Rik	0.0662562	0.0831105	0.629616	0.34007	1.36229	0.347767	2.44102	0.730001
4930483J18Rik	0	0	0	0.0474929	0	0.100773	0	0
4930483K19Rik	0.465789	1.17587	0.961971	0.842322	2.04243	0.518867	2.3088	0.530811
4930483O08Rik	0	0	0	0.128858	0	0.0749847	0	0
4930486F22Rik	0	0	0	0	0	0	0	0
4930486I03Rik	0	0.187473	0.269727	0.28782	0	0.218068	0	0.254048
4930486L24Rik	0.775052	0.993323	1.16211	0.875099	0.341727	0.55478	1.67607	0.622004
4930487D11Rik	0	0	0	0	0	0	0	0
4930487H11Rik	0	0	0.244216	0	0	0	0	0
4930488B22Rik	0	0	0	0	0	0	0	0
4930488L21Rik	0.0113639	0	0	0	0	0	0	0
4930500F04Rik	0	0	0.25532	0	0	0	0	0
4930500J02Rik	93.652	110.437	92.3834	90.3669	50.1232	47.9173	57.9444	64.5585
4930500L23Rik	0	0	0	0	0	0	0	0
4930502A04Rik	0	0	0	0	0	0	0	0
4930502E09Rik	0	0	0	0	0.115698	0	0	0
4930502E18Rik	3.67744	4.96895	7.1761	4.47793	0.433758	0.388035	2.00957	2.62302
4930503B20Rik	0	0	0	0.0771648	0.208539	0	0	0
4930503E14Rik	0.134281	0.274275	0.18823	0.130817	0.217241	0.148012	0	0
4930503E24Rik	0	0	0	0	0	0	0	0
4930503H13Rik	0	0	0	0	0	0	0	0
4930503L19Rik	10.2384	11.1041	11.4171	11.1925	8.96504	7.58767	7.56481	11.8174
4930503O07Rik	0	0	0	0	0	0	0	0
4930504O13Rik	0	0.147681	0	0	0.167497	0	0	0
4930505A04Rik	0	0.230976	0	0.0609105	0	0	0.0755569	0.445014
4930505G20Rik	0	0	0	0	0	0	0	0
4930506C21Rik	3.82268	2.91602	3.1341	3.1206	0.550111	0.0941354	0	0.627096
4930506M07Rik	0.898626	1.01846	0.795104	1.13056	1.07051	1.48956	1.74628	1.10102
4930507D05Rik	0.752585	1.54045	0.807356	0.793943	1.13777	0.870329	0.721065	0.272306
4930509E16Rik	0.17605	0.157196	0.244114	0.634947	0.416421	0.435054	0.283614	0.193809
4930509J09Rik	0	0	0	0.0485776	0	0	0	0
4930509K18Rik	0	0	0	0	0	0	0	0
4930511A02Rik	0	0	0	0	0	0	0	0
4930511E03Rik	0.0534902	0	0.0232991	0.0672565	0	0	0	0
4930511M06Rik	1.0742	1.1571	1.47484	1.22681	0.634886	1.20529	1.35497	1.07108
4930511M11Rik	0	0	0	0.0442499	0	0	0	0
4930512B01Rik	0	0	0	0	0	0	0.0958665	0
4930513D17Rik	0	0	0	0	0	0	0	0
4930513N10Rik	2.96241	4.0904	3.98373	3.40184	3.13643	1.73147	2.76988	1.72661
4930513O06Rik	0	0	0	0	0	0.298538	0	0
4930515B02Rik	0	0	0	0	0	0	0	0
4930515G01Rik	0	0.0485235	0	0	0.0562931	0.0574547	0	0
4930515G16Rik	0	0	0	0	0	0	0	0
4930515L03Rik	0	0	0	0	0	0	0	0
4930515L19Rik	0	0	0	0	0	0	0	0
4930517E11Rik	0	0	0	0	0	0	0	0
4930518P08Rik	0	0	0	0	0	0	0	0
4930519D14Rik	0	0	0	0	0	0	0	0
4930519F09Rik	0.455827	0.110337	0.221095	0.157261	0.412937	0.460825	0.0936337	0.412874
4930519F16Rik	2.95251	1.81014	3.4532	3.68839	0.272707	1.17826	0.567951	0.954013
4930519F24Rik	0	0	0	0	0	0	0	0
4930519G04Rik	0.403085	0.418882	0.263849	0.178368	0.20463	0.439819	0.157625	0.301866
4930519H02Rik	0	0	0	0	0	0	0	0
4930520O04Rik	1.19467	0.869123	0.694956	0.901833	0.252644	0.425757	1.04555	0.35868
4930520P13Rik	0	0	0	0	0	0	0	0
4930521E06Rik	0	0	0	0	0	0	0	0
4930522H14Rik	0	0	0	0	0	0	0	0
4930522O17Rik	0	0	0	0	0	0	0	0
4930523C07Rik	0	0.011853	0.0331448	0	0.163805	0.0799514	0.032724	0.0136034
4930523O13Rik	0	0	0	0	0	0	0	0
4930524B15Rik	0.293406	0.655278	0.46757	0.315071	0.835024	0.37072	0.648687	1.09593
4930524C18Rik	0	0	0	0	0	0	0	0
4930524L23Rik	0.199851	0.383361	0.260055	0.385888	0.203971	0.10152	0.0561859	0.0824283
4930524N10Rik	0	0	0	0	0	0	0	0
4930524O05Rik	0.125457	0	0	0.119553	0	0.125027	0	0
4930524O08Rik	0	0	0	0	0	0	0	0
4930525D18Rik	0.192188	0	0.131365	0	0	0	0	0
4930525G20Rik	0.12026	0.127934	0.190311	0.137516	0.144261	0.074912	0	0.152708
4930525M21Rik	0	0	0	0	0	0	0	0
4930526D03Rik	0.141484	0	0.389458	0.133206	0.132983	0	0	0.43393
4930526I15Rik	0	0	0	0	0	0	0	0
4930526L06Rik	4.48699	4.85712	5.40947	4.41969	2.90026	3.74503	2.26632	2.92581
4930527F14Rik	0	0	0	0	0	0	0	0
4930527G23Rik	0	0	0	0	0	0	0	0
4930528A17Rik	0.196728	0.116801	0.18516	0.188769	0.181246	0.254128	0.295265	0.166499
4930528D03Rik	0.114092	0.6658	0.7156	0.455316	0.39785	0.322775	0.258771	0.392143
4930528P14Rik	0	0	0	0	0	0	0	0
4930529C04Rik	0	0	0	0	0	0.0178746	0	0
4930529F24Rik	0	0	0	0	0	0	0	0
4930529K09Rik	0	0	0	0	0	0	0	0
4930529L06Rik	0	0	0	0	0	0	0	0
4930529M08Rik	0.0806373	0	0.057204	0.117903	0.304725	0.132482	0.462817	0.247639
4930533B01Rik	0	0	0	0	0	0	0	0
4930533P14Rik	0	0	0	0	0	0	0	0
4930538K18Rik	0	0.112601	0	0	0.420205	0.186595	0.164517	0
4930539C22Rik	0	0	0	0	0	0	0	0
4930539E08Rik	1.01817	0.988066	1.1073	1.18247	0.601671	0.748161	0.692291	0.684393
4930539J05Rik	4.80177	4.11248	4.28479	4.36193	3.33962	2.76041	3.33243	4.93748
4930539M17Rik	0	0.2521	0.125191	0	0	0	0	0
4930539N22Rik	0	0	0	0	0	0	0	0
4930540M03Rik	0	0	0	0	0	0	0	0
4930542C21Rik	0	0	0	0	0	0	0	0
4930542D17Rik	0	0	0	0	0	0	0	0
4930542H20Rik	0	0	0	0	0.678846	0	0	0
4930543E12Rik	0	0	0.167253	0	0	0	0.0829166	0
4930544D05Rik	0	0.0926029	0	0	0	0	0	0
4930544G11Rik	0	0	0	0	0	0	0	0
4930544M13Rik	0	0	0	0	0	0	0	0
4930545E07Rik	0	0	0	0	0	0	0	0
4930545H06Rik	0	0	0	0	0	0	0	0
4930545L23Rik	0	0	0	0	0	0	0	0
4930546C10Rik	0	0	0	0	0	0	0	0
4930546K05Rik	0.0289783	0.0515045	0.0565581	0.0532313	0	0.0148133	0	0
4930547C10Rik	0.0277544	0.0731237	0.1846	0.0525564	0	0	0.032819	0.0284965
4930547E08Rik	0	0	0	0	0	0	0	0.390942
4930547E14Rik	0	0	0	0	0	0	0	0
4930548G14Rik	0	0	0	0	0	0	0	0
4930548H24Rik	9.80593	6.92912	9.26369	9.56972	9.05649	13.1578	13.7887	11.9778
4930548J01Rik	0	0	0	0	0	0	0	0
4930548K13Rik	0	0	0	0	0	0	0	0
4930549C01Rik	0	0	0	0	0	0	0	0
4930549G23Rik	15.7574	22.3404	15.3476	14.9014	20.8274	18.5941	21.7369	17.3901
4930550C14Rik	0.472655	0.56527	0.419944	0.677988	1.42893	0.742685	1.50836	2.20923
4930550L24Rik	0.499231	0.134933	0.142786	0.0965557	0	0	0	0
4930552N02Rik	0	0	0	0	0	0	0	0
4930552P12Rik	0	0	0	0.0343103	0	0	0	0
4930553E22Rik	0	0	0	0	0	0	0	0
4930554C24Rik	0	0	0	0	0	0	0	0
4930555B11Rik	0	0	0	0	0	0	0	0
4930555G01Rik	0.106671	0.0898152	0.296146	0.103421	0.220788	0.187341	0.36918	0.509475
4930556C24Rik	0	0	0	0.135465	0	0.215485	0	0
4930556G01Rik	0	0	0	0	0	0	0	0
4930556J02Rik	0	0	0	0	0	0	0	0
4930556M19Rik	0.170931	0.146722	0.514041	0.271537	0.178398	0.448021	0.858923	0.355761
4930556N09Rik	0.0714507	0	0	0.0684497	0	0	0	0
4930557A04Rik	0	0	0	0	0	0	0	0
4930557J02Rik	0	0	0	0	0	0	0	0
4930558C23Rik	0.246834	0.146775	0.737596	0.57867	0	0.102453	0	0
4930558G05Rik	0	0	0	0	0	0	0	0
4930558J18Rik	2.04192	1.63045	1.49769	1.51939	1.3452	0.922175	2.01278	3.09096
4930558K02Rik	0.053855	0	0	0	0.227722	0	0	0
4930562C15Rik	0.0101164	0	0	0	0	0	0	0
4930562F07Rik	0	0	0	0	0	0.194473	0	0
4930563D23Rik	0	0	0.0546642	0.0186749	0.0756272	0.137092	0	0
4930563E18Rik	0	0	0	0	0	0	0	0
4930563E22Rik	0.217056	0.113985	0.0247832	0.192489	0.173668	0.078337	0.136324	0.189915
4930563F08Rik	0	0	0	0	0	0	0	0
4930563M20Rik	0	0	0.254828	0	0	0	0	0
4930564B18Rik	0	0	0	0	0	0	0	0
4930564C03Rik	0	0	0	0	0	0	0	0
4930564D02Rik	0	0	0	0	0	0	0	0
4930564G21Rik	0.418615	0.0952894	0	0	0	0	0	0
4930564K09Rik	0.0599426	0.0736656	0	0.0369703	0.163833	0.0416224	0.121913	0
4930565D16Rik	0	0	0	0	0	0	0	0
4930565N06Rik	0.396147	0.100224	0.0916299	0.175109	0.205919	0.494592	0.471911	0.140491
4930567H12Rik	0	0	0	0	0	0	0	0
4930567H17Rik	0	0	0	0	0	0	0	0
4930567J20Rik	0	0	0	0	0	0	0	0
4930567K20Rik	0	0	0	0	0	0	0	0
4930568D16Rik	0	0	0	0	0	0	0	0
4930568E12Rik	0	0	0	0	0	0	0	0
4930568G15Rik	0	0	0	0	0	0	0	0
4930568K20Rik	0	0	0	0	0	0	0	0
4930570G19Rik	0	0	0	0	0	0.059544	0.229518	0
4930571K23Rik	0	0	0	0	0	0	0	0
4930572K03Rik	0	0	0	0	0	0	0	0
4930572O03Rik	0	0	0	0	0	0	0	0
4930572O13Rik	0	0	0	0	0	0	0	0
4930573O16Rik	0	0	0	0	0	0	0	0
4930577N17Rik	1.28254	1.04226	1.09518	0.969058	2.36891	0.86279	1.58638	1.72932
4930578C19Rik	0	0	0	0	0	0	0	0
4930578E11Rik	0	0.0249172	0	0	0	0	0	0
4930578I06Rik	0	0	0	0	0	0	0	0
4930578M01Rik	0	0	0.0747407	0.0513729	0	0	0	0
4930578N18Rik	0	0	0	0	0	0	0	0
4930579F01Rik	0.255164	0	0.169528	0.120565	0.360974	0.168348	0.348933	0.242294
4930579G18Rik	0.883087	0.622542	0.931321	1.02068	0.580091	0.681206	0.870851	0.624021
4930579G24Rik	4.53158	4.29588	5.01217	4.17182	3.20566	4.42392	4.45204	4.09952
4930579K19Rik	0.302693	0.0672646	0	0.2095	0.529333	0.155895	0	0.166169
4930581F22Rik	0.192886	0.0676991	0.0989747	0.0454005	0.124161	0.0508311	0	0.0539489
4930583K01Rik	0	0.123298	0.256391	0	0	0	0.167183	0
4930583P06Rik	0	0	0	0	0	0	0	0
4930584F24Rik	0	0.191215	0	0	0.182609	0	0.133507	0.0710744
4930590J08Rik	0.0321596	0.01495	0.0429135	0.132655	0.133867	0.051186	0	0.162628
4930590L20Rik	0	0.183489	0	0.183932	0	0	0	0
4930591A17Rik	4.90834	4.52508	3.98991	3.26498	0.846103	1.64912	0.612678	1.20075
4930592A05Rik	0	0	0	0	0	0.096317	0.112007	0
4930592I03Rik	0	0.103082	0	0	0	0	0	0
4930593A02Rik	0	0	0	0	0	0	0	0
4930593C16Rik	0	0	0	0	0	0	0	0
4930594C11Rik	0.0209791	0	0	0.0202819	0.0221456	0.0227148	0	0
4930595M18Rik	0	0	0	0	0	0	0	0
4930596D02Rik	0	0	0	0	0	0	0	0
4930596M17Rik	0	0	0	0	0	0	0	0
4930597G03Rik	0	0	0	0	0	0	0	0
4930598F16Rik	0	0	0	0	0	0	0	0
4930599N23Rik	0.679844	0.302646	0.628377	0.482318	1.82527	0.882871	0.54798	0.259452
4931402G19Rik	0.190804	0.263433	0.190909	0.206754	0.121566	0.177533	0.115536	0.247499
4931403E22Rik	0	0	0	0	0	0	0	0
4931403G20Rik	0	0	0	0	0	0	0	0
4931406B18Rik	0	0	0	0.00822508	0	0.0100997	0	0
4931406C07Rik	6.55019	5.62041	5.96509	5.57185	5.84197	5.48778	6.34357	5.21016
4931406H21Rik	0.0174915	0	0.0679491	0.0160016	0	0	0	0
4931406P16Rik	14.3109	13.1358	12.0853	13.4924	17.1807	16.9903	14.0913	13.8908
4931408C20Rik	0	0	0	0	0	0	0	0
4931408D14Rik	0	0.0144655	0	0.0452704	0.0170726	0	0.0212325	0
4931409K22Rik	0	0	0	0.0349598	0.0208376	0.0435997	0.0504882	0.111117
4931414P19Rik	2.85126	3.99613	3.19645	3.21649	3.78478	3.32087	3.90394	3.61703
4931417E11Rik	0	0	0	0	0	0	0	0
4931417G12Rik	0.952189	0.746883	0.837448	1.07955	0.780072	0.362764	0.853298	0.437516
4931419H13Rik	0	0	0	0	0	0	0	0
4931420L22Rik	0	0	0	0	0	0	0	0
4931423N10Rik	0.0342451	0	0	0	0	0	0	0
4931428F04Rik	5.24083	5.02511	4.92194	5.47214	7.65324	5.17241	8.03757	4.45794
4931428L18Rik	0.188675	0	0	0	0	0	0	0
4931429I11Rik	0	0	0	0	0.0411271	0	0	0
4931429L15Rik	0	0.0900554	0	0.031145	0	0.0670894	0	0
4931429P17Rik	0	0	0	0	0	0	0	0
4931430N09Rik	0	0	0	0	0	0	0	0
4931431B13Rik	0	0	0	0	0	0	0	0
4931431C16Rik	0.0213794	0.211555	0.0291172	0.0979993	0.13445	0	0	0.104873
4931431F19Rik	0	0	0	0	0	0	0	0
4931440F15Rik	0.0414746	0	0.0575567	0.0386007	0.0639795	0.0437261	0	0.0700285
4931440J10Rik	0	0	0	0	0	0	0	0
4931440L10Rik	0.846004	1.9384	1.23348	1.50299	1.08173	1.28233	1.1635	0.494777
4931440P22Rik	0.0774172	0.125888	0.0730496	0.112135	0.050975	0.102491	0	0.105854
4932411E22Rik	0.0388396	0.0179192	0	0	0	0	0	0
4932411N23Rik	0	0	0.05705	0	0	0	0	0
4932412D23Rik	0.0660689	0	0.0261214	0	0.0214108	0.0108655	0.0515258	0.170021
4932413F04Rik	0	0	0	0	0	0	0	0
4932414J04Rik	0	0	0	0	0	0	0	0
4932414N04Rik	0	0	0	0	0	0	0.072592	0
4932415G12Rik	0.0146439	0.0522792	0.0590645	0.0414447	0.0504571	0.211372	0.111995	0.43866
4932415M13Rik	0	0	0	0	0	0	0	0
4932416H05Rik	0.359259	0.376387	0.368636	0.367277	0.525825	0.546983	0.462331	0.675064
4932416K20Rik	0.0104698	0	0	0	0	0	0	0
4932418E24Rik	0.0148763	0.056261	0.101049	0.126108	0.150234	0.288762	0.0955784	0.146407
4932429P05Rik	0	0	0	0	0	0	0	0
4932435O22Rik	0	0	0	0	0	0	0	0
4932438A13Rik	3.79547	3.85467	2.63035	3.66522	4.40053	5.64745	3.80662	3.40813
4932438H23Rik	0	0	0	0	0.0465087	0	0	0
4932441J04Rik	0	0	0	0	0	0	0	0
4932443I19Rik	0	0	0	0	0	0	0	0
4932702P03Rik	0.322155	0	0	0	0	0	0.406309	0
4933400A11Rik	0	0	0	0.0577446	0	0.059134	0	0.216274
4933400B14Rik	0	0	0	0	0	0	0	0
4933400C23Rik	0	0	0	0	0	0	0	0
4933400F21Rik	0	0	0	0	0	0	0	0.0111417
4933400L20Rik	0	0	0	0	0	0	0	0
4933401B06Rik	0	0	0.0863121	0.0616619	0	0	0.164246	0.0686321
4933401D09Rik	0.303253	0.509741	0.084527	0.291536	0.185924	0.0659703	0.721278	0
4933401H06Rik	0	0	0	0	0	0	0	0
4933401P06Rik	0	0	0	0	0	0	0	0
4933402C06Rik	0	0	0	0	0	0	0	0
4933402D24Rik	0	0.0371033	0.0541723	0.0766361	0.27507	0.0411386	0	0
4933402E13Rik	4.46694	4.13503	4.24314	4.56836	0.466896	0.599708	0.406951	0.907638
4933402J07Rik	0	0	0	0	0	0	0	0
4933402J10Rik	0	0	0	0	0	0	0	0
4933402J15Rik	0	0	0	0	0	0	0	0
4933402N03Rik	0	0	0	0	0	0	0	0
4933402N22Rik	0	0	0	0	0	0	0	0
4933402P03Rik	0	0	0	0	0	0	0	0
4933403G14Rik	3.74261	4.07874	4.27655	4.45134	2.63126	3.2515	3.27126	2.91443
4933403O08Rik	0	0	0	0	0	0	0	0
4933404G15Rik	0	0	0	0	0	0	0	0
4933404K08Rik	0.253165	0	0.111743	0.117823	0	0	0	0
4933404O12Rik	5.67508	5.87111	5.86774	5.50041	8.81334	6.14766	7.21012	7.30672
4933405D12Rik	0.363499	0.752298	0	0.786295	0.0967158	0.304091	0.120872	0.581232
4933405E24Rik	0	0	0	0	0	0	0	0
4933405L10Rik	0	0	0.146373	0.0486041	0.441466	0	0	0.102552
4933405O20Rik	0	0	0	0	0	0	0	0
4933406C10Rik	0.0718766	0	0.0981176	0.0336668	0.0739982	0	0.132495	0.163096
4933406D12Rik	0	0	0	0	0	0	0	0
4933406F09Rik	0	0	0	0	0	0	0	0
4933406G16Rik	0	0	0	0	0	0	0	0
4933406I18Rik	0	0	0	0	0.490517	0	0	0
4933406J08Rik	1.8039	1.85569	1.94599	1.7945	3.8369	2.74819	3.36366	6.48132
4933406J10Rik	0	0	0	0	0	0	0	0
4933406K04Rik	0	0	0	0	0	0	0	0
4933406M09Rik	0	0	0.048221	0.0649869	0	0.0789593	0	0
4933407E24Rik	0	0	0	0	0	0	0	0
4933407G14Rik	0	0	0	0	0	0	0	0
4933407I05Rik	0	0	0	0	0	0	0	0
4933407K13Rik	0.71946	0.377367	0.645879	0.843855	0.759417	0.449556	0.665266	0.600473
4933407L21Rik	0	0	0.117731	0	0	0	0	0
4933408B17Rik	0.0588175	0.0893043	0.0260126	0.0373204	0	0.0603214	0	0.129656
4933408J17Rik	0.613448	0.419233	0.478664	0.575321	0.403755	0.363481	0.146009	0.761011
4933408N05Rik	0	0.127754	0.0428321	0.179722	0	0	0.433499	0.0386445
4933409G03Rik	0	0	0	0	0	0	0	0
4933409K07Rik	0	0	0	0	0	0	0	0
4933411E08Rik	0.668585	0.777526	1.22585	0.727881	0.160124	0.513784	0.149895	0.39204
4933411G06Rik	0	0	0	0	0	0	0	0
4933411G11Rik	0	0.0589355	0	0.0414858	0	0	0	0.0746538
4933411K16Rik	0.0752778	0.0351674	0.0498205	0.0349257	0.593712	0.416174	0.0977145	0.184573
4933411K20Rik	8.00672	7.52866	7.51292	7.74513	6.90025	6.64196	7.36515	6.63437
4933412E12Rik	0.639887	0.293542	0.726035	0.737336	2.28113	2.79762	2.60698	1.69387
4933412E24Rik	0.0254	0	0	0.0242456	0	0	0	0
4933412O06Rik	0	0	0	0	0	0	0	0
4933413G19Rik	1.82305e-10	4.01019e-11	4.51799e-09	2.27412e-09	3.04287e-09	4.01226e-11	3.8243e-10	1.18293e-09
4933413J09Rik	0.143826	0.0440435	0.0220556	0.0463797	0	0.0528914	0	0.0196293
4933413L06Rik	0	0	0	0	0	0	0	0
4933415F23Rik	0	0	0	0	0	0	0	0
4933416C03Rik	0.505943	0.664331	1.05889	0.871255	0.699503	0.917985	0.463301	0.340405
4933416E03Rik	0	0	0	0	0	0	0	0
4933416I08Rik	0.435366	0.584342	0.56087	0.60177	0.113206	0.0741806	0	0
4933416M06Rik	0	0	0	0	0	0	0	0
4933416M07Rik	1.00777	0.622683	0.866808	0.537471	2.31488	1.71757	2.12768	1.47312
4933417A18Rik	0	0	0	0	0	0	0	0
4933417D19Rik	0.0874056	0.0820623	0.11394	0.0798434	0	0.265797	0.112185	0.0968834
4933417E11Rik	0	0	0	0	0	0	0	0.0735754
4933417G07Rik	0	0	0	0	0	0	0	0
4933417O13Rik	0	0	0	0	0	0	0.0753153	0
4933421I07Rik	0	0	0	0	0	0	0	0
4933421O10Rik	0.44894	0.3039	0.342194	0.268264	0.736598	0.298057	0.515796	0.401373
4933422A05Rik	0.151372	0.226294	0	0	0	0	0	0
4933422H20Rik	0.071008	0.0336466	0.101289	0.101144	0.255388	0.0756189	0.092666	0.11847
4933424G05Rik	0.0346305	0	0	0	0	0	0	0
4933424G06Rik	0	0	0.1817	0.0625335	0	0	0	0
4933425B07Rik	0	0	0	0	0	0	0	0
4933425H06Rik	0	0	0	0	0	0	0	0
4933425L06Rik	0	0	0	0	0	0	0	0.170079
4933426D04Rik	0	0	0.106162	0	0	0	0	0
4933426M11Rik	18.9979	18.0186	19.1821	20.0471	11.9851	17.2701	12.8288	11.8291
4933427D06Rik	0.835819	1.32252	1.13455	0.673073	1.37061	0.968419	2.04375	1.85454
4933427D14Rik	4.45203	3.92862	3.62858	4.20648	3.5778	4.03616	3.84397	4.20557
4933427E11Rik	0	0	0.0873912	0.0573798	0.307365	0	0	0
4933427E13Rik	0	0	0	0	0	0	0	0
4933427G17Rik	0	0	0	0	0	0	0.260004	0
4933427I22Rik	0	0	0.333829	0	0	0	0	0
4933428C19Rik	0	0	0	0	0	0	0	0
4933429K18Rik	0.234076	0	0.0827829	0.0554495	0	0	0	0
4933429O19Rik	0	0	0	0	0.048888	0	0	0
4933430H16Rik	0	0	0	0	0	0.0636323	0	0
4933430I17Rik	0.149251	0.171599	0.309342	0.358661	0.220811	0.424442	0	0.490327
4933430M04Rik	0	0	0	0	0	0	0	0
4933430N04Rik	0	0	0	0	0	0	0	0
4933431E20Rik	0.174245	0.361344	0.149016	0.321672	0.543246	0.430293	0.400425	0.711028
4933431G14Rik	0	0	0	0	0	0	0	0
4933432G23Rik	0	0.0697933	0	0.226034	0.0820454	0	0	0
4933432I03Rik	0	0	0	0	0	0	0.0809876	0
4933432I09Rik	0	0	0	0	0	0	0	0
4933433C11Rik	0.209788	0.275026	0.169706	0.463326	0.928718	0.281977	1.62181	0.775479
4933433F19Rik	0	0	0	0	0	0	0	0
4933433G15Rik	0.263309	0	0.0870078	0.308443	0.512625	0	0.246458	0
4933433G19Rik	1.60699	1.19595	0.854411	1.13469	1.31131	0.734514	1.7526	0.695107
4933433H22Rik	0	0	0	0	0	0	0	0
4933434E20Rik	14.6524	16.7146	19.7785	16.8386	17.5977	14.4446	18.6595	22.4238
4933434I20Rik	0.0529855	0.307138	0	0.256011	0.217561	0	0.0639064	0.115934
4933436C20Rik	0.428684	1.17703	0.353604	0.459961	0.921349	1.06489	1.36317	1.51267
4933436E23Rik	0	0	0	0.0566923	0	0	0	0
4933436H12Rik	0	0	0	0	0	0	0	0
4933436I01Rik	0	0	0	0	0	0	0	0
4933438B17Rik	0	0	0	0	0	0	0	0
4933438K21Rik	6.06663	3.95463	5.72944	6.71262	3.43505	4.32629	4.47145	4.53386
4933439C10Rik	2.17046	2.58897	2.32947	1.68877	1.55465	1.10247	1.91175	1.47234
4933439K11Rik	0.241102	0.583953	0	0.237446	0.159021	0.421281	0.195263	0
4933440J02Rik	0	0	0	0	0	0	0	0
4933440M02Rik	0	0	0	0	0	0	0	0
5031410I06Rik	0.0231292	0	0	0	0.417125	0.192256	0.246934	0.544913
5031414D18Rik	0.0224398	0	0	0	0.0233349	0	0	0
5031425E22Rik	0.706664	0.711932	0.487048	0.888732	0.714753	0.647557	0.675988	0.644444
5031425F14Rik	0	0	0	0	0	0	0	0
5031426D15Rik	0	0.00817079	0.0128137	0.0177843	0	0.0315135	0	0
5031434C07Rik	0	0	0	0.0472167	0	0	0	0
5031434O11Rik	0	0	0	0	0	0	0.143775	0
5031439G07Rik	6.34726	6.22621	5.48892	5.72786	11.1588	11.2577	9.78365	5.82618
5033403H07Rik	0	0	0	0	0	0	0	0
5033404E19Rik	2.01475	0.9885	3.05854	2.5201	0.961405	1.72368	0.198968	0.14559
5033406O09Rik	0.849668	1.25013	1.07189	1.06314	0.842415	0.507019	0.587828	0.344409
5033411D12Rik	0.0735425	0.134862	0.0507601	0	0	0	0	0.211284
5330411J11Rik	0.066421	0.0909255	0.182645	0.289005	0	0	0	0
5330413P13Rik	0.106905	0.157354	0.126785	0.113955	0	0.0720417	0.0169458	0.0487158
5330417C22Rik	0	0.116538	0.121272	0.118149	0.333137	0.190723	0.114435	0.106834
5330426P16Rik	0.271751	0.722665	0.92879	0.605458	0.788141	1.44358	1.32933	0.385415
5330434G04Rik	0	0	0	0	0	0	0	0
5330439B14Rik	0	0	0	0	0	0	0	0
5430401F13Rik	0	0	0	0	0	0	0	0.301733
5430402E10Rik	0	0	0	0	0	0	0	0
5430402O13Rik	0.434812	0.0676862	0.305778	0.779158	0.29577	0.300181	0	0.543654
5430403N17Rik	0	0	0	0	0	0.0299907	0.0186045	0
5430405H02Rik	13.2256	12.0363	10.3769	10.5154	25.2631	20.0203	17.2354	14.9104
5430416N02Rik	34.173	40.9974	34.8465	29.3792	39.3756	30.8951	38.8926	26.6604
5430416O09Rik	0	0	0	0	0.0100309	0	0	0.0109156
5430417L22Rik	1.28599	1.39583	1.29046	1.36567	2.04882	1.56592	2.11958	1.50908
5430419D17Rik	0	0	0	0	0	0	0	0
5430421F17Rik	0	0	0	0.0189105	0	0.0815941	0	0
5430421N21Rik	0.0455599	0	0	0.134843	0	0	0	0
5430425J12Rik	0	0	0	0	0	0	0	0
5430427M07Rik	0	0	0	0	0	0	0	0
5430427O19Rik	0	0	0	0	0	0	0	0
5430428K19Rik	0	0	0	0	0	0	0	0
5430434I15Rik	0	0	0	0	0	0	0	0
5430435G22Rik	0.0203887	0.056549	0.138486	0.135393	0.0800082	0.0206926	0.0250527	0
5430437J10Rik	0	0	0	0	0	0	0	0
5430440P10Rik	0	0.044946	0	0.18053	0	0.0519817	0.269687	0
5530400C23Rik	0	0	0	0	0	0	0	0
5530401A14Rik	0	0	0	0	0.12588	0	0	0
5530601H04Rik	1.56915	1.21406	1.51092	1.14175	0.971239	1.05102	0.92668	1.31199
5730403I07Rik	0	0.0419518	0.0302223	0.0436739	0.0540973	0.0266202	0	0.0895677
5730405O15Rik	0.684717	0.158401	0.231668	0.320096	0.741181	0.255321	0.636	0
5730408K05Rik	4.72947	3.80126	6.54675	5.91972	0.889003	2.20184	1.65772	3.2174
5730409E04Rik	1.65404	1.72663	1.76784	1.86785	2.44762	1.92332	2.1961	2.48256
5730412P04Rik	0	0	0	0	0	0	0	0
5730416F02Rik	0	0	0	0	0.244626	0	0	0
5730420D15Rik	0	0	0.083398	0	0.127331	0.323246	0	0
5730422E09Rik	0.0387105	0	0.0555396	0.0379899	0.0412789	0.209238	0	0
5730435O14Rik	0	0	0	0	0	0	0	0
5730455P16Rik	6.03073	5.64163	5.28367	6.15977	6.07241	5.21947	6.31232	6.90515
5730457N03Rik	0.280243	0.287979	0.175014	0.217749	0.0184236	0.0405708	0	0.0527647
5730460C07Rik	0	0	0	0	0	0	0	0
5730480H06Rik	0.637789	0.357749	0.564909	0.217821	0.577973	0.10325	0	0.119305
5730488B01Rik	0	0	0	0	0.0280458	0.0592064	0	0
5730507C01Rik	18.2875	19.4295	19.436	21.1689	12.2061	16.7945	16.4502	19.9208
5730508B09Rik	0.814202	1.15936	1.08137	0.776162	2.45643	2.96779	2.78229	2.13246
5730522E02Rik	0.148508	0.0451861	0	0.0925698	0	0	0	0.0538073
5730559C18Rik	4.55438	4.82436	4.45706	5.22478	6.10554	4.12171	4.14623	4.46049
5730577I03Rik	1.3312	1.45571	1.5072	1.28435	0.884088	1.07017	0.393212	0.877042
5830403L16Rik	0	0	0	0	0	0	0	0
5830403M04Rik	0	0	0	0.0403012	0.175742	0.134892	0.159992	0.194076
5830411N06Rik	0	0	0	0	0	0	0	0
5830415F09Rik	15.0063	13.5213	14.0189	13.4417	8.21825	7.02565	8.83848	6.5898
5830416I19Rik	0	0.0167032	0	0.0166824	0.0208591	0	0	0.0455961
5830416P10Rik	0	0	0.0232404	0.0361069	0.00570892	0	0.0298585	0.0114406
5830417I10Rik	3.57787	3.93232	3.39682	3.82203	3.74566	3.39916	3.66851	3.15546
5830418K08Rik	18.2314	17.7301	15.4563	19.6798	20.7624	16.0759	18.8684	18.7725
5830418P13Rik	1.16677	0.564224	1.02037	1.11863	0.515056	1.13251	0.618565	0.703731
5830428M24Rik	0.0864597	0	0.115874	0	0.09079	0	0	0
5830432E09Rik	0.0771234	0	0	0	0	0	0	0
5830454E08Rik	0.271286	0	0.396614	0.0623567	0.425201	0	0.265949	0
5830473C10Rik	0	0	0	0	0	0	0.0451882	0
5930403L14Rik	0.020124	0	0	0	0.0229595	0	0	0.0182256
5930412G12Rik	0.479927	0.631137	0.728396	0.686017	0.614679	0.403824	0.420849	0.162081
5930438M14Rik	0.0137602	0	0	0	0.0670868	0	0	0
6030407O03Rik	0.0341268	0	0	0	0.108089	0	0	0.0798164
6030408B16Rik	0	0	0.0406759	0.0273557	0.070486	0.0337858	0	0
6030419C18Rik	0.833853	1.00198	0.625947	0.977219	0.900654	0.296557	0.568993	0.261648
6030440G07Rik	0.233821	0.0514028	0.0750456	0.219675	0	0.313972	0.0748032	0
6030458C11Rik	22.9836	23.5953	23.5667	24.5865	18.1366	18.0168	19.0968	19.8073
6030466F02Rik	0	0	0	0	0	0	0	0
6030468B19Rik	0	0	0	0	0	0.165655	0	0
6030498E09Rik	0	0	0	0	0	0	0	0
6230400D17Rik	0.369099	0.815973	0.730513	0.211937	0.628974	0.232922	0	0.629998
6330403A02Rik	0	0.0161929	0	0.00379435	0.0415131	0.135856	0.0815348	0.100184
6330403K07Rik	0.369699	0.227499	0.28643	0.619295	2.42394	1.19949	1.72941	1.88414
6330403M23Rik	1.97782	1.36214	1.0993	2.00022	1.03769	1.66357	0.621726	1.32762
6330407A03Rik	0	0	0	0	0	0	0	0
6330408A02Rik	1.04637	1.64832	1.08219	1.02423	0.982237	1.10249	0.973518	0.767451
6330409D20Rik	0	0	0	0	0.127766	0.196256	0.0773837	0.146051
6330410L21Rik	0.140098	0.237438	0.250338	0.107688	0	0	0	0
6330415B21Rik	0	0.0267259	0.0418962	0	0.136515	0	0	0.0381685
6330416G13Rik	1.93631	1.81852	2.03885	2.30123	2.51422	1.38922	1.67241	1.66492
6330418K02Rik	0.957626	0.558932	1.03841	0.992556	0.494957	0.782177	0.106053	1.16409
6330549D23Rik	0.0508256	0	0	0.0325085	0.0188906	0	0.0223307	0.105398
6430411K18Rik	0.167471	0.59039	0.510302	0.392332	0.600626	0.89281	0.401964	0.146441
6430531B16Rik	0.302649	0	0.497661	0.0576198	1.6081	0.449929	2.06665	2.57463
6430548M08Rik	0.118479	0.150247	0.250128	0.111991	0.0788799	0.127826	0.150285	0.173089
6430550D23Rik	0.113092	0	0.182726	0.174981	0.154137	0.0773362	0.0306261	0
6430562O15Rik	2.35118	1.93622	1.55448	2.02822	3.14909	2.01302	1.94075	1.51742
6430571L13Rik	0.336827	0.283491	0.242174	0.286724	0.309515	0.19995	0.12742	0
6430573F11Rik	0.306275	0.602279	0.756064	0.574011	1.46951	1.32131	1.36383	1.00959
6430584L05Rik	0	0	0	0	0	0	0	0
6430706D22Rik	38.3254	36.1918	41.3243	38.6075	32.2833	25.6832	29.0642	33.629
6530402F18Rik	0	0	0	0	5.00136e-51	0.0105949	0.0271473	0
6530411M01Rik	0	0.118784	0	0	0.141571	0	0	0
6720401G13Rik	5.18745	5.61281	6.04352	5.55857	5.58639	2.83078	5.86313	5.82571
6720456H20Rik	1.36406	1.34594	1.06756	1.36727	1.2945	1.09879	1.25988	0.740895
6720468P15Rik	0	0.0418279	0.0627021	0	0	0	0	0
6720483E21Rik	0	0	0.0604597	0	0	0	0	0
6720489N17Rik	3.24963	2.79319	2.92749	2.95515	2.15042	3.05501	3.14618	3.61715
6820408C15Rik	0.0390079	0.243136	0.109915	0.148623	0.786585	0.682721	0.78708	0.950004
6820431F20Rik	18.7091	21.9355	19.5263	21.3827	21.0523	13.5567	18.4707	23.5451
7420426K07Rik	0.173514	0.255723	0.164313	0.391557	0	0.393923	0	0.0749981
7420461P10Rik	0	0	0	0	0	0	0	0
7420700N18Rik	0	0	0	0.0392068	0	0	0.101194	0
7420701I03Rik	0	0	0	0	0	0	0	0
7530416G11Rik	0	0	0.0654127	0	0	0	0	0
7530420F21Rik	0	0	0	0	0	0	0	0
7630403G23Rik	0	0	0	0	0	0	0	0
8030411F24Rik	0	0	0.661722	0.115525	0	0	0.337026	0
8030423F21Rik	0.131219	0.224663	0.252239	0.203267	0.0892083	0.0717062	0.0846504	0.379277
8030423J24Rik	0	0	0	0	0	0	0	0
8030442B05Rik	0.30909	0.0949977	0.286084	0.0488166	0.263798	0.487525	0.52836	0.430256
8030443G20Rik	0	0	0	0	0	0	0	0
8030462N17Rik	24.2101	27.025	22.8702	22.2089	20.3384	20.568	19.5766	23.9302
8430403D17Rik	0	0	0	0.0157018	0	0	0	0.0374401
8430408G22Rik	0	0	0.0547293	0	0	0	0.103458	0
8430410A17Rik	52	57.383	41.2695	39.1477	12.6183	30.6815	17.5907	14.7107
8430419L09Rik	2.2085	1.6919	2.03957	2.35116	1.1034	0.964721	1.4796	1.04892
8430422H06Rik	0	0	0	0	0	0	0	0
8430423G03Rik	0	0	0.15865	0	0	0	0	0
8430427H17Rik	4.8083	4.92384	4.68894	5.18532	3.28375	2.94408	3.06884	2.7378
8430429K09Rik	1.91287	2.80381	2.87444	2.77395	2.27651	1.96246	2.16793	2.53072
8430431K14Rik	0	0	0	0.0199425	0	0	0	0
8430436N08Rik	0	0	0	0	0	0	0	0
8430437L04Rik	0	0	0	0	0	0	0	0
9030025P20Rik	9.88331	9.92983	14.0569	13.5704	7.26974	6.94929	8.76894	6.49723
9030204H09Rik	0	0	0	0	0	0	0	0
9030404E10Rik	0.0907299	0	0.124054	0.0433491	0.050755	0	0	0
9030612E09Rik	0.0417589	0	0.0539225	0	0.261266	0	0.0557543	0
9030617O03Rik	6.03137	5.17937	7.34826	7.52392	1.52259	2.03145	2.10128	1.60169
9030619P08Rik	0	0	0	0.0688863	0	0	0	0
9030624G23Rik	7.41491	6.65531	6.0414	7.02337	6.84149	7.48312	8.8741	9.52564
9030624J02Rik	25.5211	25.8811	27.5329	25.924	21.5601	23.3222	19.9546	19.0725
9130008F23Rik	0.0893739	0.205169	0.159359	0.107323	0.145298	0.120363	0.0874091	0.0805436
9130011E15Rik	12.6248	10.9675	11.1086	12.4524	11.8222	11.7145	12.2717	14.1782
9130015A21Rik	0.486919	0.306637	1.08937	0	0	0	0.220229	0.348233
9130015L21Rik	0	0	0	0	0	0	0	0
9130017N09Rik	0.0411141	0.0583272	0.0843529	0.134059	0.846468	1.5472	0.449898	0.625403
9130019O22Rik	0.698175	0.576168	1.17462	1.00548	1.10112	1.19345	1.53658	0.773314
9130019P16Rik	0	0.0120338	0.0361013	0.0122741	0.0140942	0	0	0
9130023H24Rik	1.16335	0.643899	1.12934	1.05671	0.934286	0.761191	0.809464	0.922513
9130024F11Rik	0.357689	0.204184	0.420097	0.229604	0.210735	1.11674	0.010824	0.120446
9130204L05Rik	2.4144	2.36795	1.18419	1.04079	3.26221	3.753	2.19337	3.65427
9130206I24Rik	0.0518237	0	0.0676196	0	0.0513552	0.0357055	0.0883219	0
9130209A04Rik	0	0	0	0	0	0	0	0
9130221F21Rik	0.0501005	0.0153344	0	0.0155797	0.0179007	0	0.0216752	0.0562787
9130221H12Rik	26.2822	27.8467	26.3129	25.0985	25.7432	24.7337	25.1863	17.0319
9130227L01Rik	0	0.0474853	0	0.0199932	0	0	0	0.0902239
9130230L23Rik	0	0	0.124908	0	0	0.0492571	0	0
9130401M01Rik	51.8772	54.1494	64.073	56.8516	47.9629	46.6052	52.1205	39.6925
9130409I23Rik	0	0	0	0	0	0	0	0
9230009I02Rik	0	0	0	0	0	0	0	0
9230102K24Rik	0	0	0	0	0	0	0	0
9230102O04Rik	0	0	0	0	0	0.0792781	0	0
9230104L09Rik	0	0	0	0	0	0	0	0
9230105E05Rik	0	0	0	0	0	0	0	0
9230110C19Rik	3.54034	4.16308	4.88297	5.40973	17.9249	18.6075	21.1535	21.1144
9230110F15Rik	0	0	0	0	0	0	0	0
9230112D13Rik	0	0	0	0	0	0	0	0
9230112J17Rik	0.0220363	0	0.119606	0.0633223	0	0	0	0
9230114K14Rik	2.71848	2.47383	2.18134	2.90195	1.75577	1.55684	1.27305	1.54245
9230115E21Rik	0.0729583	0	0	0.0201982	0.0256999	0	0	0
9230116N13Rik	0.147387	0.181158	0.13337	0.0235669	0.265123	0.0512713	0.129643	0.0875217
9330020H09Rik	0.120488	0.152447	0.0973202	0.0662933	0.0969209	0.0529045	0.0435388	0.1869
9330111N05Rik	0	0	0	0	0	0	0	0
9330117O12Rik	0	0	0	0	0	0	0	0
9330133O14Rik	0.600186	0.393037	0.727039	0.521279	0.90082	0.579411	0.73951	0.597581
9330151L19Rik	0.489385	0.45373	0.232703	0.341283	1.08566	0.529783	0.941456	0.855522
9330158H04Rik	0.0360122	0.138781	0.0241926	0.101496	0.0190738	0.0389874	0.0656283	0.0618778
9330159F19Rik	0.127134	0.131366	0.18763	0.0974458	0.110629	0.261812	0.0622414	0.18483
9330159M07Rik	0.239098	0.73276	0.54204	0.424352	0.188421	0.298559	0.355412	0.358318
9330162B11Rik	0	0	0	0	0	0	0	0
9330175E14Rik	0	0	0	0	0	0	0	0
9330175M20Rik	0	0	0	0	0	0	0	0
9330178D15Rik	0	0	0	0	0	0	0	0
9330179D12Rik	0	0	0	0	0	0	0	0
9330182L06Rik	0.101456	0.105963	0.0714978	0.126718	0.392908	0.326078	0.209587	0.122948
9330182O14Rik	0	0	0	0.0249836	0	0.0533891	0	0
9430007A20Rik	0	0	0	0	0	0	0	0
9430008C03Rik	7.66097	7.89268	9.05638	7.33086	7.58413	6.07954	5.46296	7.32568
9430014N10Rik	0	0	0	0	0	0	0	0
9430015G10Rik	8.19602	8.47229	8.40069	8.83111	10.6874	7.71245	12.1362	11.841
9430016H08Rik	32.7227	36.0694	34.9292	34.8361	24.6957	20.2716	24.0953	22.3605
9430018G01Rik	0.0445131	0.0132683	0.0577282	0.0424056	0	0.0462335	0.0899476	0.0642586
9430019J16Rik	0	0	0	0	0	0	0	0
9430020K01Rik	2.41973	2.56441	2.34381	2.95158	2.15142	3.21067	2.59268	2.40248
9430021M05Rik	0	0	0	0	0.719193	0.206721	0.282597	0.263823
9430023L20Rik	28.2286	30.4583	29.605	30.8578	25.9818	29.5018	28.6321	20.4538
9430037G07Rik	1.89993	1.44682	1.12088	1.57615	1.04734	0.597162	0.830059	0.726166
9430038I01Rik	17.3721	20.7975	17.4022	17.4886	14.3778	11.4926	11.3483	12.9179
9430041J12Rik	0	0.163766	0.023984	0.0164528	0	0	0	0
9430060I03Rik	0	0	0.054161	0	0.203341	0	0.14672	0.4613
9430069I07Rik	7.82755	3.92722	5.09876	6.35094	11.5698	6.29419	16.2811	12.1027
9430076C15Rik	0	0	0	0	0.0562487	0.0185139	0.022282	0.0421301
9430076G02Rik	0	0	0	0	0	0	0	0
9430083A17Rik	0.301508	0.036621	0.277726	0.192864	0.154906	0.199144	0.362394	0.355128
9430091E24Rik	0.655734	0.869508	0.801276	1.30487	1.07524	0.950859	0.772174	0.256277
9530002B09Rik	0	0	0	0	0	0	0	0
9530003J23Rik	0	0	0	0	0	0	0	0
9530026F06Rik	0.261899	0	0	0.187855	0	0	0	0.0882323
9530026P05Rik	0.198774	0.11633	0	0.126799	0	0	0	0.160449
9530027J09Rik	9.6779	11.0602	9.37335	8.45766	9.64102	10.6984	9.05058	11.1782
9530036O11Rik	0	0	0	0	0	0	0	0
9530048J24Rik	0	0	0	0	0	0	0	0
9530051G07Rik	0.118952	0	0.0524698	0.037125	0.0406512	0.0550577	0.0319467	0.11503
9530052E02Rik	0.199549	0.384364	0.540842	0.383699	0.390891	0.60651	1.25045	0.101171
9530053A07Rik	0.386816	0.355718	0.323054	0.439903	0.0957674	0.365175	0.076269	0.0790228
9530059O14Rik	0	0	0	0	0	0	0	0
9530068E07Rik	15.1898	15.475	16.9779	18.3015	13.1931	11.7258	12.6134	12.9393
9530077C05Rik	0.781976	0.298257	0.609664	0.704095	1.60772	0.709974	1.40122	0.472447
9530080O11Rik	0	0.74151	0	0	0.136843	0.29954	0.245412	0.458163
9530082P21Rik	1.90951	1.87556	2.13869	2.01077	5.09882	4.08262	4.29663	4.73154
9530091C08Rik	0.0473481	0.02423	0.0625445	0.0506469	0.0146682	0.0366509	0.0345375	0.0319821
9630013A20Rik	0	0	0	0	0	0	0	0
9630028B13Rik	0.0390305	0.0572545	0.0353301	0.0346033	0.0220934	0.0211025	0	0.0706762
9630028H03Rik	0	0	0	0	0	0	0	0
9630033F20Rik	26.1332	26.0048	23.3267	22.3927	8.52608	8.06419	11.5646	9.0814
9830001H06Rik	1.79288	1.66829	1.54507	1.96645	3.3794	2.99915	2.47345	1.77886
9830107B12Rik	0.041078	0.175369	0	0.0385998	0	0	0	0
9830132P13Rik	0.0499707	0.0110905	0.0165768	0.0348164	0.0385628	0	0	0
9830147E19Rik	6.21255	6.67291	6.69609	6.75013	3.25488	3.39493	3.32593	3.90959
9830166K06Rik	0.0144751	0	0.0385923	0.0134536	0	0	0	0.0324572
9930012K11Rik	3.40186	3.30846	3.83665	3.74154	3.75706	5.6668	3.44399	3.85961
9930013L23Rik	0.0848028	0.111334	0.156998	0.152668	0.0198215	0.16068	0	0.0627563
9930014A18Rik	0.247045	0.288813	0.195054	0.225556	1.14666	0.557315	0.931657	0.855701
9930021J03Rik	11.1172	10.2407	10.1933	10.9139	10.5276	11.9603	9.36419	9.05897
9930104L06Rik	3.83698	4.55316	5.13575	3.65717	2.86644	2.41991	2.70451	4.58794
9930111J21Rik1	0.0617544	0.0278799	0.0407428	0.101129	0.0152576	0.063534	0.0748595	0
9930111J21Rik2	0	0	0	0	0	0	0	0
a	0	0	0.366073	0.341532	0.41018	0.277309	0.170922	0
A030009H04Rik	1.03432	0.622884	0.915683	0.653929	1.56658	2.00707	1.15858	2.73031
A130010J15Rik	2.14419	2.10344	2.05612	1.93088	2.54976	3.06633	3.1886	4.10492
A130049A11Rik	3.38421	3.07666	4.20554	3.89343	3.26326	5.98052	4.50736	5.51801
A130077B15Rik	54.9851	67.6269	62.4122	60.4792	20.509	24.6969	21.8109	27.9506
A1bg	0	0	0	0	0	0	0	0
A1cf	0	0	0	0	0	0	0	0
A230001M10Rik	0	0	0.0492056	0	0	0	0	0
A230020J21Rik	1.03109	1.21948	0.616945	0.678173	0.633662	0.844155	0.454323	0.609787
A230028O05Rik	0.0247973	0	0.0345493	0.0237117	0	0	0	0
A230046K03Rik	17.7015	16.8261	17.4698	17.9816	17.4622	16.678	16.7256	18.1346
A230050P20Rik	1.42861	1.76957	2.05664	1.90803	4.39453	4.45927	4.93685	1.6294
A230056J06Rik	0	0.0170543	0.0235486	0.0170621	0.0405082	0	0.118129	0
A230056P14Rik	0.155934	0.10982	0.0501337	0.146735	0	0	0	0.114072
A230057D06Rik	0	0	0	0	0	0	0	0
A230065H16Rik	0.300505	0.0999709	1.00663	0.189209	0	0.434286	0.14449	0
A230070E04Rik	0.044335	0	0	0.0847022	0	0.23527	0.173803	0
A230072C01Rik	2.07332	2.12345	2.18359	2.92507	1.6169	1.85941	1.92547	2.40371
A230072E10Rik	0.595989	0.277989	0.77196	0.529921	0.41144	0.612026	0.569854	0.704699
A230073K19Rik	2.57422	3.09997	2.45835	2.75045	2.88922	3.2411	2.89452	2.77668
A230077H06Rik	0.0590593	0.123895	0.105216	0.113886	0.0610734	0.0842342	0.0239148	0.0219918
A230108P19Rik	0	0	0	0	0	0	0	0
A2m	0.645111	0.503707	0.853166	0.854711	0.669257	1.69169	1.75168	1.71014
A330009N23Rik	0.555006	0.385707	0.412106	0.394695	0.261412	0.48223	0.388473	0.288247
A330021E22Rik	0.512426	0.362236	0.410175	0.204554	0.373981	0.880949	0.573047	0.658529
A330023F24Rik	0	0.0289263	0.0421084	0.0397244	0	0.0333245	0	0
A330032B11Rik	0.408514	0.787479	0.491562	0.379198	0.367839	0.448487	0.165868	0.50629
A330035P11Rik	0.723359	0.509044	0.599328	0.771486	0.475259	0.538164	0.711397	0.475403
A330040F15Rik	0.0584955	0	0	0.102582	0	0	0	0
A330041J22Rik	0	0.129864	0.151809	0	0	0	0	0
A330048O09Rik	3.10172	2.38448	3.12208	2.90534	0.458776	0	1.09735	0.47691
A330049N07Rik	0.269095	0.319585	0.0406226	0.141324	0.0914021	0.061679	0	0
A330050B17Rik	0.148482	0.16169	0.208394	0.212199	0.150469	0.062646	0.229689	0.623718
A330050F15Rik	0	0	0	0.0303164	0.0676053	0.0336781	0	0
A330069E16Rik	11.4701	9.17617	12.4549	11.0267	6.91924	5.55624	9.10278	11.2089
A330070K13Rik	0	0	0	0	0	0	0	0
A330076C08Rik	0	0	0	0	0	0	0	0
A330076H08Rik	0	0	0	0	0	0	0	0
A330093E20Rik	0.31165	0.152836	0.224437	0.268141	0.520263	0.728019	0.629168	0.741645
A330102I10Rik	0.304889	0	0.213471	0.528948	0.923662	0.32015	0	1.31374
A3galt2	0	0	0	0	0	0	0	0
A430005L14Rik	43.6871	41.8992	45.1607	41.5456	51.501	52.8246	54.5214	44.9423
A430033K04Rik	2.3484	3.05797	2.93039	3.08899	2.88686	1.74763	3.01105	3.87816
A430035B10Rik	0	0	0	0.0340098	0.194703	0	0.0861548	0.0412322
A430071A18Rik	0	0	0	0.144056	0.107601	0.0804394	0.363438	0
A430078G23Rik	0.25781	0.455805	0.336854	0.566084	0.419725	0.549877	0.818424	0.283173
A430088P11Rik	0.11877	0.096219	0.086365	0.033956	0.255773	0.212536	0.347159	0.097091
A430089I19Rik	0	0.141226	0.0301875	0.0652133	0.0250541	0	0	0
A430090L17Rik	0.0232785	0	0	0	0	0	0	0
A430092G05Rik	0	0	0	0	0	0	0	0
A430093F15Rik	0	0	0.0426014	0	0.168769	0	0.0816421	0
A430105I19Rik	0.59798	0.560257	0.685893	0.735948	0.0789271	0.107031	0.0180313	0.176799
A430107P09Rik	0.454893	0.330933	0.312432	0.419646	0.30567	0.239937	0.377679	0.327664
A4galt	21.5343	20.9996	24.3141	25.888	6.87385	8.93248	9.80967	7.13037
A4gnt	0	0	0	0	0	0	0	0
A530006G24Rik	0	0	0	0	0	0	0	0
A530013C23Rik	0	0.0243838	0	0	0	0	0	0
A530016L24Rik	0	0	0	0	0	0	0	0.0152398
A530032D15Rik	0.0658458	0	0	0	0	0	0	0
A530046M15Rik	0.0526768	0	0	0	0	0	0	0
A530050N04Rik	0	0	0	0	0	0	0	0
A530053G22Rik	0	0	0	0	0	0	0	0
A530054K11Rik	3.18621	3.19001	3.10896	3.33022	2.82317	2.5207	1.82602	3.40889
A530058N18Rik	0	0	0	0	0	0	0	0
A530064D06Rik	0.0340102	0.245316	0	0	0	0	0	0
A530065N20Rik	0	0.0275379	0.0125861	0.0181416	0	0	0	0
A530072M11Rik	0.0285421	0	0.0373705	0.0799705	0	0	0	0.18445
A530088E08Rik	0	0.0538769	0.0363873	0	0.0607409	0.2409	0	0
A530099J19Rik	0	0	0	0	0	0	0	0
A630001G21Rik	0.347266	0.332218	0.50945	0.441297	0.8045	0.963882	0.851952	1.39553
A630007B06Rik	14.7452	14.3439	11.9629	14.7216	17.8494	18.8869	16.8863	12.8304
A630010A05Rik	0.152917	0	0.16466	0.0379859	0	0	0	0
A630012P03Rik	0	0	0	0	0	0.0711645	0.127092	0
A630019I02Rik	0	0	0	0.0204559	0.0769556	0.0501398	0	0
A630020A06	0.223709	0.207129	0.418591	0.36887	0.287338	0.346779	0.322265	0.554543
A630023A22Rik	0	0	0	0	0	0	0	0
A630033H20Rik	0.0258336	0	0	0.0223406	0	0	0.031837	0
A630066F11Rik	0.326665	0.350045	0.236392	0.0958227	0.358524	0.166358	0	0.483568
A630072M18Rik	1.45948	1.36887	1.04843	1.59419	0.910171	1.26816	1.10332	1.16875
A630073D07Rik	0	0	0	0	0	0	0	0
A630075F10Rik	0.327599	0.375056	0.277371	0.0980085	0.561791	0.248233	0.197579	0.5741
A630076J17Rik	0	0	0	0	0	0.545387	0	0
A630077J23Rik	0	0	0	0	0	0	0	0
A630089N07Rik	144.427	150.751	130.978	171.443	47.5942	63.4759	56.0346	74.284
A630095E13Rik	0	0	0	0.105889	0	0	0	0
A630095N17Rik	2.13801	1.66586	0	1.87682	0.665957	0.82106	0.384378	0
A730008H23Rik	8.57783	5.99819	4.51375	9.04706	5.49633	6.64979	8.01772	7.91136
A730017C20Rik	0	0	0.0446963	0.0624751	0	0	0	0
A730017L22Rik	1.40374	1.1504	1.56486	1.50239	1.4711	1.01881	1.71655	0.788063
A730018C14Rik	0	0	0	0	0	0	0	0
A730020E08Rik	0.100708	0.0875761	0.0644888	0.141651	0.139625	0.809233	0	0.233187
A730020M07Rik	0	0.190725	0.191287	0.464604	0	0	0	0
A730036I17Rik	0.0361186	0.0495222	0.12712	0.20901	0.0369907	0.134346	0.178583	0.0206829
A730043L09Rik	0	0	0	0	0	0	0	0
A730046J19Rik	0.256938	0.455781	0.746765	0.516297	0.0590858	0.0700923	0.0540576	0.0519352
A730056A06Rik	0	0.0101511	0	0.0252241	0	0	0	0
A730082K24Rik	0	0.055395	0.100159	0.165899	0.287481	0.352667	0.0835462	0.0981644
A730085A09Rik	1.56156	1.98013	1.73969	2.20992	0.183121	0.687832	1.02855	1.02266
A730085K08Rik	0	0	0	0	0	0	0	0
A730090H04Rik	0	0.0334828	0	0.0348815	0.156513	0.0401422	0.386839	0
A730090N16Rik	0.054332	0.0959788	0.0729849	0.101868	0.176714	0.117744	0	0
A730098P11Rik	1.62621	1.6562	1.68811	1.42743	1.6051	1.47265	1.26824	2.87874
A830009L08Rik	0	0.0230277	0	0	0	0	0	0
A830010M20Rik	1.13979	0.728898	1.17111	1.15326	1.69714	1.44661	2.17898	1.54094
A830018L16Rik	1.23779	1.21763	1.4386	1.26338	0.965781	0.489825	1.11716	1.06744
A830019L24Rik	0	0	0	0	0	0	0	0
A830052D11Rik	0.115258	0.366366	0.152189	0.279116	0.23542	0.438868	0.0510577	0.16887
A830080D01Rik	22.2398	23.2429	23.4053	24.1243	10.4639	11.2111	11.8113	13.0248
A830082K12Rik	0.112701	0.225556	0.085732	0.0612606	0.0685146	0.069127	0.273548	0.0252578
A830082N09Rik	0.230671	0.216232	0.143184	0.138037	0.140989	0.123341	0.090681	0.22144
A930001A20Rik	0	0	0.0744494	0	0	0	0	0
A930001C03Rik	0.355968	0.598112	0.378876	0.174404	0	0.189033	1.14242	0.840176
A930003A15Rik	0	0	0	0	0.661414	0.200924	1.2608	3.32874
A930003O13Rik	0	0	0	0	0.0287202	0	0	0
A930004D18Rik	0.412262	0.523454	0.574385	0.352265	0.652401	0.652357	0.588918	0.355389
A930005H10Rik	17.0807	21.161	21.9332	14.9348	12.5647	12.3071	17.0165	15.9422
A930006I01Rik	0	0	0	0	0	0	0	0
A930006K02Rik	0.315992	0	0.26911	0.0589196	0.382527	0	0.0802356	1.02028
A930007I19Rik	0	0	0.0978923	0.135082	0	0.0282122	0.299679	0.103461
A930009A15Rik	0	0	0	0	0	0	0	0
A930011G23Rik	0	0	0	0	0	0	0	0
A930011O12Rik	0.275274	0.303248	0.286251	0.377484	0.0264152	0.0681782	0.0557489	0
A930012L18Rik	0.229903	0.0899579	0.067405	0.0947566	0.171767	0	0.0669366	0
A930013F10Rik	0.468761	0.286111	0.174081	0.431532	0.0935399	0.216479	0.403233	0.231427
A930015D03Rik	8.64981	11.9096	11.0453	9.86173	6.48003	7.28169	10.4975	7.49019
A930016O22Rik	0.016723	0	0.0598136	0.088622	0.0541262	0.0867555	0.237413	0.132414
A930017M01Rik	0.0393212	0	0	0	0.0437644	0.0882637	0	0
A930018P22Rik	0	0	0	0	0	0	0	0
A930019D19Rik	0	0	0	0	0	0	0	0
A930024E05Rik	2.22847	2.02398	2.25561	2.64061	5.20881	4.61275	3.93199	4.59187
A930041C12Rik	0	0	0	0	0	0	0	0
AA387883	0	0	0	0	0	0	0	0
AA388235	0.513016	0.389819	0.599811	0.56916	0.967247	1.33666	0.944416	1.25665
AA414768	3.48016	4.03141	2.41922	2.9847	0.21093	0.330993	0.130327	0.26875
AA415398	0.329349	0.793376	0.451499	0.807089	0.446462	0.674511	0.742294	0.531028
AA465934	30.6164	33.8904	33.0813	28.7822	15.9445	12.5398	14.368	20.5097
AA467197	0.127386	0	0.348241	0.491815	0	0.561079	0.322362	0.152942
AA474331	0.505156	1.02717	0	0.0663406	0.623638	0.842556	0.848336	1.07942
AA536875	0	0	0	0	0	0	0	0
AA543186	0.101767	0	0	0.0718567	0.14286	0.246229	0.242976	0
AA545190	0	0	0	0	0	0	0	0
AA619741	0	0.0218886	0	0.0099503	0	0	0	0
AA792892	0	0.0556417	0.0795957	0	0	0.325982	0	0
AA986860	0.595027	0.548292	0.620892	0.728652	0.0790067	0.207184	0.224336	0.0279744
AA987161	5.62066	4.41341	5.91362	4.99099	4.39249	6.57022	4.18488	7.17064
Aaas	77.0937	79.9825	82.8518	76.2199	73.1592	81.7841	77.3414	64.9035
Aacs	18.1016	17.686	17.8053	20.5359	28.5425	11.2324	26.1518	12.2258
Aadac	0.40142	0.369022	0.0682788	0.527587	0.162336	0.220469	0.758479	0.187876
Aadacl2	0	0	0	0.146534	0	0	0	0.0597897
Aadacl3	0	0	0	0	0	0	0	0
Aadat	0.255228	0	0	0.040714	2.86024	1.98017	3.54521	3.83546
Aaed1	10.4149	14.0145	11.7072	11.1148	12.7364	10.7723	12.1562	13.6284
Aagab	14.4481	14.352	12.538	12.5644	15.1133	11.4622	16.8085	14.489
Aak1	3.43803	3.37062	2.74984	3.36791	2.73697	2.98478	2.3886	2.10063
Aamdc	5.22957	6.28718	6.43545	5.73581	4.23314	4.64157	2.63431	3.70101
Aamp	63.4316	71.9058	65.3878	62.6251	57.8075	59.8153	59.5831	39.2418
Aanat	0	0	0	0	0	0	0	0
Aar2	8.48558	9.99099	8.91113	8.6091	7.29002	8.38237	6.14711	6.98679
Aard	36.7635	37.613	44.3488	42.5188	9.57044	12.3206	8.66439	6.5177
Aars	127.4	129.41	106.212	125.834	169.473	124.329	164.864	143.511
Aars2	8.58598	9.68595	8.39334	8.35514	5.75282	4.21796	5.30754	3.36841
Aarsd1	37.0029	41.877	38.298	34.5506	37.7365	28.2023	37.2502	33.1343
Aasdh	3.31933	2.44271	3.01568	2.52614	6.19938	4.26264	7.14172	8.0066
Aasdhppt	22.8957	25.7973	24.7635	24.4154	28.2129	23.5257	31.1881	43.2216
Aass	0.223757	0.337696	0.296686	0.145058	0.19084	0.335497	0.556164	0.634354
Aatf	45.4719	50.1787	50.8146	50.6564	40.1409	39.106	40.3504	37.4895
Aatk	0.0156004	0	0.0740093	0.0355014	0.341637	0.0830518	0.215154	0.15319
AB099516	3.52637e-08	0	6.17769e-07	0.0409102	0	2.70396e-08	8.25404e-07	0
AB124611	0	0	0	0	0	0.054906	0	0
Abat	1.28988	0.91051	1.17778	1.31785	1.79285	1.50164	1.80616	1.95461
Abca1	2.15308	2.00396	2.29528	2.13454	0.413868	1.15071	0.324268	0.441831
Abca12	0.00791257	0.0141956	0.0110469	0.038247	0	0.0337112	0.0194177	0.0180438
Abca13	0.0209568	0.0112692	0.0567261	0.063853	0.0222066	0.0360478	0	0.0244797
Abca14	0.0122859	0.0110073	0.050252	0.0235668	0.0525938	0.093071	0.044885	0
Abca15	0	0	0	0	0	0	0	0
Abca16	0.0139891	0	0.0187335	0	0.0299396	0	0	0.0664393
Abca17	0	0	0.0172612	0	0.0267844	0.0136029	0	0
Abca2	3.21634	2.56231	2.535	3.29008	6.10786	5.91056	5.79131	4.25779
Abca3	1.87405	1.85807	2.14986	2.73041	3.95269	2.45062	4.32013	2.30002
Abca4	0.20451	0.201951	0.163091	0.172015	0.476071	0.500643	0.421434	0.693902
Abca5	0.95394	0.535717	0.753913	1.03669	0.340603	0.837863	0.6649	0.670603
Abca6	0	0	0.145751	0	0.0285041	0.0147476	0	0.39875
Abca7	2.0185	1.71686	1.66371	1.82237	1.18115	1.56586	1.32653	0.755617
Abca8a	0	0.0174392	0	0	0	0	0	0
Abca8b	0.0430375	0.0940464	0.175485	0.0718746	0.0869547	0.101437	0.0760811	0.0232572
Abca9	0.0320158	0	0	0.0103294	0.343543	0.481778	0.153788	0.470651
Abcb10	6.01939	6.58308	5.89721	5.74954	5.142	5.82155	6.06396	5.15792
Abcb11	0.0126906	0	0	0.0125059	0	0	0	0
Abcb1a	8.99558	9.84403	9.40206	10.1783	2.51697	3.65545	3.13062	3.43574
Abcb1b	10.3983	12.073	12.3978	13.9573	6.22326	10.5987	5.47684	8.37901
Abcb4	0.109278	0.128482	0.042972	0.0598301	0.0797287	0.0328789	0	0.0510601
Abcb5	0.430065	0.745655	0.897466	0.917234	0.0585879	0.406395	0.324042	0.313995
Abcb6	11.23	10.9303	10.7978	10.8324	11.0676	7.87717	8.73718	9.14042
Abcb7	17.3114	17.17	16.4685	18.4444	14.8085	16.3223	13.0716	16.8836
Abcb8	11.1872	11.2511	10.4512	11.0137	9.79467	7.48227	7.93621	7.48988
Abcb9	0.10985	0.134518	0.178646	0.102293	0.186077	0.256966	0.0875165	0.0948238
Abcc1	19.3656	16.4909	16.5133	18.3418	19.0357	17.1441	20.1848	12.6372
Abcc10	3.1926	2.51984	3.01899	3.07415	2.71147	2.22342	1.49063	1.80626
Abcc12	0.069065	0.0719962	0.0695027	0.0850673	0.0104459	0.0320938	0.113606	0
Abcc2	1.36604	1.29488	1.32373	1.44334	0.272828	0.430199	0.29245	0.27813
Abcc3	0.103092	0.0384858	0.0873225	0.241664	0.08931	0.191705	0.149691	0.374861
Abcc4	28.7291	24.623	26.346	28.3959	15.0866	29.0705	14.6694	13.8825
Abcc5	40.7055	37.8455	41.4495	40.826	19.008	27.4207	21.2418	19.1086
Abcc6	0.0438465	0.0314297	0.0313265	0.0309766	0	0.0362535	0.0597112	0.0420312
Abcc8	0	0.103523	0.0154383	0.0207368	0.139626	0.131821	0.263633	0.0641854
Abcc9	0.0153379	0.0139813	0.0528769	0.0865478	0	0.0421372	0	0.0182754
Abcd1	3.2837	3.55872	3.26536	3.72257	1.74763	1.8358	1.69659	1.08861
Abcd2	0.106345	0.156222	0.136503	0.0776532	0.420083	0.325523	0.363375	0.338718
Abcd3	17.5832	17.4814	16.4045	17.8275	10.4497	10.9909	11.4131	10.5848
Abcd4	15.0531	15.0892	15.2259	16.1881	14.5651	15.587	16.0568	15.6976
Abce1	139.3	138.386	137.042	138.18	143.499	141.075	139.414	171.502
Abcf1	100.35	116.887	88.1186	88.8987	90.0607	93.9531	89.7028	74.2754
Abcf2	110.08	119.34	104.233	107.436	100.008	89.0349	95.3882	94.2745
Abcf3	15.4439	15.4379	14.8403	14.8397	11.1394	11.7994	12.1112	10.6436
Abcg1	2.29933	2.92504	2.98547	2.57008	7.70979	12.5545	6.67196	6.03353
Abcg2	23.8357	29.0879	32.577	28.0209	43.0933	49.0827	42.3501	61.7856
Abcg3	0.16779	0.279434	0.281473	0.397249	0.252739	0.759049	0.712317	0.702929
Abcg4	0.0139203	0.119159	0.134472	0.0385048	0.126733	0.21965	0.0198229	0.0559261
Abcg5	0	0	0	0	0.184326	0.0311127	0.144124	0.106212
Abcg8	0	0	0	0	0.123384	0.0778964	0.269649	0.136459
Abhd1	1.16599	1.07172	1.08201	0.651424	1.20184	0.87089	0.797419	1.28761
Abhd10	35.2092	44.3742	43.7864	39.1123	27.1746	29.6268	24.3463	32.9907
Abhd11	27.9542	31.1042	27.7096	25.6029	30.8471	27.7025	25.946	31.0322
Abhd12	20.7419	16.4524	19.339	19.3512	21.8881	15.7614	20.0789	16.715
Abhd12b	0.0648056	0	0	0	0	0	0.152511	0
Abhd13	6.0246	6.17047	6.47592	5.80056	6.95576	7.60426	6.5652	9.56464
Abhd14a	21.5846	19.7383	24.2339	21.9758	31.8716	32.8428	33.374	29.7338
Abhd14b	0.732397	0.535194	1.08667	0.627511	3.49027	3.60371	3.80724	5.25936
Abhd15	0.100329	0.156682	0.0232331	0.0775459	0.201933	0.201317	0.251047	0.130521
Abhd16a	6.69803	7.79183	7.06928	6.39999	6.73278	6.79423	4.88188	5.52782
Abhd16b	0.190243	0.112874	0.204051	0.140865	0.0381785	0.192918	0	0.226623
Abhd2	12.089	10.0345	8.59087	10.3007	7.5914	10.38	7.73117	6.03201
Abhd3	0.444161	0.0927484	0.911608	0.60854	0.403369	0.331284	0.719484	0.719466
Abhd4	31.0746	27.6051	35.9687	34.7715	30.4633	36.7134	35.4734	27.4943
Abhd5	7.69081	7.4354	8.90722	8.04863	6.69824	10.7729	6.96448	10.957
Abhd6	3.64496	2.97044	3.59904	4.0059	2.549	2.1527	1.80582	2.85424
Abhd8	2.78311	2.51405	3.20605	2.3191	7.17737	6.12956	7.83902	4.17926
Abi1	29.3217	28.6386	28.4783	29.5048	23.9953	23.2438	24.0787	26.747
Abi2	9.37606	9.30968	9.35792	9.41774	12.8425	11.3743	11.8932	12.0972
Abi3	1.6893	1.48265	1.84302	1.56328	0.939056	1.10622	0.659851	0.899556
Abi3bp	0.227016	0.246595	0.330937	0.288271	0.205077	0.141893	0.333958	0.152782
Abl1	19.6095	18.4295	18.8577	18.4224	17.6572	17.5084	17.5007	10.45
Abl2	8.18662	7.76608	5.91984	6.90583	9.36189	10.3236	9.2147	7.25524
Ablim1	1.03861	1.11368	1.38557	1.76207	2.51255	1.56456	1.78778	1.52234
Ablim2	0.343957	0.141608	0.262643	0.394572	0.129901	0.143565	0.259391	0.129311
Ablim3	0.113131	0.130803	0.0383406	0.0698253	0.843811	0.85816	0.736123	0.699121
Abo	0.757663	0.959974	0.544734	0.259292	0.758679	0.585973	1.05703	1.39129
Abp1	0.0333876	0	0.0456712	0.0156428	0.017942	0.090027	0.129949	0.227929
Abr	19.9905	18.8121	16.9239	18.1221	16.5715	15.0407	15.6535	10.8539
Abra	0.0439133	0.158363	0.0603605	0.213811	0	0	0.0497627	0
Abracl	18.7791	19.9801	27.8768	24.0969	43.5522	26.69	37.2758	46.2734
Abt1	13.3719	13.3473	14.4699	14.4104	9.25601	10.9418	10.5392	14.1758
Abtb1	12.1023	10.42	11.5887	10.3349	15.2944	18.6141	18.639	11.3974
Abtb2	1.68403	1.74676	1.26713	1.7967	1.21766	1.48939	1.22401	0.588464
Acaa1a	12.1271	9.72182	10.3931	10.2088	7.1248	4.57216	6.94038	6.15178
Acaa1b	0.438834	0.0385143	0.275965	0.334183	0.404909	0.626813	0.420981	0
Acaa2	18.4807	15.6029	18.3648	20.868	5.93692	8.36482	10.1301	7.05599
Acaca	15.5985	15.4169	14.2937	15.7873	23.4177	24.1658	20.425	16.4106
Acacb	2.91752	2.91784	2.57012	2.90903	3.55531	2.95337	3.92443	2.57945
Acad10	1.46762	0.890387	1.23268	1.52358	3.14959	3.19388	2.40111	2.45448
Acad11	11.6032	12.8709	12.686	13.4323	8.26611	12.6041	9.40292	7.90766
Acad12	0.392013	0.245029	0.45808	0.697829	1.9274	1.24451	0.818012	1.36731
Acad8	8.68993	7.49943	7.68155	7.52608	7.61631	7.79965	8.19738	8.44052
Acad9	9.68721	10.1179	10.1352	10.5403	10.6187	10.3618	10.0083	9.99053
Acadl	17.9845	15.4298	16.2104	18.4892	22.6395	26.2335	24.441	19.7784
Acadm	64.1254	63.2169	68.7855	70.7213	34.4569	40.0407	41.9741	38.9113
Acads	28.5342	25.2574	27.1728	26.0082	19.7796	18.5863	23.1778	16.2846
Acadsb	9.97387	9.59398	7.8308	9.29545	9.86273	13.2027	11.4518	9.31075
Acadvl	9.48047	8.56712	9.2102	9.98217	6.54589	9.33832	8.6604	6.63865
Acan	0.310205	0.238256	0.184252	0.311782	0.331103	0.287045	0.38406	0.420282
Acap1	4.6823	4.31791	4.71051	4.81528	2.85852	2.52814	3.2271	2.13687
Acap2	18.7585	15.1757	16.549	17.7839	18.0852	18.5463	17.8905	18.4555
Acap3	5.8861	5.9431	6.14628	6.49591	6.09978	7.72788	5.68983	4.20681
Acat1	8.17097	7.90447	7.52592	8.62471	10.2516	11.347	11.239	9.81133
Acat2	17.216	15.9066	16.2819	19.532	24.5134	12.8373	25.1453	18.2435
Acat3	39.9335	44.8472	48.324	42.5299	44.9909	41.0434	47.8517	47.7392
Acbd3	13.3782	13.3189	14.2859	14.4467	16.6803	17.1622	17.0836	14.8058
Acbd4	3.68242	3.36179	4.35859	3.70193	2.90763	4.51752	4.05768	3.71692
Acbd5	9.43351	8.01549	8.7688	9.00037	6.52218	7.99798	7.09214	7.65124
Acbd6	27.367	29.9017	30.5938	25.5778	40.3337	28.8404	35.3806	23.0865
Acbd7	0.698075	0.425748	1.26903	2.05029	0.652113	0.460327	2.4004	0
Accs	1.97178	1.78637	2.70502	2.23615	1.26144	1.54946	1.04732	1.30697
Accsl	33.0781	31.2583	33.0067	35.8205	2.36578	2.61656	3.14694	1.97646
Acd	21.1225	24.8056	25.6757	21.2627	24.8736	20.7067	24.2198	18.4938
Ace	0.856602	0.730046	0.893568	0.511166	0.420648	0.538941	0.754094	0.497983
Ace2	0.0136836	0	0.0169262	0	0	0	0	0
Ace3	0	0	0	0	0	0	0	0
Acer1	0.130415	0.0782964	0.082925	0.161911	0.0884504	0.10171	0.107891	0.30288
Acer2	0.527561	0.655754	0.771792	0.863572	0.919751	1.36743	1.66047	1.69375
Acer3	3.39317	2.29305	2.64084	3.37676	4.36153	5.22221	4.68425	5.80266
Ache	0	0	0.0559227	0	0	0.114429	0	0
Acin1	82.7026	88.6886	77.3169	76.0929	64.7478	57.7793	61.7832	54.1595
Acly	170.27	167.388	123.807	142.773	151.248	112.334	159.108	103.579
Acmsd	0	0.0973848	0.02662	0.0587481	0	0.0860961	0.174977	0
Acn9	9.39369	9.50555	11.8655	9.20769	7.0942	10.0423	10.5561	10.8447
Acnat1	0.347832	0.410663	0.37812	0.36524	0.361836	0.435031	0.523694	0.457847
Acnat2	0	0	0	0	0	0	0	0
Aco1	26.5301	24.2341	25.1465	24.7722	21.5504	21.1986	19.6785	18.5678
Aco2	222.198	215.52	207.545	215.137	152.099	138.1	159.801	132.673
Acot1	1.43251	1.99964	1.47581	0.918428	3.72207	4.20204	3.91838	3.372
Acot10	0	0	0	0.0398728	0	0.131612	0	0
Acot11	1.10025	1.48629	1.33281	1.11124	0.734689	0.822411	1.0185	0.359839
Acot12	0	0	0	0	0.0468748	0	0	0
Acot13	61.2044	46.6119	65.1244	53.2368	51.1089	53.1011	47.2271	53.6113
Acot2	0.69634	0.946768	0.69697	0.886824	1.75483	1.16528	2.07286	1.88537
Acot3	0.459685	0.256263	0.348448	0.236389	0	0	0.0492324	0
Acot4	0.0269886	0.252328	0.0372435	0.128041	0.0580178	0	0	0.061956
Acot5	0	0	0	0	0	0	0	0
Acot6	0.0355593	0.097307	0.1519	0.234852	0	0.427263	0.614758	0.395077
Acot7	49.1902	42.8227	49.9327	47.4569	45.9188	38.1488	46.5868	35.7074
Acot8	11.6414	10.5343	11.7991	12.2035	8.15824	7.76243	8.03317	6.45452
Acot9	34.5955	34.2404	34.5908	36.4825	15.4477	29.3454	15.1553	18.1049
Acox1	7.27971	6.70463	8.095	8.30857	4.79219	6.77163	5.17273	4.21805
Acox2	0	0	0.0329861	0	0	0	0.122678	0
Acox3	5.94974	5.37082	4.42323	5.31223	1.5895	2.14135	1.60905	0.950994
Acoxl	0.35708	0.545631	0.648151	0.585863	0.106442	0.880581	0.0262549	0.499742
Acp1	39.3351	38.7587	40.4734	37.7469	45.2079	37.1985	46.0414	45.1003
Acp2	5.02093	4.50152	4.74712	5.35775	5.88237	5.11893	5.28915	7.08458
Acp5	4.70402	3.12492	4.87153	4.21312	2.63886	3.16865	4.10202	3.06793
Acp6	96.1227	102.078	106.708	103.747	34.5117	46.6176	50.8213	54.4403
Acpl2	0.299269	0.538835	0.607076	0.212366	1.05831	1.18816	0.863062	0.620278
Acpp	0.131542	0.0907934	0.0870943	0.157492	0.062826	0.0828769	0.050925	0.307404
Acpt	0.0830657	0	0.0560473	0.0376749	0	0	0	0
Acr	0.0877995	0	0.0188831	0.0135985	0.018189	0	0.128301	0.051947
Acrbp	3.08993	3.84366	3.7012	2.77643	5.66964	5.75583	3.02291	5.50136
Acrv1	0	0	0	0	0	0	0	0
Acsbg1	1.37754	2.4528	1.35654	1.19169	0.739672	0.449761	0.33503	0.208669
Acsbg2	0.596688	0.556816	0.641666	0.594773	0.348507	0.312845	0.440214	0.25197
Acsf2	16.1096	12.0507	12.3944	15.5908	8.10533	7.95908	8.45366	5.46828
Acsf3	4.33347	5.32221	5.02482	4.42162	6.47894	4.45154	5.97076	3.8553
Acsl1	15.664	16.2402	15.0155	14.4776	9.72973	9.81716	10.1669	10.5234
Acsl3	35.1463	37.4755	35.334	33.9777	49.5563	43.8442	49.0345	49.007
Acsl4	20.7932	19.3963	19.6091	20.3904	56.626	48.67	51.2838	56.4109
Acsl5	7.16412	7.31679	8.6191	9.30887	19.9528	24.7413	24.0108	23.5411
Acsl6	1.41705	1.23353	1.2966	1.53122	1.90855	1.39068	1.90001	1.76333
Acsm1	0	0	0	0	0	0	0	0
Acsm2	0.0266036	0	0.0117962	0	0	0	0	0
Acsm3	0.0531438	0.0236542	0.0354825	0	0.105803	0	0	0
Acsm4	5.17788	4.879	6.07155	5.76412	0	0.0956137	0	0
Acsm5	0	0	0	0	0	0	0	0
Acss1	6.68517	6.70352	8.555	6.84807	3.74104	4.29323	3.81883	4.1108
Acss2	17.1932	17.7319	15.8186	14.7464	8.64951	7.30285	12.3331	7.29429
Acss3	0.0746069	0	0	0	0.12776	0.0260397	0.311716	0.233014
Acta1	0.0395296	0.228352	0	0	10.0778	1.1139	2.91911	2.5469
Acta2	0.045223	0	0.34114	0.24163	11.8444	4.64992	4.73552	3.66213
Actb	1114.73	1134.6	1272.08	1180.91	1442.73	1190.03	1190.41	1072.66
Actbl2	0	0	0	0.0534595	0	0	0	0
Actc1	0.0506582	0.143167	0.0704764	0.0979352	7.68167	0.279754	3.32282	3.51245
Actg1	624.155	670.677	723.483	685.131	811.01	700.446	646.213	659.809
Actg2	0	0	0.0509308	0.0709662	0.0785926	0.195516	0.100171	0.193212
Actl10	0.14639	0	0.0679263	0.272828	0.30609	0.052127	0.204145	0
Actl11	0	0	0	0	0	0.0119595	0	0
Actl6a	137.388	137.945	131.846	125.679	92.8022	101.629	100.235	101.664
Actl6b	0.0537552	0	0	0	0.127876	0.210357	0.135195	0
Actl7a	0	0	0	0	0	0	0	0
Actl7b	0.0498517	0.288882	0.498992	0.0473165	0	0.2069	0.530798	0.264689
Actl9	0	0	0	0	0	0	0	0
Actn1	40.5412	41.0465	31.0337	33.487	43.9934	39.4816	37.352	26.2074
Actn2	1.94018	1.67926	1.70442	2.15969	2.04613	2.60203	2.77218	1.59734
Actn3	6.12756	7.45182	6.08853	5.3106	7.56096	4.67587	6.24204	5.31346
Actn4	196.746	215.973	180.049	200.927	203.95	173.558	174.4	137.709
Actr10	11.4072	10.4033	9.79369	9.19867	10.4313	10.1426	8.17707	13.5422
Actr1a	25.657	25.5894	26.9757	25.8925	30.6806	26.6092	29.3806	28.1132
Actr1b	35.8273	38.8873	34.4775	34.8539	38.1687	31.9645	35.2739	26.5795
Actr2	62.4612	63.0459	62.731	61.2156	66.0257	60.0938	59.1703	71.1563
Actr3	103.559	110.796	112.496	113.977	127.808	101.401	119.852	121.454
Actr3b	6.78373	7.61584	6.56351	8.79598	8.94384	9.09522	6.96263	12.7006
Actr5	6.35126	7.30078	6.10809	5.84269	8.51966	6.58915	9.35409	6.50687
Actr6	19.0177	14.8924	18.6826	16.9815	17.2518	19.4562	19.5885	22.2517
Actr8	21.6861	19.8785	20.2953	20.0688	20.4735	16.7951	18.5726	19.4834
Actrt1	0	0	0	0	0	0	0	0
Actrt2	0	0	0	0	0	0	0	0
Actrt3	0	0	0	0	0.0229309	0.021928	0	0
Acvr1	6.59545	6.46971	8.1759	8.1227	7.05505	8.58233	7.32259	6.51527
Acvr1b	6.21576	5.271	5.8729	6.63013	8.34029	6.59403	7.01118	7.29311
Acvr1c	0	0	0	0	0	0	0	0
Acvr2a	3.51343	3.65618	3.31326	3.83613	3.90036	4.28328	3.00869	4.7049
Acvr2b	7.26242	6.42702	4.21567	5.34033	9.35519	7.80209	9.02516	7.14943
Acvrl1	0.566924	0.509601	0.697514	0.753609	0.502921	0.421178	0.468204	0.228451
Acy1	39.7132	40.8206	37.8846	38.2176	27.4803	29.6059	27.1194	20.5182
Acy3	4.90317	3.33265	4.75612	3.75854	5.82019	5.54566	6.8642	5.21271
Acyp1	31.6596	29.9993	33.349	31.4534	23.8591	21.1429	28.7317	24.8655
Acyp2	5.28336	7.59229	7.36534	6.41714	2.76593	2.75613	2.9639	3.13914
Ada	2.83903	3.39503	2.65111	2.52488	2.19678	3.43632	2.84706	2.75799
Adad1	0.138011	0	0.189478	0.396756	1.13115	0.891661	1.61609	1.29307
Adad2	1.66312	1.99394	1.51351	1.61694	3.13541	2.86093	1.92131	1.86799
Adal	12.1201	11.7344	12.1272	11.1083	9.58791	8.26536	9.66913	10.5262
Adam10	17.3695	17.526	14.0452	15.6239	14.4777	18.1283	13.6135	15.0044
Adam11	0.290271	0.18287	0.288022	0.221684	0.747879	0.33816	0.766961	0.346413
Adam12	0.045395	0.0658203	0.0350686	0.00612074	0.0337652	0.0136376	0	0
Adam15	6.27265	7.33293	6.95673	7.40802	6.41218	6.07236	6.56771	4.02335
Adam17	12.573	12.1461	12.2156	12.6033	8.70999	10.7024	9.26808	9.44533
Adam18	0	0	0	0	0	0	0	0
Adam19	28.206	28.0944	27.244	26.907	15.8779	24.3793	18.0979	14.028
Adam1a	0.152015	0.273923	0.164678	0.128844	0.0310549	0	0.0572169	0
Adam1b	0	0	0	0	0	0	0	0
[truncated: 21,310 more rows]

## Sheet: Supplementary Table S3
Gene	Locus	NTCd0	NTCd2	log2(FC)	p_value	Significant	JUNd0	JUNd2	log2(FC)	p_value	Significant	NTCd0	JUNd0	log2(FC)	p_value	Significant	NTCd2	JUNd2	log2(FC)	p_value	Significant
Syce1l	chr8:116159485-116179433	1.55e-229	0.164681	757.489	1	no	2.34e-225	7.14e-259	-111.334	1	no	1.55e-229	2.34e-225	13.8811	1	no	0.164681	7.14e-259	-854.942	1	no
Mfrp	chr9:43909852-43917270	0.000309615	0.000414186	0.419802	1	no	0.00638873	1.52e-98	-317.658	1	no	0.000309615	0.00638873	4.36698	1	no	0.000414186	1.52e-98	-313.711	1	no
2210416O15Rik	chr11:87911559-88007642	0	0.0658569	inf	1	no	0	1.95e-90	inf	1	no	0	0	0	1	no	0.0658569	1.95e-90	-294.085	1	no
Gm21949	chr3:67696141-68430404	1.57e-17	2.35e-15	7.2287	1	no	1.06e-17	5.26e-34	-54.1548	1	no	1.57e-17	1.06e-17	-0.568987	1	no	2.35e-15	5.26e-34	-61.9524	1	no
Cntf	chr19:12838017-12870613	0.432797	0.21844	-0.986452	1	no	0.661838	1.11e-13	-42.4362	0.4288	no	0.432797	0.661838	0.612787	0.807	no	0.21844	1.11e-13	-40.837	1	no
Pcdhac1	chr18:37089938-38001526	1.16e-10	0.0222629	27.5166	1	no	2.07e-09	4.81e-13	-12.0683	1	no	1.16e-10	2.07e-09	4.15548	1	no	0.0222629	4.81e-13	-35.4294	1	no
Snora24	chr3:123210469-123211254	2.46e-07	8.01611	24.9605	1	no	4.45e-06	7e-07	-2.67006	1	no	2.46e-07	4.45e-06	4.18123	1	no	8.01611	7e-07	-23.4493	1	no
Pcdha11	chr18:37089938-38001526	9.93e-08	0.0527593	19.0192	1	no	0.0378618	8.99e-08	-18.6839	1	no	9.93e-08	0.0378618	18.5406	1	no	0.0527593	8.99e-08	-19.1625	1	no
Mir1892	chr12:55746360-55757559	75.687	111.423	0.557931	0.7299	no	150.259	0.000474658	-18.2721	0.4897	no	75.687	150.259	0.989337	0.6948	no	111.423	0.000474658	-17.8407	0.4888	no
Raver1-fdx1l	chr9:20871957-20896452	2.91e-06	0.0345876	13.5355	1	no	0.0444974	3.56e-06	-13.6107	1	no	2.91e-06	0.0444974	13.899	1	no	0.0345876	3.56e-06	-13.2472	1	no
Pcdha9	chr18:37089938-38001526	4.09e-06	0.0712555	14.0896	1	no	8.02e-07	7.93e-06	3.306	1	no	4.09e-06	8.02e-07	-2.34907	1	no	0.0712555	7.93e-06	-13.1327	1	no
Pcdha10	chr18:37089938-38001526	0.109991	0.0411066	-1.41994	1	no	0.0445802	5.19e-05	-9.74762	1	no	0.109991	0.0445802	-1.30291	1	no	0.0411066	5.19e-05	-9.63059	1	no
Pcdha2	chr18:37089938-38001526	1.01e-09	6.96e-09	2.78867	1	no	8.17e-09	1.7e-11	-8.90752	1	no	1.01e-09	8.17e-09	3.01997	1	no	6.96e-09	1.7e-11	-8.67622	1	no
Rpl34-ps1	chr3:130429748-130433247	33.9975	8.12745	-2.06456	0.57865	no	0.0110141	0.0226003	1.03699	1	no	33.9975	0.0110141	-11.5919	0.2313	no	8.12745	0.0226003	-8.49032	0.3616	no
Btg3	chr16:78360104-78377030	4.64753	5.02428	0.112451	0.9229	no	0.0176334	0.0144986	-0.282392	1	no	4.64753	0.0176334	-8.04201	0.37385	no	5.02428	0.0144986	-8.43686	0.3532	no
Akr1b3	chr6:34253929-34267489	0.0039547	1.29191	8.35172	0.27345	no	0.000579812	0.00960984	4.05086	1	no	0.0039547	0.000579812	-2.76991	1	no	1.29191	0.00960984	-7.07078	0.37255	no
Pcdha3	chr18:37089938-38001526	1.27e-08	4.19e-08	1.72147	1	no	3.87e-08	8.56e-10	-5.49732	1	no	1.27e-08	3.87e-08	1.60747	1	no	4.19e-08	8.56e-10	-5.61132	1	no
Fas	chr19:34365148-34402260	0.506722	1.14484	1.17589	0.10005	no	0.535987	0.026923	-4.31528	1	no	0.506722	0.535987	0.0810035	1	no	1.14484	0.026923	-5.41017	0.2361	no
Rnaset2a,Rnaset2b	chr17:8321455-8340697	1.17e-06	0.164442	17.1007	1	no	0.506116	0.00448801	-6.81725	1	no	1.17e-06	0.506116	18.7226	1	no	0.164442	0.00448801	-5.19536	1	no
Pcdha1	chr18:37089938-38001526	2.33e-08	7.63e-08	1.71299	1	no	6.1e-08	2.59e-09	-4.55622	1	no	2.33e-08	6.1e-08	1.38884	1	no	7.63e-08	2.59e-09	-4.88037	1	no
Plcl1	chr1:55462789-55811129	0.00376779	0.131361	5.12367	1	no	0.0168387	0.00461868	-1.86623	1	no	0.00376779	0.0168387	2.15999	1	no	0.131361	0.00461868	-4.82991	1	no
Rrad	chr8:107151965-107155221	0.0202333	0.468852	4.53433	1	no	0.10985	0.0203175	-2.43474	1	no	0.0202333	0.10985	2.44073	1	no	0.468852	0.0203175	-4.52834	1	no
Tbc1d30	chr10:120700875-120748245	0.0533897	0.087494	0.712621	1	no	0.017933	0.00426018	-2.07363	1	no	0.0533897	0.017933	-1.57395	1	no	0.087494	0.00426018	-4.3602	1	no
Rph3a	chr5:121390508-121459527	0.114625	0.108188	-0.0833851	1	no	0.199557	0.00568043	-5.13466	1	no	0.114625	0.199557	0.799878	1	no	0.108188	0.00568043	-4.25139	1	no
Arx	chrX:90531984-90543694	0.0971026	0.248744	1.35708	1	no	0.135705	0.0135613	-3.3229	1	no	0.0971026	0.135705	0.482888	1	no	0.248744	0.0135613	-4.1971	1	no
Aldh1a2	chr9:71063595-71144050	1.7977	0.31978	-2.491	0.00165	yes	1.86862	0.0175964	-6.73055	0.2354	no	1.7977	1.86862	0.0558193	0.8795	no	0.31978	0.0175964	-4.18373	1	no
Nrip2	chr6:128349783-128358953	0.213969	0.259136	0.276313	1	no	0.294693	0.01461	-4.33418	1	no	0.213969	0.294693	0.461816	1	no	0.259136	0.01461	-4.14868	1	no
Bst1	chr5:44210131-44234707	0.663764	0.206562	-1.6841	0.0282	no	0.870318	0.0143984	-5.91756	0.2354	no	0.663764	0.870318	0.390871	0.42385	no	0.206562	0.0143984	-3.84259	1	no
Arhgef33	chr17:80706746-80788029	0.207857	0.166466	-0.320361	1	no	0.176019	0.0119578	-3.87971	1	no	0.207857	0.176019	-0.239858	1	no	0.166466	0.0119578	-3.79921	1	no
Adamtsl3	chr7:89484203-89762958	0	0.0605799	inf	1	no	0.00750719	0.00437552	-0.778817	1	no	0	0.00750719	inf	1	no	0.0605799	0.00437552	-3.79131	1	no
1700028K03Rik	chr5:107963729-108090857	0.0825891	0.272583	1.72267	1	no	0.0522535	0.0202572	-1.36709	1	no	0.0825891	0.0522535	-0.660423	1	no	0.272583	0.0202572	-3.75019	1	no
Mamdc2	chr19:23377098-23522812	0.0818733	0.242762	1.56808	1	no	0.0100779	0.0185248	0.878271	1	no	0.0818733	0.0100779	-3.0222	1	no	0.242762	0.0185248	-3.71201	1	no
Pcdhga9	chr18:37089938-38001526	0.111872	0.225796	1.01317	1	no	0.0255935	0.0177013	-0.531921	1	no	0.111872	0.0255935	-2.128	1	no	0.225796	0.0177013	-3.67309	1	no
Clic3	chr2:25312362-25314292	0	0.619702	inf	5e-05	yes	0.0491684	0.0506594	0.0430993	1	no	0	0.0491684	inf	1	no	0.619702	0.0506594	-3.61267	0.2445	no
Hist1h4d	chr13:23673470-23673782	0.888317	3.1342	1.81895	0.1776	no	3.06342	0.262867	-3.54274	0.2451	no	0.888317	3.06342	1.786	0.19085	no	3.1342	0.262867	-3.57569	0.24405	no
Foxl2os	chr9:98849573-98855729	0.0122551	0.103002	3.07122	1	no	0.00617407	0.0088736	0.523297	1	no	0.0122551	0.00617407	-0.98909	1	no	0.103002	0.0088736	-3.53701	1	no
Ptger2	chr14:45607785-45623495	0.393634	0.128181	-1.61867	1	no	0.445227	0.0114216	-5.28471	1	no	0.393634	0.445227	0.177688	1	no	0.128181	0.0114216	-3.48835	1	no
Tbx10	chr19:3992751-3999512	0	0.195227	inf	1	no	0.0564451	0.0182352	-1.63013	1	no	0	0.0564451	inf	1	no	0.195227	0.0182352	-3.42035	1	no
Hoxd8	chr2:74543545-74545364	0.32034	0.349792	0.126894	1	no	0.253559	0.0327942	-2.95081	1	no	0.32034	0.253559	-0.337279	1	no	0.349792	0.0327942	-3.41498	1	no
Tff3	chr17:31262250-31266556	0	1.28185	inf	0.00025	yes	0	0.123507	inf	1	no	0	0	0	1	no	1.28185	0.123507	-3.37555	0.2378	no
9130024F11Rik	chr1:57028312-57032040	0.280936	0.663738	1.24037	0.215	no	0.32485	0.0656351	-2.30724	1	no	0.280936	0.32485	0.209532	1	no	0.663738	0.0656351	-3.33808	0.0013	yes
Gm15471	chr3:103604527-103613310	2.04322	0.775963	-1.39679	0.61875	no	1.04573	0.0786321	-3.73325	0.4969	no	2.04322	1.04573	-0.966332	0.70345	no	0.775963	0.0786321	-3.3028	0.5034	no
Dnase1l3	chr14:8797703-8826696	0.0291725	0.0769049	1.39847	1	no	0.0264658	0.00790162	-1.74391	1	no	0.0291725	0.0264658	-0.140478	1	no	0.0769049	0.00790162	-3.28286	1	no
Olfr31	chr14:15160626-15161580	0	0.467338	inf	1	no	0.0334697	0.0491277	0.553682	1	no	0	0.0334697	inf	1	no	0.467338	0.0491277	-3.24986	1	no
Tuba8	chr6:121160787-121176115	0.145669	0.410849	1.49591	1	no	0.240262	0.0432693	-2.4732	1	no	0.145669	0.240262	0.721915	1	no	0.410849	0.0432693	-3.24719	1	no
Nlrp12	chr7:3221510-3249741	0.0620828	0.0655767	0.0789901	1	no	0.0301008	0.00697174	-2.11021	1	no	0.0620828	0.0301008	-1.04439	1	no	0.0655767	0.00697174	-3.23359	1	no
4833403I15Rik	chr18:47009692-47065100	0.0192708	0.123486	2.67987	1	no	0.0196201	0.0131428	-0.578056	1	no	0.0192708	0.0196201	0.0259154	1	no	0.123486	0.0131428	-3.23201	1	no
Gad1	chr2:70327996-70440069	1.76081	0.204135	-3.10864	0.00335	yes	1.28904	0.0219203	-5.87789	0.20175	no	1.76081	1.28904	-0.449935	0.2022	no	0.204135	0.0219203	-3.21918	1	no
Mag	chr7:31684201-31699851	0.0387556	0.332077	3.09904	1	no	0.00737992	0.0356907	2.27387	1	no	0.0387556	0.00737992	-2.39273	1	no	0.332077	0.0356907	-3.2179	1	no
Irx6	chr8:95198300-95203979	0	0.113129	inf	1	no	0.0166041	0.0122142	-0.442979	1	no	0	0.0166041	inf	1	no	0.113129	0.0122142	-3.21134	1	no
Ppp1r32	chr19:10548746-10557387	0.0425461	0.156033	1.87475	1	no	0.173576	0.0171359	-3.34047	1	no	0.0425461	0.173576	2.02847	1	no	0.156033	0.0171359	-3.18676	1	no
Pcdha5	chr18:37089938-38001526	3.25e-08	9.48e-08	1.54256	1	no	7.41e-08	1.04e-08	-2.82808	1	no	3.25e-08	7.41e-08	1.18725	1	no	9.48e-08	1.04e-08	-3.18339	1	no
Fam150b	chr12:31569188-31596477	0.0435717	0.229921	2.39967	1	no	0	0.0253132	inf	1	no	0.0435717	0	-1.3608	1	no	0.229921	0.0253132	-3.18318	1	no
Optc	chr1:135793770-135804576	0.0149469	0.269941	4.17472	1	no	0.0554453	0.0297203	-0.899617	1	no	0.0149469	0.0554453	1.89122	1	no	0.269941	0.0297203	-3.18312	1	no
Ntn4	chr10:93103793-93208717	0	0.137886	inf	1	no	0.0295894	0.015273	-0.954099	1	no	0	0.0295894	inf	1	no	0.137886	0.015273	-3.17442	1	no
Grm1	chr10:10405856-10802129	0	0.0423237	inf	1	no	0	0.00483558	inf	1	no	0	0	0	1	no	0.0423237	0.00483558	-3.12971	1	no
F630042J09Rik	chr13:67379529-67384297	0.0248802	0.0909081	1.86941	1	no	0.00769681	0.0105535	0.455383	1	no	0.0248802	0.00769681	-1.69267	1	no	0.0909081	0.0105535	-3.10669	1	no
G630090E17Rik	chr10:39666717-39706452	0.0734511	0.350084	2.25284	1	no	0.0498133	0.0413592	-0.268323	1	no	0.0734511	0.0498133	-0.560252	1	no	0.350084	0.0413592	-3.08142	1	no
Sphk1	chr11:116393224-116397989	0.0429167	0.166606	1.95682	1	no	0.127256	0.0197716	-2.68623	1	no	0.0429167	0.127256	1.56812	1	no	0.166606	0.0197716	-3.07494	1	no
Zic4	chr9:91263809-91284186	0.0222849	0.0665449	1.57826	1	no	0.00846556	0.0079281	-0.0946297	1	no	0.0222849	0.00846556	-1.39639	1	no	0.0665449	0.0079281	-3.06928	1	no
Bcl2l10	chr9:75195564-75199447	0.0558812	0.307748	2.46131	1	no	0.0274294	0.0366806	0.419296	1	no	0.0558812	0.0274294	-1.02664	1	no	0.307748	0.0366806	-3.06866	1	no
Cadm2	chr16:66655665-67621153	0.0380142	0.0385245	0.0192397	1	no	0.0202754	0.00461421	-2.13558	1	no	0.0380142	0.0202754	-0.906804	1	no	0.0385245	0.00461421	-3.06162	1	no
Egr3	chr14:70477251-70479964	0	0.21402	inf	1	no	0	0.0256578	inf	1	no	0	0	0	1	no	0.21402	0.0256578	-3.06028	1	no
Ankrd1	chr19:36186454-36194334	0	0.156323	inf	1	no	0	0.0188534	inf	1	no	0	0	0	1	no	0.156323	0.0188534	-3.05164	1	no
Unc5c	chr3:141128527-141497886	0.00632493	0.0610696	3.27133	1	no	0.00298699	0.00741899	1.31253	1	no	0.00632493	0.00298699	-1.08236	1	no	0.0610696	0.00741899	-3.04116	1	no
Bace2	chr16:97578334-97660619	0.0497484	0.069497	0.4823	1	no	0.0801047	0.00849973	-3.2364	1	no	0.0497484	0.0801047	0.687236	1	no	0.069497	0.00849973	-3.03146	1	no
Fam83c	chr2:155654918-155660590	0	0.109113	inf	1	no	0	0.0134898	inf	1	no	0	0	0	1	no	0.109113	0.0134898	-3.01588	1	no
Plcxd3	chr15:4325490-4525579	0	0.244154	inf	1	no	0	0.0306617	inf	1	no	0	0	0	1	no	0.244154	0.0306617	-2.99328	1	no
Pcdhgc4	chr18:37089938-38001526	0.0423898	0.110354	1.38035	1	no	0.0189501	0.0138647	-0.450789	1	no	0.0423898	0.0189501	-1.16151	1	no	0.110354	0.0138647	-2.99265	1	no
Pax5	chr4:44544377-44723312	0	0.143939	inf	1	no	0	0.0181624	inf	1	no	0	0	0	1	no	0.143939	0.0181624	-2.98643	1	no
Tspo2	chr17:48587759-48590826	0.816631	0.380397	-1.10218	0.2421	no	1.21544	0.0484675	-4.64831	0.24285	no	0.816631	1.21544	0.573717	0.40405	no	0.380397	0.0484675	-2.97242	1	no
Gm13889	chr2:93795966-93797257	0.624506	0.343623	-0.861889	0.3116	no	1.10506	0.0440675	-4.64827	0.2354	no	0.624506	1.10506	0.823342	0.22585	no	0.343623	0.0440675	-2.96304	1	no
5033404E19Rik	chr1:187321184-187321893	1.50162	1.34254	-0.161557	0.84215	no	2.78932	0.172279	-4.01709	0.13445	no	1.50162	2.78932	0.893389	0.22075	no	1.34254	0.172279	-2.96215	0.13765	no
Xkr4	chr1:3204562-3661579	0	0.441905	inf	1	no	0.00682697	0.0571852	3.06633	1	no	0	0.00682697	inf	1	no	0.441905	0.0571852	-2.95002	1	no
Tmc2	chr2:130020929-130090181	0	0.288658	inf	1	no	0.0147441	0.0374632	1.34534	1	no	0	0.0147441	inf	1	no	0.288658	0.0374632	-2.94582	1	no
6430550D23Rik	chr2:155826178-155833713	0.0565458	0.115737	1.03335	1	no	0.178854	0.0153131	-3.54594	1	no	0.0565458	0.178854	1.66129	1	no	0.115737	0.0153131	-2.91801	1	no
AI593442	chr9:52481146-52487534	0.0152209	0.150292	3.30364	1	no	0.0392725	0.0199143	-0.979714	1	no	0.0152209	0.0392725	1.36747	1	no	0.150292	0.0199143	-2.91589	1	no
Ccdc13	chr9:121706744-121748579	0.346186	0.218562	-0.663505	1	no	0.319824	0.0291592	-3.45525	1	no	0.346186	0.319824	-0.114269	1	no	0.218562	0.0291592	-2.90602	1	no
AI427809	chr4:53274227-53283104	1.4507	0.170398	-3.08977	0.2444	no	1.41118	0.0228302	-5.94982	0.24065	no	1.4507	1.41118	-0.0398464	0.91945	no	0.170398	0.0228302	-2.89989	1	no
Mas1	chr17:12875271-13061009	0.209637	0.103561	-1.01742	1	no	0.298607	0.0141081	-4.40365	1	no	0.209637	0.298607	0.510352	1	no	0.103561	0.0141081	-2.87588	1	no
B430319G15Rik	chr9:92433638-92503265	0.0933386	0.066809	-0.48243	1	no	0.0765805	0.00922234	-3.05377	1	no	0.0933386	0.0765805	-0.285496	1	no	0.066809	0.00922234	-2.85684	1	no
Feb97	chr8:68141938-68995536	0.0948494	0.0259092	-1.87218	1	no	0.0462517	0.0186962	-1.30676	1	no	0.0948494	0.0462517	-1.03613	1	no	0.126849	0.0175754	-2.85148	1	no
Ncald	chr15:37295929-37722183	0.06142	0.442683	2.84949	1	no	0	0.061446	inf	1	no	0.06142	0	-1.21169	1	no	0.442683	0.061446	-2.84888	1	no
St6galnac5	chr3:152483673-152645171	0.0463597	0.297394	2.68143	1	no	0	0.0424519	inf	1	no	0.0463597	0	-1.33386	1	no	0.297394	0.0424519	-2.80847	1	no
Bhlhe23	chr2:180509085-180511605	0.0447937	0.283388	2.66141	1	no	0.0147898	0.0408893	1.46712	1	no	0.0447937	0.0147898	-1.59869	1	no	0.283388	0.0408893	-2.79298	1	no
Zfp703	chr8:28087807-28091934	0.267131	0.209223	-0.352505	1	no	0.371355	0.0305572	-3.60322	1	no	0.267131	0.371355	0.47525	1	no	0.209223	0.0305572	-2.77546	1	no
Hist2h4	chr3:96066892-96067240	0.730991	1.19159	0.704961	0.62625	no	0.519003	0.17408	-1.57599	1	no	0.730991	0.519003	-0.494111	1	no	1.19159	0.17408	-2.77506	0.26815	no
Sox6	chr7:122614857-123182258	0.0760467	0.206321	1.43993	1	no	0.0395771	0.0303225	-0.384277	1	no	0.0760467	0.0395771	-0.942219	1	no	0.206321	0.0303225	-2.76643	1	no
Magix	chrX:7250291-7258377	0.0148741	0.0456541	1.61794	1	no	0.0192112	0.00672329	-1.51471	1	no	0.0148741	0.0192112	0.369144	1	no	0.0456541	0.00672329	-2.7635	1	no
Slc28a2	chr2:122252212-122286866	0	0.123978	inf	1	no	0	0.0185382	inf	1	no	0	0	0	1	no	0.123978	0.0185382	-2.74151	1	no
Ccdc81	chr7:97014657-97052139	0.0266759	0.223255	3.06508	1	no	0.00964824	0.0336289	1.80136	1	no	0.0266759	0.00964824	-1.4672	1	no	0.223255	0.0336289	-2.73092	1	no
Crx	chr7:16451295-16465304	0.0531602	0.135015	1.3447	1	no	0.0809659	0.0204671	-1.98401	1	no	0.0531602	0.0809659	0.606967	1	no	0.135015	0.0204671	-2.72173	1	no
Car10	chr11:92960603-93463065	0.0259851	0.0369728	0.50878	1	no	0.0184497	0.00572239	-1.6889	1	no	0.0259851	0.0184497	-0.494091	1	no	0.0369728	0.00572239	-2.69177	1	no
C130021I20Rik	chr2:33496712-33501183	0.191401	0.196146	0.0353286	1	no	0.151878	0.03046	-2.31793	1	no	0.191401	0.151878	-0.333681	1	no	0.196146	0.03046	-2.68694	1	no
Apoc4	chr7:20263432-20266809	0.481527	0.686111	0.510827	0.70055	no	1.09827	0.108105	-3.34474	0.2379	no	0.481527	1.09827	1.18955	0.3304	no	0.686111	0.108105	-2.66601	0.2587	no
Nkain2	chr10:31409124-32609721	0.00893419	0.0714559	2.99964	1	no	0.0120187	0.0112914	-0.0900538	1	no	0.00893419	0.0120187	0.427868	1	no	0.0714559	0.0112914	-2.66183	1	no
Chrna3	chr9:54859149-54874366	0.036238	0.302596	3.06182	1	no	0.00950638	0.0478992	2.33303	1	no	0.036238	0.00950638	-1.93053	1	no	0.302596	0.0478992	-2.65932	1	no
Wnt7a	chr6:91313976-91361363	0.058844	0.129785	1.14116	1	no	0.0451576	0.0206849	-1.12639	1	no	0.058844	0.0451576	-0.381926	1	no	0.129785	0.0206849	-2.64948	1	no
Tktl2	chr8:69035638-69043098	0.0513324	0.10614	1.04802	1	no	0.0602272	0.0170039	-1.82455	1	no	0.0513324	0.0602272	0.230544	1	no	0.10614	0.0170039	-2.64203	1	no
Ebf2	chr14:67852128-68049789	0.124975	0.392622	1.6515	1	no	0.11005	0.0629861	-0.80506	1	no	0.124975	0.11005	-0.183475	1	no	0.392622	0.0629861	-2.64004	1	no
Ldb2	chr5:44863371-45190946	0	0.130204	inf	1	no	0	0.0209071	inf	1	no	0	0	0	1	no	0.130204	0.0209071	-2.63871	1	no
Fat4	chr3:38785861-38910905	0	0.0616943	inf	1	no	0.00136661	0.00993469	2.86188	1	no	0	0.00136661	inf	1	no	0.0616943	0.00993469	-2.63459	1	no
Il8	chr5:91223559-91232093	0	0.0988973	inf	1	no	0.0172737	0.0162291	-0.0899953	1	no	0	0.0172737	inf	1	no	0.0988973	0.0162291	-2.60735	1	no
Pcdh9	chr14:93412918-94289888	0.0176129	0.0622516	1.82148	1	no	0.0200635	0.0103676	-0.952492	1	no	0.0176129	0.0200635	0.187944	1	no	0.0622516	0.0103676	-2.58603	1	no
Mst1r	chr9:107809219-107822714	0.0924813	0.132554	0.519344	1	no	0.0710074	0.0221279	-1.6821	1	no	0.0924813	0.0710074	-0.381193	1	no	0.132554	0.0221279	-2.58264	1	no
Dlx1	chr2:71367501-71375948	0.0237942	0.0464664	0.965579	1	no	0.0805827	0.00782146	-3.36496	1	no	0.0237942	0.0805827	1.75986	1	no	0.0464664	0.00782146	-2.57068	1	no
C130050O18Rik	chr5:139835692-139936488	0.250606	0.0992416	-1.33641	1	no	0.109878	0.0167452	-2.71409	1	no	0.250606	0.109878	-1.18951	1	no	0.0992416	0.0167452	-2.5672	1	no
C1qtnf2	chr11:43287807-43305027	0	0.241918	inf	1	no	0.0732206	0.040836	-0.842407	1	no	0	0.0732206	inf	1	no	0.241918	0.040836	-2.5666	1	no
Disc1	chr8:127578094-127785051	0	0.0907191	inf	1	no	0.0280181	0.0155032	-0.853795	1	no	0	0.0280181	inf	1	no	0.0907191	0.0155032	-2.54884	1	no
Bmx	chrX:160630773-160696125	0	0.0661614	inf	1	no	0.00890984	0.0113318	0.346899	1	no	0	0.00890984	inf	1	no	0.0661614	0.0113318	-2.54562	1	no
Ggn	chr7:29955228-29958952	0.381253	0.770019	1.01414	0.45185	no	0.18698	0.132176	-0.500428	1	no	0.381253	0.18698	-1.02786	1	no	0.770019	0.132176	-2.54243	0.0188	no
Nkx2-1	chr12:57632923-57637895	0.0918931	0.115144	0.325407	1	no	0.0891092	0.0197812	-2.17145	1	no	0.0918931	0.0891092	-0.0443832	1	no	0.115144	0.0197812	-2.54124	1	no
Fosl1	chr19:5447697-5457563	0.206342	0.3023	0.550943	1	no	0.143476	0.05206	-1.46256	1	no	0.206342	0.143476	-0.524227	1	no	0.3023	0.05206	-2.53773	1	no
Asb2	chr12:104559351-104594211	0.051233	0.271926	2.40807	1	no	0.0557683	0.046944	-0.248506	1	no	0.051233	0.0557683	0.122374	1	no	0.271926	0.046944	-2.5342	1	no
Pcdh10	chr3:45182319-45243231	0.0144824	0.0988117	2.77038	1	no	0.0130058	0.0170745	0.392688	1	no	0.0144824	0.0130058	-0.15514	1	no	0.0988117	0.0170745	-2.53284	1	no
Nlrp3	chr11:59356187-59380458	0.0949351	0.0473682	-1.00302	1	no	0.085654	0.00820293	-3.38431	1	no	0.0949351	0.085654	-0.148421	1	no	0.0473682	0.00820293	-2.52971	1	no
Hus1b	chr13:30905786-31065916	0.198914	0.252154	0.342159	1	no	0.397314	0.0438189	-3.18065	1	no	0.198914	0.397314	0.998135	1	no	0.252154	0.0438189	-2.52468	1	no
Onecut1	chr9:74709727-74737454	0.185433	0.412372	1.15305	1	no	0.0951158	0.0718118	-0.405464	1	no	0.185433	0.0951158	-0.963137	1	no	0.412372	0.0718118	-2.52165	1	no
Hs3st3a1	chr11:64246636-64336337	0	0.0548485	inf	1	no	0	0.00956718	inf	1	no	0	0	0	1	no	0.0548485	0.00956718	-2.51929	1	no
Gm20752	chr3:158739327-158971044	0.244245	0.134463	-0.861116	1	no	0.138156	0.023543	-2.55292	1	no	0.244245	0.138156	-0.822032	1	no	0.134463	0.023543	-2.51384	1	no
5730480H06Rik	chr5:48780741-49676898	0.497769	0.340612	-0.547348	1	no	0.391365	0.0596524	-2.71386	1	no	0.497769	0.391365	-0.346962	1	no	0.340612	0.0596524	-2.51347	1	no
Gm15401	chr6:72576373-72738950	0.210614	0.188666	-0.158766	1	no	0.145277	0.0331038	-2.13374	1	no	0.210614	0.145277	-0.535796	1	no	0.188666	0.0331038	-2.51077	1	no
Alppl2	chr1:88983265-88986503	0.0343661	0.0867493	1.33587	1	no	0.0760623	0.0152295	-2.32031	1	no	0.0343661	0.0760623	1.1462	1	no	0.0867493	0.0152295	-2.50999	1	no
Gm853	chr4:129886352-129899539	0	0.081399	inf	1	no	0	0.0143582	inf	1	no	0	0	0	1	no	0.081399	0.0143582	-2.50313	1	no
1700034H15Rik	chr1:193717950-193737126	0.0424459	0.102758	1.27555	1	no	0.129235	0.0182724	-2.82226	1	no	0.0424459	0.129235	1.6063	1	no	0.102758	0.0182724	-2.49151	1	no
Uroc1	chr6:90283282-90314542	0.0437281	0.0340629	-0.360358	1	no	0.0545311	0.00609145	-3.16222	1	no	0.0437281	0.0545311	0.318518	1	no	0.0340629	0.00609145	-2.48335	1	no
D4Ertd617e	chr4:118293403-118304520	7.96e-09	3.46e-08	2.12194	1	no	3.99e-08	6.22e-09	-2.68126	1	no	7.96e-09	3.99e-08	2.32667	1	no	3.46e-08	6.22e-09	-2.47653	1	no
Gm14207	chr2:119146934-119161402	0	0.344096	inf	1	no	0.021779	0.0620251	1.50992	1	no	0	0.021779	inf	1	no	0.344096	0.0620251	-2.47189	1	no
Rgs8	chr1:155500166-155544795	0	0.112702	inf	1	no	0	0.020399	inf	1	no	0	0	0	1	no	0.112702	0.020399	-2.46594	1	no
Fosb	chr7:19888044-19895394	0.0837548	0.0973883	0.217577	1	no	0.0251211	0.0177024	-0.504955	1	no	0.0837548	0.0251211	-1.73727	1	no	0.0973883	0.0177024	-2.4598	1	no
Col6a3	chr1:92663434-92740548	0.0207807	0.0942234	2.18084	1	no	0.00432128	0.0173471	2.00516	1	no	0.0207807	0.00432128	-2.26572	1	no	0.0942234	0.0173471	-2.44139	1	no
Map3k6	chr4:132796732-132808843	0.264399	0.334506	0.339311	1	no	0.219307	0.0619891	-1.82286	1	no	0.264399	0.219307	-0.269769	1	no	0.334506	0.0619891	-2.43194	1	no
Fads6	chr11:115144679-115158860	0.548316	0.674084	0.297921	0.6702	no	0.354136	0.124952	-1.50292	1	no	0.548316	0.354136	-0.630706	1	no	0.674084	0.124952	-2.43155	0.08545	no
Gm5176	chr10:110937843-110938401	0.153635	0.388488	1.33837	1	no	0.199715	0.0723167	-1.46554	1	no	0.153635	0.199715	0.378442	1	no	0.388488	0.0723167	-2.42547	1	no
Frmd3	chr4:73659506-73848118	0.0666708	0.254903	1.93482	1	no	0.113749	0.0476314	-1.25587	1	no	0.0666708	0.113749	0.770726	1	no	0.254903	0.0476314	-2.41996	1	no
Gm9999	chr7:54232001-54243173	0	0.554709	inf	1	no	0	0.103947	inf	1	no	0	0	0	1	no	0.554709	0.103947	-2.41589	1	no
Slco1b2	chr6:141578038-141635156	0.0498387	0.0697306	0.484526	1	no	0.0832315	0.0130945	-2.66817	1	no	0.0498387	0.0832315	0.739864	1	no	0.0697306	0.0130945	-2.41283	1	no
Htr1b	chr9:81524998-81538763	2.31783	0.748618	-1.63047	0.0247	no	1.79534	0.140588	-3.67471	0.15305	no	2.31783	1.79534	-0.368519	0.46685	no	0.748618	0.140588	-2.41275	0.2	no
Lamp3	chr16:19653473-19706458	0.0283474	0.061149	1.10911	1	no	0.0793695	0.0115386	-2.78211	1	no	0.0283474	0.0793695	1.48537	1	no	0.061149	0.0115386	-2.40586	1	no
Trim61	chr8:67522346-67542587	0.296436	0.139056	-1.09206	1	no	0.276858	0.0263358	-3.39405	1	no	0.296436	0.276858	-0.0985737	1	no	0.139056	0.0263358	-2.40057	1	no
Nipal2	chr15:34502553-34608959	0.0131868	0.0504799	1.93662	1	no	0.0531401	0.00959096	-2.47005	1	no	0.0131868	0.0531401	2.01071	1	no	0.0504799	0.00959096	-2.39596	1	no
4921539E11Rik	chr4:102903050-102963468	0.0315349	0.086973	1.46362	1	no	0.113551	0.0165264	-2.7805	1	no	0.0315349	0.113551	1.84832	1	no	0.086973	0.0165264	-2.39579	1	no
4930523C07Rik	chr1:161974510-162008717	0.0059265	0.121878	4.36211	1	no	0.0165724	0.0231637	0.483082	1	no	0.0059265	0.0165724	1.48353	1	no	0.121878	0.0231637	-2.3955	1	no
7420426K07Rik	chr9:98803537-98805041	0.214618	0.196962	-0.123859	1	no	0.277935	0.037499	-2.88982	1	no	0.214618	0.277935	0.372975	1	no	0.196962	0.037499	-2.39299	1	no
Rorc	chr3:94176747-94202161	0.018979	0.574989	4.92106	0.1846	no	0.0305195	0.11004	1.85023	1	no	0.018979	0.0305195	0.685328	1	no	0.574989	0.11004	-2.3855	0.01255	no
Syt2	chr1:136543257-136645994	0.0230402	0.0943779	2.0343	1	no	0.0525314	0.0181693	-1.53167	1	no	0.0230402	0.0525314	1.18903	1	no	0.0943779	0.0181693	-2.37694	1	no
Klk7	chr7:51066813-51071729	0.135517	0.180988	0.417415	1	no	0.133042	0.0353073	-1.91384	1	no	0.135517	0.133042	-0.0266012	1	no	0.180988	0.0353073	-2.35785	1	no
Gm6639	chr3:35496073-35565085	0.0297708	0.131084	2.13853	1	no	0.0217859	0.0257522	0.2413	1	no	0.0297708	0.0217859	-0.450502	1	no	0.131084	0.0257522	-2.34773	1	no
Ly6h	chr15:75395174-75397612	0.15956	0.318941	0.99919	1	no	0.082672	0.062914	-0.394019	1	no	0.15956	0.082672	-0.948627	1	no	0.318941	0.062914	-2.34184	1	no
Jun	chr4:94715726-94718913	2.16193	14.4988	2.74554	5e-05	yes	0.48393	2.86286	2.56459	5e-05	yes	2.16193	0.48393	-2.15945	5e-05	yes	14.4988	2.86286	-2.3404	5e-05	yes
Ermap	chr4:118848061-118862616	0.0354544	0.0308102	-0.202557	1	no	0	0.00611855	inf	1	no	0.0354544	0	-1.45033	1	no	0.0308102	0.00611855	-2.33215	1	no
Myf5	chr10:106919963-106923190	0	0.56428	inf	5e-05	yes	0.0175635	0.112149	2.67476	1	no	0	0.0175635	inf	1	no	0.56428	0.112149	-2.331	0.07045	no
Gltpd2	chr11:70332710-70334238	0.165487	0.180069	0.121834	1	no	0.216458	0.0359495	-2.59004	1	no	0.165487	0.216458	0.387375	1	no	0.180069	0.0359495	-2.3245	1	no
Lca5l	chr16:96380012-96413864	0.0452299	0.0535852	0.244558	1	no	0.0552427	0.0107391	-2.36292	1	no	0.0452299	0.0552427	0.288508	1	no	0.0535852	0.0107391	-2.31897	1	no
Prss48	chr3:85797731-85806413	0.114239	0.206971	0.857377	1	no	0.216626	0.0416822	-2.3777	1	no	0.114239	0.216626	0.923151	1	no	0.206971	0.0416822	-2.31193	1	no
Esr2	chr12:77221405-77278246	0.0575417	0.131386	1.19113	1	no	0.11137	0.0266013	-2.06579	1	no	0.0575417	0.11137	0.952685	1	no	0.131386	0.0266013	-2.30424	1	no
Mrap2	chr9:87039140-87078880	0.035155	0.223762	2.67016	1	no	0	0.0459805	inf	1	no	0.035155	0	-1.45401	1	no	0.223762	0.0459805	-2.28287	1	no
1700019B03Rik	chr8:3470861-3487178	0	0.123707	inf	1	no	0.0261827	0.0255323	-0.0362889	1	no	0	0.0261827	inf	1	no	0.123707	0.0255323	-2.27653	1	no
Kdr	chr5:76329298-76374453	0.370196	0.29486	-0.328257	1	no	0.447679	0.0610589	-2.87419	1	no	0.370196	0.447679	0.274175	1	no	0.29486	0.0610589	-2.27176	1	no
Card14	chr11:119176100-119216824	0	0.0457566	inf	1	no	0.0497555	0.0094842	-2.39126	1	no	0	0.0497555	inf	1	no	0.0457566	0.0094842	-2.27038	1	no
Ncf1	chr5:134696129-134705495	0.0660081	0.0495871	-0.412677	1	no	0.128465	0.0102879	-3.64236	1	no	0.0660081	0.128465	0.960657	1	no	0.0495871	0.0102879	-2.26902	1	no
Fbxo40	chr16:36966158-36979222	0.198147	0.0603594	-1.71492	1	no	0.30328	0.0125651	-4.59315	1	no	0.198147	0.30328	0.614081	1	no	0.0603594	0.0125651	-2.26415	1	no
Siglec15	chr18:78240352-78254007	0	0.322092	inf	1	no	0.0568003	0.0670698	0.239765	1	no	0	0.0568003	inf	1	no	0.322092	0.0670698	-2.26374	1	no
Myod1	chr7:53631843-53634462	0	0.244547	inf	1	no	0.0353517	0.0512311	0.53524	1	no	0	0.0353517	inf	1	no	0.244547	0.0512311	-2.25502	1	no
Slc41a2	chr10:82693883-82800562	0.0460941	0.269094	2.54545	1	no	0.0664789	0.0564146	-0.236827	1	no	0.0460941	0.0664789	0.528312	1	no	0.269094	0.0564146	-2.25397	1	no
Gpr156	chr16:37916581-38007615	0.030738	0.109716	1.83568	1	no	0.0122526	0.0230342	0.910685	1	no	0.030738	0.0122526	-1.32693	1	no	0.109716	0.0230342	-2.25193	1	no
Sntg2	chr12:30859421-31058240	0	0.0709104	inf	1	no	0.0134996	0.014905	0.142878	1	no	0	0.0134996	inf	1	no	0.0709104	0.014905	-2.2502	1	no
Pitpnm3	chr11:71861029-71949391	0.00299718	0.0211603	2.81968	1	no	0.00574739	0.00447032	-0.362529	1	no	0.00299718	0.00574739	0.939302	1	no	0.0211603	0.00447032	-2.24291	1	no
Gfra2	chr14:71289936-71379645	0.357326	0.57074	0.675595	0.16345	no	0.39076	0.120791	-1.69377	1	no	0.357326	0.39076	0.129042	1	no	0.57074	0.120791	-2.24032	0.0071	yes
Bdkrb2	chr12:106801381-106831281	0.271549	0.323185	0.251147	1	no	0.411386	0.0685986	-2.58424	1	no	0.271549	0.411386	0.599278	1	no	0.323185	0.0685986	-2.23611	1	no
9030612E09Rik	chr10:42894509-42896368	0.0208795	0.130633	2.64537	1	no	0.0269612	0.0278772	0.0481971	1	no	0.0208795	0.0269612	0.368803	1	no	0.130633	0.0278772	-2.22837	1	no
1700025E21Rik	chr6:30459848-30470253	0.125667	0.343432	1.45042	1	no	0.201829	0.0733885	-1.45951	1	no	0.125667	0.201829	0.683531	1	no	0.343432	0.0733885	-2.2264	1	no
Hist1h2be	chr13:23675538-23714427	0.0348916	0.0729233	1.0635	1	no	0.0127027	0.0157793	0.312901	1	no	0.0348916	0.0127027	-1.45775	1	no	0.0729233	0.0157793	-2.20834	1	no
Tnfrsf13b	chr11:60954336-60961144	0.222149	0.236939	0.0929864	1	no	0.318591	0.0513311	-2.6338	1	no	0.222149	0.318591	0.520177	1	no	0.236939	0.0513311	-2.20661	1	no
Mro	chr18:74019040-74038788	0.0117526	0.0765877	2.70414	1	no	0.0617334	0.0166619	-1.8895	1	no	0.0117526	0.0617334	2.39307	1	no	0.0765877	0.0166619	-2.20056	1	no
Tg	chr15:66502331-66682282	0.0119246	0.0162469	0.446221	1	no	0	0.00354134	inf	1	no	0.0119246	0	-1.92356	1	no	0.0162469	0.00354134	-2.1978	1	no
Abcg4	chr9:44081272-44096327	0.0665396	0.173191	1.38008	1	no	0.0864884	0.0378745	-1.19128	1	no	0.0665396	0.0864884	0.378293	1	no	0.173191	0.0378745	-2.19307	1	no
Gm11944	chr11:3189133-3220725	1.04388	0.522308	-0.998978	0.71585	no	1.8525	0.114833	-4.01187	0.4814	no	1.04388	1.8525	0.827526	0.74235	no	0.522308	0.114833	-2.18537	1	no
Ptpn5	chr7:54333169-54389054	0.116486	0.139195	0.256944	1	no	0.134853	0.0306523	-2.13732	1	no	0.116486	0.134853	0.211227	1	no	0.139195	0.0306523	-2.18304	1	no
Lgals7	chr7:29649404-29651303	0.384328	0.817764	1.08935	0.3957	no	0.640914	0.181626	-1.81916	0.28825	no	0.384328	0.640914	0.737795	0.55675	no	0.817764	0.181626	-2.17071	0.2285	no
Slc44a5	chr3:153636399-153934684	0.0816868	0.306917	1.90967	1	no	0.212971	0.068226	-1.64226	1	no	0.0816868	0.212971	1.38248	1	no	0.306917	0.068226	-2.16945	1	no
Fam71e1	chr7:51751957-51756504	0.580935	0.358841	-0.69503	1	no	0.213215	0.0797901	-1.41802	1	no	0.580935	0.213215	-1.44607	1	no	0.358841	0.0797901	-2.16906	1	no
Dmgdh	chr13:94444390-94522778	1.55046	0.0949325	-4.02965	0.00035	yes	2.41879	0.0212005	-6.83404	0.06895	no	1.55046	2.41879	0.64159	0.0241	no	0.0949325	0.0212005	-2.1628	1	no
Foxp2	chr6:14851348-15391977	0	0.202073	inf	1	no	0.00531658	0.045349	3.0925	1	no	0	0.00531658	inf	1	no	0.202073	0.045349	-2.15573	1	no
Cdh12	chr15:21041206-21519288	0	0.110528	inf	1	no	0.00547338	0.0248912	2.18513	1	no	0	0.00547338	inf	1	no	0.110528	0.0248912	-2.1507	1	no
B3gnt8	chr7:26412642-26414509	0.0227092	0.247403	3.44551	1	no	0.177048	0.055746	-1.6672	1	no	0.0227092	0.177048	2.96279	1	no	0.247403	0.055746	-2.14992	1	no
Trdn	chr10:32803288-33196515	0	0.0326698	inf	1	no	0	0.00740445	inf	1	no	0	0	0	1	no	0.0326698	0.00740445	-2.14149	1	no
Pnoc	chr14:66019509-66044309	0.0112623	0.170245	3.91804	1	no	0.0687033	0.0386278	-0.83074	1	no	0.0112623	0.0687033	2.60888	1	no	0.170245	0.0386278	-2.1399	1	no
Srpx	chrX:9615102-9694787	0.0602432	0.0693421	0.202933	1	no	0	0.0158159	inf	1	no	0.0602432	0	-1.22009	1	no	0.0693421	0.0158159	-2.13236	1	no
Shisa9	chr16:11984205-12270997	0.00981516	0.0893816	3.18689	1	no	0	0.0204072	inf	1	no	0.00981516	0	-2.0081	1	no	0.0893816	0.0204072	-2.1309	1	no
Sit1	chr4:43494954-43496581	0	0.205027	inf	1	no	0	0.0470153	inf	1	no	0	0	0	1	no	0.205027	0.0470153	-2.12461	1	no
Rhox2b	chrX:34784986-34831313	0	0.551377	inf	1	no	0.171833	0.126823	-0.438189	1	no	0	0.171833	inf	1	no	0.551377	0.126823	-2.12022	1	no
Robo2	chr16:73892550-74411157	0.0297578	0.158441	2.41261	1	no	0.0196321	0.0364859	0.894126	1	no	0.0297578	0.0196321	-0.600057	1	no	0.158441	0.0364859	-2.11854	1	no
Kazald1	chr19:45150628-45153779	0.224984	0.336297	0.579912	1	no	0.312152	0.0777107	-2.00606	1	no	0.224984	0.312152	0.472427	1	no	0.336297	0.0777107	-2.11355	1	no
0610038L08Rik	chr17:29686746-29743753	0.276398	0.433098	0.647946	1	no	0.206392	0.100178	-1.04282	1	no	0.276398	0.206392	-0.421362	1	no	0.433098	0.100178	-2.11213	1	no
Vmn1r45	chr6:89881643-89890501	0.0253263	0.0461776	0.866558	1	no	0.0110034	0.0107044	-0.0397377	1	no	0.0253263	0.0110034	-1.20269	1	no	0.0461776	0.0107044	-2.10899	1	no
4933405L10Rik	chr8:108232202-108234068	0	0.220733	inf	1	no	0.0974884	0.0512759	-0.926949	1	no	0	0.0974884	inf	1	no	0.220733	0.0512759	-2.10595	1	no
Slc8a3	chr12:82298901-82434167	0.0251704	0.109791	2.12497	1	no	0.042263	0.0255668	-0.725125	1	no	0.0251704	0.042263	0.747668	1	no	0.109791	0.0255668	-2.10243	1	no
Rd3	chr1:193801253-193812163	0	0.0622738	inf	1	no	0.0573998	0.0145464	-1.98038	1	no	0	0.0573998	inf	1	no	0.0622738	0.0145464	-2.09796	1	no
Krt24	chr11:99141406-99146552	0	0.0531314	inf	1	no	0.0574591	0.0124543	-2.20589	1	no	0	0.0574591	inf	1	no	0.0531314	0.0124543	-2.09292	1	no
Ccr8	chr9:120001250-120004024	0.057706	0.167781	1.53979	1	no	0.123206	0.0394424	-1.64325	1	no	0.057706	0.123206	1.09428	1	no	0.167781	0.0394424	-2.08876	1	no
Pou3f2	chr4:22409241-22415513	0.0705108	0.189949	1.4297	1	no	0.0748079	0.0447199	-0.742275	1	no	0.0705108	0.0748079	0.0853465	1	no	0.189949	0.0447199	-2.08662	1	no
Gm15350	chr8:12757015-12868728	2.80006	1.2542	-1.1587	0.3404	no	1.88046	0.296038	-2.66723	0.30655	no	2.80006	1.88046	-0.574374	0.6515	no	1.2542	0.296038	-2.08291	0.34135	no
Neurod4	chr10:129705207-129717296	0	0.722359	inf	5e-05	yes	0	0.170616	inf	1	no	0	0	0	1	no	0.722359	0.170616	-2.08197	0.00935	yes
Gpr126	chr10:14122390-14264842	0.02757	0.0391558	0.506126	1	no	0.0329029	0.00925958	-1.82919	1	no	0.02757	0.0329029	0.255112	1	no	0.0391558	0.00925958	-2.08021	1	no
Hs6st3	chr14:119537486-120269037	0.17345	0.366538	1.07944	1	no	0.203113	0.0867059	-1.22808	1	no	0.17345	0.203113	0.22777	1	no	0.366538	0.0867059	-2.07976	1	no
Fibin	chr2:110201081-110203150	0	0.139004	inf	1	no	0	0.0329027	inf	1	no	0	0	0	1	no	0.139004	0.0329027	-2.07885	1	no
Cfb	chr17:34993318-34999459	0.264228	0.44135	0.740137	1	no	0.348307	0.104691	-1.73423	1	no	0.264228	0.348307	0.398575	1	no	0.44135	0.104691	-2.07579	1	no
Cygb	chr11:116506908-116515627	0.161446	0.273968	0.762953	1	no	0.105186	0.0651394	-0.691345	1	no	0.161446	0.105186	-0.618108	1	no	0.273968	0.0651394	-2.07241	1	no
Pet117	chr2:144194718-144233411	5.52916	9.30249	0.750556	0.63835	no	6.38561	2.21549	-1.5272	0.66165	no	5.52916	6.38561	0.207763	0.8856	no	9.30249	2.21549	-2.06999	0.5326	no
6030440G07Rik	chr12:112232607-112252082	0.142612	0.156986	0.138543	1	no	0.14736	0.0374016	-1.97817	1	no	0.142612	0.14736	0.0472531	1	no	0.156986	0.0374016	-2.06946	1	no
Pamr1	chr2:102390177-102483197	0.0209131	0.175099	3.06569	1	no	0.0938293	0.0417548	-1.1681	1	no	0.0209131	0.0938293	2.16563	1	no	0.175099	0.0417548	-2.06816	1	no
H2-Aa	chr17:34419695-34424716	0.0284059	0.157694	2.47286	1	no	0.0403203	0.0379662	-0.0867914	1	no	0.0284059	0.0403203	0.505316	1	no	0.157694	0.0379662	-2.05434	1	no
4930579K19Rik	chr9:98462878-98464030	0.184979	0.342614	0.889223	1	no	0.10475	0.0830845	-0.334297	1	no	0.184979	0.10475	-0.820412	1	no	0.342614	0.0830845	-2.04393	1	no
Cidea	chr18:67480862-67527448	0.579336	0.183964	-1.65498	0.1014	no	0.332921	0.0446732	-2.8977	1	no	0.579336	0.332921	-0.799218	0.33885	no	0.183964	0.0446732	-2.04194	1	no
Ajap1	chr4:152747329-152856939	0.0422168	0.120946	1.51847	1	no	0.0772144	0.0294799	-1.38914	1	no	0.0422168	0.0772144	0.871054	1	no	0.120946	0.0294799	-2.03655	1	no
Gabrp	chr11:33450780-33478957	0.215202	0.179405	-0.262473	1	no	0.164644	0.0438818	-1.90766	1	no	0.215202	0.164644	-0.386344	1	no	0.179405	0.0438818	-2.03153	1	no
Gm13704	chr2:73434582-73613403	0.0967577	0.0516397	-0.905895	1	no	0.0554014	0.0126325	-2.13278	1	no	0.0967577	0.0554014	-0.804454	1	no	0.0516397	0.0126325	-2.03134	1	no
Nrap	chr19:56362427-56464525	0.0114681	0.0286727	1.32205	1	no	0.0273542	0.00703329	-1.95949	1	no	0.0114681	0.0273542	1.25413	1	no	0.0286727	0.00703329	-2.0274	1	no
A730020E08Rik	chr6:61125597-62332857	0.0941422	0.474429	2.33328	1	no	0.10307	0.116594	0.177868	1	no	0.0941422	0.10307	0.130709	1	no	0.474429	0.116594	-2.0247	1	no
4930444P10Rik	chr1:16056059-16083122	0	0.326362	inf	1	no	0	0.0803571	inf	1	no	0	0	0	1	no	0.326362	0.0803571	-2.02198	1	no
Synpr	chr14:14117293-14447983	0.031601	0.155788	2.30155	1	no	0.0518532	0.0384619	-0.431004	1	no	0.031601	0.0518532	0.714464	1	no	0.155788	0.0384619	-2.01809	1	no
Ptger3	chr3:157229855-157307722	0.113793	0.424107	1.89802	1	no	0.0494282	0.104881	1.08535	1	no	0.113793	0.0494282	-1.20301	1	no	0.424107	0.104881	-2.01567	1	no
Col6a1	chr10:76171536-76188789	0.00537273	0.322606	5.90798	1	no	0.0274548	0.0799024	1.54118	1	no	0.00537273	0.0274548	2.35333	1	no	0.322606	0.0799024	-2.01346	1	no
a	chr2:154839305-154876748	0	0.343745	inf	1	no	0.353803	0.0854608	-2.04961	1	no	0	0.353803	inf	1	no	0.343745	0.0854608	-2.008	1	no
Trim50	chr5:135829165-135843524	0.0206445	0.199595	3.27325	1	no	0.038717	0.0496344	0.358374	1	no	0.0206445	0.038717	0.90721	1	no	0.199595	0.0496344	-2.00767	1	no
5430435G22Rik	chr1:133585271-133610041	0.0384688	0.0503504	0.388312	1	no	0.13694	0.0125263	-3.4505	1	no	0.0384688	0.13694	1.83178	1	no	0.0503504	0.0125263	-2.00704	1	no
Gm14827	chrX:91688070-91693066	0.0662963	0.0865994	0.385428	1	no	0.0352775	0.0215806	-0.709013	1	no	0.0662963	0.0352775	-0.910182	1	no	0.0865994	0.0215806	-2.00462	1	no
Cabp7	chr11:4638823-4646781	0.428157	1.67113	1.96461	0.0709	no	0.519328	0.41654	-0.318191	1	no	0.428157	0.519328	0.278505	1	no	1.67113	0.41654	-2.0043	0.08245	no
Pcdhgb6	chr18:37089938-38001526	0.0282956	0.199315	2.8164	1	no	0.100086	0.0498083	-1.00678	1	no	0.0282956	0.100086	1.82259	1	no	0.199315	0.0498083	-2.00059	1	no
6430571L13Rik	chr9:107242970-107252014	0.310159	0.254733	-0.284024	1	no	0.264449	0.0637099	-2.0534	1	no	0.310159	0.264449	-0.230018	1	no	0.254733	0.0637099	-1.99939	1	no
1700058G18Rik	chr10:115854923-115910579	0	0.215581	inf	1	no	0	0.0540337	inf	1	no	0	0	0	1	no	0.215581	0.0540337	-1.9963	1	no
Lhfp	chr3:52845468-53065601	0.213683	0.661973	1.6313	0.0279	no	0.313867	0.167249	-0.908158	1	no	0.213683	0.313867	0.554681	1	no	0.661973	0.167249	-1.98478	0.0257	no
1700016K19Rik	chr11:75813413-75817071	0.193602	1.08735	2.48965	0.083	no	0.438636	0.274784	-0.674725	1	no	0.193602	0.438636	1.17993	1	no	1.08735	0.274784	-1.98445	0.06925	no
Car5b	chrX:160414753-160465942	0.502796	0.578522	0.202399	0.6741	no	0.418695	0.146464	-1.51535	1	no	0.502796	0.418695	-0.264073	1	no	0.578522	0.146464	-1.98182	0.01215	no
Ggt6	chr11:72249027-72251906	0.100748	0.225859	1.16468	1	no	0.09819	0.0572588	-0.77808	1	no	0.100748	0.09819	-0.0370993	1	no	0.225859	0.0572588	-1.97985	1	no
Tbx2	chr11:85646116-85655450	0.313252	0.157947	-0.987886	1	no	0.331523	0.0400628	-3.04878	1	no	0.313252	0.331523	0.0817871	1	no	0.157947	0.0400628	-1.9791	1	no
Grik4	chr9:42328494-42752454	0.00816522	0.237603	4.86292	1	no	0.0527371	0.0605117	0.198396	1	no	0.00816522	0.0527371	2.69125	1	no	0.237603	0.0605117	-1.97327	1	no
Gm10785	chr16:91689142-91729047	0.206814	0.20022	-0.0467513	1	no	0.0862159	0.0511805	-0.752358	1	no	0.206814	0.0862159	-1.26231	1	no	0.20022	0.0511805	-1.96792	1	no
Arsi	chr18:61071893-61077422	0	0.104539	inf	1	no	0.0842302	0.0267999	-1.65211	1	no	0	0.0842302	inf	1	no	0.104539	0.0267999	-1.96374	1	no
Tgtp1,Tgtp2	chr11:48798830-48805756	0.0120092	0.792153	6.04357	0.13535	no	0	0.203217	inf	1	no	0.0120092	0	-1.92049	1	no	0.792153	0.203217	-1.96276	0.01265	no
Aldh1a1	chr19:20676471-20717952	0.327996	0.152469	-1.10516	1	no	0.121091	0.0391779	-1.62798	1	no	0.327996	0.121091	-1.43759	1	no	0.152469	0.0391779	-1.9604	1	no
3010001F23Rik	chrX:148803114-148851245	0.0335221	0.347766	3.37493	1	no	0.037188	0.0893875	1.26523	1	no	0.0335221	0.037188	0.149725	1	no	0.347766	0.0893875	-1.95997	1	no
1700018L02Rik	chr19:29095321-29123219	0.446583	0.714046	0.677088	0.57785	no	0.606269	0.184486	-1.71644	0.5715	no	0.446583	0.606269	0.441028	0.61685	no	0.714046	0.184486	-1.9525	0.5591	no
A630095N17Rik	chr1:75216669-75228668	1.90193	0.743508	-1.35504	0.13745	no	0.938409	0.192189	-2.28769	0.51235	no	1.90193	0.938409	-1.01918	0.35305	no	0.743508	0.192189	-1.95182	0.30395	no
Grrp1	chr4:133807024-133810021	2.86832	0.881473	-1.70221	0.0052	yes	2.9196	0.228198	-3.67741	0.01845	no	2.86832	2.9196	0.0255668	0.9498	no	0.881473	0.228198	-1.94963	0.0934	no
D430036J16Rik	chr9:81524998-81538763	0.827335	0.795574	-0.0564751	0.9452	no	0.822007	0.207519	-1.98591	0.08545	no	0.827335	0.822007	-0.0093208	0.9928	no	0.795574	0.207519	-1.93876	0.0887	no
Cdh6	chr15:12963954-13103394	0.170156	0.175211	0.0422379	1	no	0.119815	0.0458297	-1.38645	1	no	0.170156	0.119815	-0.506044	1	no	0.175211	0.0458297	-1.93474	1	no
Unc5cl	chr17:48594225-48608009	0.909036	0.380535	-1.25631	0.02885	no	1.40345	0.0999755	-3.81125	0.0056	yes	0.909036	1.40345	0.626563	0.1136	no	0.380535	0.0999755	-1.92838	1	no
Kcnq1	chr7:150293158-150612947	0.0322212	0.198417	2.62245	1	no	0.140896	0.0521804	-1.43305	1	no	0.0322212	0.140896	2.12855	1	no	0.198417	0.0521804	-1.92696	1	no
Serp2	chr14:76932618-76956696	0.25215	0.90318	1.84073	0.2848	no	0.394366	0.238137	-0.727746	1	no	0.25215	0.394366	0.645252	1	no	0.90318	0.238137	-1.92322	0.09355	no
Gm15408	chr5:149818537-149824352	0.0232697	0.126965	2.4479	1	no	0.0214685	0.0335171	0.642677	1	no	0.0232697	0.0214685	-0.116231	1	no	0.126965	0.0335171	-1.92146	1	no
Gm4371	chr15:96013230-96033901	0.311846	0.0854411	-1.86783	1	no	0.104099	0.0226173	-2.20246	1	no	0.311846	0.104099	-1.58288	1	no	0.0854411	0.0226173	-1.91751	1	no
Epha3	chr16:63545043-63863983	0	0.128447	inf	1	no	0.00974503	0.0340973	1.80692	1	no	0	0.00974503	inf	1	no	0.128447	0.0340973	-1.91344	1	no
Ush1g	chr11:115168476-115193617	0.0265824	0.34333	3.69105	1	no	0.0463632	0.0912677	0.977125	1	no	0.0265824	0.0463632	0.802507	1	no	0.34333	0.0912677	-1.91142	1	no
Morc2b	chr17:33272534-33276628	0.0489331	0.115506	1.23909	1	no	0.0653296	0.0308106	-1.08431	1	no	0.0489331	0.0653296	0.416928	1	no	0.115506	0.0308106	-1.90647	1	no
Izumo2	chr7:51964112-51975212	0.102615	0.50107	2.28777	1	no	0.204283	0.133696	-0.611612	1	no	0.102615	0.204283	0.99333	1	no	0.50107	0.133696	-1.90606	1	no
Htr7	chr19:36033218-36131850	0.263536	0.0844419	-1.64197	1	no	0.32662	0.0226571	-3.84958	1	no	0.263536	0.32662	0.309616	1	no	0.0844419	0.0226571	-1.898	1	no
Myo3b	chr2:69877182-70267252	0.0556628	0.0170009	-1.7111	1	no	0.100158	0.00456241	-4.45633	1	no	0.0556628	0.100158	0.847489	1	no	0.0170009	0.00456241	-1.89774	1	no
Cpb2	chr14:75642093-75683360	0.212978	0.58345	1.45391	0.1592	no	0.428487	0.156768	-1.45062	1	no	0.212978	0.428487	1.00855	1	no	0.58345	0.156768	-1.89598	0.1272	no
Gypa	chr8:83017943-83034684	0.143351	0.0718261	-0.996972	1	no	0.139615	0.0193213	-2.85319	1	no	0.143351	0.139615	-0.0381011	1	no	0.0718261	0.0193213	-1.89432	1	no
Gpr37	chr6:25618522-25639980	0	0.0376275	inf	1	no	0.0124393	0.0101269	-0.296705	1	no	0	0.0124393	inf	1	no	0.0376275	0.0101269	-1.89359	1	no
Col11a2	chr17:34176381-34203187	0.0688739	0.0901229	0.387936	1	no	0.0563508	0.0243351	-1.2114	1	no	0.0688739	0.0563508	-0.289521	1	no	0.0901229	0.0243351	-1.88886	1	no
Ppara	chr15:85565993-85637281	0.0502264	0.0511526	0.0263619	1	no	0.0328074	0.013825	-1.24674	1	no	0.0502264	0.0328074	-0.614425	1	no	0.0511526	0.013825	-1.88753	1	no
4930538K18Rik	chr4:118877659-118890822	0.0563003	0.3034	2.43001	1	no	0	0.0822586	inf	1	no	0.0563003	0	-1.24949	1	no	0.3034	0.0822586	-1.88298	1	no
Dlx5	chr6:6827804-6832068	0.0540213	0.373945	2.79123	1	no	0.0829516	0.101486	0.290943	1	no	0.0540213	0.0829516	0.61874	1	no	0.373945	0.101486	-1.88154	1	no
Kcnh1	chr1:194014753-194334040	0.0534632	0.128406	1.26409	1	no	0.0321627	0.034853	0.115897	1	no	0.0534632	0.0321627	-0.733158	1	no	0.128406	0.034853	-1.88135	1	no
Itga1	chr13:115748288-115892172	1.34874	0.753234	-0.840446	0.17775	no	1.13886	0.204734	-2.47576	0.18025	no	1.34874	1.13886	-0.244032	0.64855	no	0.753234	0.204734	-1.87935	0.2208	no
Dpyd	chr3:118265095-119135836	0.0218283	0.0326492	0.580848	1	no	0.0343755	0.00889886	-1.94969	1	no	0.0218283	0.0343755	0.655182	1	no	0.0326492	0.00889886	-1.87536	1	no
Gpr173	chrX:148779188-148802654	0.0852059	0.296471	1.79887	1	no	0.0702854	0.0808668	0.202323	1	no	0.0852059	0.0702854	-0.277729	1	no	0.296471	0.0808668	-1.87427	1	no
Eva1a	chr6:81991621-82043093	0.312138	0.181395	-0.783049	1	no	0.26003	0.0495548	-2.39158	1	no	0.312138	0.26003	-0.263507	1	no	0.181395	0.0495548	-1.87204	1	no
Chat	chr14:33221388-33279095	0	0.225186	inf	1	no	0.0163252	0.0616033	1.91591	1	no	0	0.0163252	inf	1	no	0.225186	0.0616033	-1.87003	1	no
Efhb	chr17:53538213-53602646	1.01688	0.560608	-0.85908	0.073	no	1.12968	0.153762	-2.87713	0.00195	yes	1.01688	1.12968	0.151766	0.7057	no	0.560608	0.153762	-1.86629	1	no
Gmnc	chr16:26957320-26990060	1.02687	0.0423526	-4.59966	0.09545	no	1.05763	0.0116336	-6.50639	0.2354	no	1.02687	1.05763	0.0425772	0.9112	no	0.0423526	0.0116336	-1.86415	1	no
Gm5129	chr5:30061873-30113018	0.519262	0.259309	-1.00179	1	no	0.569129	0.071279	-2.99721	0.3426	no	0.519262	0.569129	0.132293	0.9164	no	0.259309	0.071279	-1.86312	1	no
Vax2os	chr6:83642799-83688298	1.12628	0.755225	-0.576593	0.48805	no	1.21627	0.207652	-2.55023	0.01285	no	1.12628	1.21627	0.110895	0.84175	no	0.755225	0.207652	-1.86274	0.1502	no
Dock10	chr1:80497647-80755128	0.148209	0.068751	-1.10818	1	no	0.192856	0.0189522	-3.34709	1	no	0.148209	0.192856	0.379892	1	no	0.068751	0.0189522	-1.85902	1	no
Nog	chr11:89161951-89163873	0.05527	0.261349	2.24141	1	no	0.0915738	0.0720798	-0.345339	1	no	0.05527	0.0915738	0.728439	1	no	0.261349	0.0720798	-1.85831	1	no
Ccdc146	chr5:20798778-20930495	0.0374132	0.0398843	0.0922732	1	no	0	0.0110223	inf	1	no	0.0374132	0	-1.42698	1	no	0.0398843	0.0110223	-1.85539	1	no
1700008I05Rik	chrX:132189236-132228329	0.583972	0.327059	-0.83635	0.25605	no	0.478401	0.0903997	-2.40383	1	no	0.583972	0.478401	-0.287681	0.6675	no	0.327059	0.0903997	-1.85516	1	no
Pax3	chr1:78097841-78193711	0.0906721	0.41944	2.20973	1	no	0.0548222	0.11649	1.08737	1	no	0.0906721	0.0548222	-0.725898	1	no	0.41944	0.11649	-1.84826	1	no
Trpc5	chrX:140816213-141122723	0.0454109	0.0465009	0.0342185	1	no	0.077479	0.0129676	-2.5789	1	no	0.0454109	0.077479	0.770767	1	no	0.0465009	0.0129676	-1.84235	1	no
4933411K16Rik	chr19:42120340-42145429	0.0552226	0.504943	3.19279	1	no	0.0423731	0.141144	1.73594	1	no	0.0552226	0.0423731	-0.38211	1	no	0.504943	0.141144	-1.83896	1	no
6330415B21Rik	chr6:76831630-77929661	0.013363	0.0682575	2.35275	1	no	0.0209481	0.0190842	-0.134439	1	no	0.013363	0.0209481	0.648581	1	no	0.0682575	0.0190842	-1.83861	1	no
Ttc9b	chr7:28438942-28441226	0.528519	0.539046	0.0284548	1	no	0.991559	0.150878	-2.71631	0.1284	no	0.528519	0.991559	0.907743	0.31735	no	0.539046	0.150878	-1.83702	1	no
Htr2b	chr1:87961193-88035870	0.026609	0.0573386	1.10759	1	no	0.0763345	0.0160658	-2.24834	1	no	0.026609	0.0763345	1.52042	1	no	0.0573386	0.0160658	-1.83551	1	no
Darc	chr1:175262016-175263634	0	0.522772	inf	1	no	0.0580442	0.146855	1.33917	1	no	0	0.0580442	inf	1	no	0.522772	0.146855	-1.83179	1	no
Pde6b	chr5:108817391-108860761	0.129423	0.136886	0.080881	1	no	0.0740784	0.0385283	-0.943136	1	no	0.129423	0.0740784	-0.804971	1	no	0.136886	0.0385283	-1.82899	1	no
Npw	chr17:24794274-24795370	1.32562	2.19245	0.72588	0.3353	no	0.676703	0.618565	-0.129597	0.9116	no	1.32562	0.676703	-0.970067	0.34095	no	2.19245	0.618565	-1.82554	0.0785	no
Ehf	chr2:103103589-103143353	0.289494	0.157275	-0.880245	1	no	0.274578	0.0444392	-2.62731	1	no	0.289494	0.274578	-0.0763188	1	no	0.157275	0.0444392	-1.82338	1	no
Erg	chr16:95581810-95751972	0.046876	0.0995293	1.08627	1	no	0.0215522	0.0281992	0.38782	1	no	0.046876	0.0215522	-1.12102	1	no	0.0995293	0.0281992	-1.81947	1	no
Gm884	chr11:103395890-103476053	0.0853911	0.0974893	0.191158	1	no	0.06792	0.0276292	-1.29765	1	no	0.0853911	0.06792	-0.330248	1	no	0.0974893	0.0276292	-1.81905	1	no
A730082K24Rik	chr7:122092163-122127481	0.0276975	0.320074	3.53058	1	no	0.133029	0.0908553	-0.550097	1	no	0.0276975	0.133029	2.26391	1	no	0.320074	0.0908553	-1.81676	1	no
Tshr	chr12:92236931-92786285	0.0244091	0.108655	2.15426	1	no	0.0831211	0.0311128	-1.4177	1	no	0.0244091	0.0831211	1.76779	1	no	0.108655	0.0311128	-1.80417	1	no
Cyp26b1	chr6:84521407-84543902	0.146209	0.192868	0.399578	1	no	0.109743	0.0554286	-0.985431	1	no	0.146209	0.109743	-0.413901	1	no	0.192868	0.0554286	-1.79891	1	no
Rhox2e	chrX:34784986-34831313	0.219937	0.306263	0.477683	1	no	0.0940993	0.088145	-0.0943053	1	no	0.219937	0.0940993	-1.22483	1	no	0.306263	0.088145	-1.79682	1	no
Pkhd1l1	chr15:44289098-44428681	0.00468933	0.0195151	2.05714	1	no	0	0.00562425	inf	1	no	0.00468933	0	-2.32889	1	no	0.0195151	0.00562425	-1.79486	1	no
Pdzd2	chr15:12286808-12522311	0.991544	2.11365	1.09199	5e-05	yes	0.919779	0.611298	-0.589411	0.02245	no	0.991544	0.919779	-0.10839	0.6532	no	2.11365	0.611298	-1.78979	5e-05	yes
1700109H08Rik	chr5:3571715-3637101	0.578839	0.528195	-0.13209	0.90075	no	0.282154	0.152932	-0.883589	1	no	0.578839	0.282154	-1.03668	0.64455	no	0.528195	0.152932	-1.78818	1	no
Gpr45	chr1:43009716-43092294	0	0.0241998	inf	1	no	0	0.00701119	inf	1	no	0	0	0	1	no	0.0241998	0.00701119	-1.78726	1	no
B3gat1	chr9:26559146-26568923	0	0.144205	inf	1	no	0.0321039	0.0419947	0.387458	1	no	0	0.0321039	inf	1	no	0.144205	0.0419947	-1.77984	1	no
Krt9	chr11:100048094-100054560	0.0114011	0.0317501	1.47759	1	no	0	0.00924778	inf	1	no	0.0114011	0	-1.94305	1	no	0.0317501	0.00924778	-1.77958	1	no
Gm16853	chr9:21172446-21216164	0.295262	0.113804	-1.37544	1	no	0.100288	0.0331682	-1.59627	1	no	0.295262	0.100288	-1.55785	1	no	0.113804	0.0331682	-1.77868	1	no
Slc22a8	chr19:8665743-8686325	0.0136464	0.066713	2.28945	1	no	0.0970386	0.0194514	-2.31868	1	no	0.0136464	0.0970386	2.83004	1	no	0.066713	0.0194514	-1.77809	1	no
Nol3	chr8:107800346-107813428	0.420843	0.363335	-0.211982	1	no	0.386886	0.106033	-1.86739	1	no	0.420843	0.386886	-0.121373	1	no	0.363335	0.106033	-1.77678	1	no
1700123M08Rik	chr4:11893720-11921442	0.530506	0.985358	0.89328	0.22275	no	0.343624	0.289941	-0.245071	1	no	0.530506	0.343624	-0.626538	1	no	0.985358	0.289941	-1.76489	0.0707	no
Il4ra	chr7:132695795-132722988	0.0489435	0.232486	2.24795	1	no	0.129086	0.0684506	-0.915195	1	no	0.0489435	0.129086	1.39914	1	no	0.232486	0.0684506	-1.76401	1	no
Slc18a3	chr14:33221388-33279095	0	1.00984	inf	5e-05	yes	0.0366498	0.297356	3.02032	1	no	0	0.0366498	inf	1	no	1.00984	0.297356	-1.76386	0.0197	no
Cd52	chr4:133649452-133650988	0.331188	1.83672	2.47141	0.09485	no	0.393234	0.543619	0.467207	1	no	0.331188	0.393234	0.24774	1	no	1.83672	0.543619	-1.75646	0.1497	no
Arhgap40	chr2:158338531-158376364	0.0499804	0.0526441	0.07491	1	no	0.0706792	0.0156034	-2.17942	1	no	0.0499804	0.0706792	0.499923	1	no	0.0526441	0.0156034	-1.75441	1	no
Tnfaip6	chr2:51893632-51912201	0.269663	0.240773	-0.163488	1	no	0.44243	0.0713699	-2.63206	1	no	0.269663	0.44243	0.714289	1	no	0.240773	0.0713699	-1.75429	1	no
Slc6a17	chr3:107270465-107320936	0.0151494	0.0539112	1.83132	1	no	0.0103842	0.0159953	0.623254	1	no	0.0151494	0.0103842	-0.544871	1	no	0.0539112	0.0159953	-1.75294	1	no
Ttll10	chr4:155408945-155424926	0.0745657	0.2504	1.74765	1	no	0.0119183	0.0743121	2.64042	1	no	0.0745657	0.0119183	-2.64533	1	no	0.2504	0.0743121	-1.75256	1	no
1110046J04Rik	chr13:34009786-34094663	0	0.215031	inf	1	no	0.193395	0.0638954	-1.59777	1	no	0	0.193395	inf	1	no	0.215031	0.0638954	-1.75076	1	no
4930599N23Rik	chr6:39068471-39156772	0.491245	1.35407	1.46279	0.59325	no	0.555348	0.403716	-0.46005	1	no	0.491245	0.555348	0.176948	1	no	1.35407	0.403716	-1.74589	0.5102	no
1700019E08Rik	chr2:45552124-45553967	0.174504	0.268724	0.622865	1	no	0	0.0802869	inf	1	no	0.174504	0	-0.758195	1	no	0.268724	0.0802869	-1.74289	1	no
Rtn4rl2	chr2:84712102-84726849	0.0903008	3.21668	5.15469	0.1846	no	0.0424749	0.961826	4.50109	0.25115	no	0.0903008	0.0424749	-1.08813	1	no	3.21668	0.961826	-1.74173	0.01305	no
Mtnr1a	chr8:46154563-46173860	0.144033	0.175649	0.286294	1	no	0.0352726	0.0526715	0.578474	1	no	0.144033	0.0352726	-2.02978	1	no	0.175649	0.0526715	-1.7376	1	no
Trpm1	chr7:71298720-71414645	7.12321	0.111058	-6.00315	5e-05	yes	7.56971	0.0333138	-7.82797	0.24755	no	7.12321	7.56971	0.0877106	0.6962	no	0.111058	0.0333138	-1.73712	1	no
Itgb7	chr15:102046425-102062366	3.00211	2.58836	-0.21394	0.50295	no	4.0502	0.776467	-2.383	5e-05	yes	3.00211	4.0502	0.432014	0.13505	no	2.58836	0.776467	-1.73704	0.00035	yes
Glra1	chr11:55328314-55421292	0.0229711	0.0918808	1.99994	1	no	0	0.0275998	inf	1	no	0.0229711	0	-1.63882	1	no	0.0918808	0.0275998	-1.73511	1	no
Pi16	chr17:29455826-29465847	0	0.458492	inf	1	no	0	0.138502	inf	1	no	0	0	0	1	no	0.458492	0.138502	-1.72699	1	no
Cux2	chr5:122310224-122497834	0.318591	0.384365	0.27077	1	no	0.246355	0.116525	-1.0801	1	no	0.318591	0.246355	-0.370968	1	no	0.384365	0.116525	-1.72184	1	no
Bmper	chr9:23027519-23289646	0.049014	0.0701489	0.517225	1	no	0.00769967	0.0213483	1.47125	1	no	0.049014	0.00769967	-2.67033	1	no	0.0701489	0.0213483	-1.7163	1	no
E230008N13Rik	chr4:45903174-45963646	0.00579822	0.0171389	1.56359	1	no	0.0162597	0.00521737	-1.6399	1	no	0.00579822	0.0162597	1.48762	1	no	0.0171389	0.00521737	-1.71588	1	no
1700001J11Rik	chr9:39858142-39860610	0.0491021	0.0634193	0.369135	1	no	0.0156257	0.0193198	0.306158	1	no	0.0491021	0.0156257	-1.65187	1	no	0.0634193	0.0193198	-1.71484	1	no
4921525O09Rik	chr13:52192109-52219529	0.285265	0.0555329	-2.36089	1	no	0.295423	0.0169234	-4.12569	1	no	0.285265	0.295423	0.0504784	1	no	0.0555329	0.0169234	-1.71433	1	no
Ltb4r1	chr14:56384798-56387329	1.10871	1.27795	0.204945	0.7345	no	1.50082	0.389642	-1.94553	0.05085	no	1.10871	1.50082	0.436867	0.45815	no	1.27795	0.389642	-1.71361	0.07565	no
Prok2	chr6:99661292-99676386	0	0.169307	inf	1	no	0.060683	0.0516451	-0.232661	1	no	0	0.060683	inf	1	no	0.169307	0.0516451	-1.71294	1	no
Gm9054	chr3:95789432-95790890	0	0.26228	inf	1	no	0.0569134	0.0800987	0.49301	1	no	0	0.0569134	inf	1	no	0.26228	0.0800987	-1.71126	1	no
Mab21l2	chr3:86028611-86586616	0.0194886	0.188089	3.27071	1	no	0.0324568	0.0575258	0.825686	1	no	0.0194886	0.0324568	0.735889	1	no	0.188089	0.0575258	-1.70914	1	no
Uts2r	chr11:121021584-121023287	0.293188	0.250019	-0.22979	1	no	0.318527	0.0765165	-2.05757	1	no	0.293188	0.318527	0.119589	1	no	0.250019	0.0765165	-1.70819	1	no
Fezf2	chr14:13174405-13178379	0.0280747	0.641229	4.5135	0.1846	no	0.0194843	0.19631	3.33275	1	no	0.0280747	0.0194843	-0.526958	1	no	0.641229	0.19631	-1.7077	0.0462	no
Nhlh1	chr1:173982422-173987727	0.0184505	0.309735	4.0693	1	no	0.00885996	0.094866	3.42052	1	no	0.0184505	0.00885996	-1.05829	1	no	0.309735	0.094866	-1.70707	1	no
Junb	chr8:87500807-87502647	0.759585	6.32476	3.05773	5e-05	yes	0.649066	1.93885	1.57877	0.00175	yes	0.759585	0.649066	-0.226846	0.64865	no	6.32476	1.93885	-1.70581	5e-05	yes
Lyl1	chr8:87225355-87228615	0.0476191	0.089432	0.909252	1	no	0.05436	0.0274314	-0.986717	1	no	0.0476191	0.05436	0.191006	1	no	0.089432	0.0274314	-1.70496	1	no
Mir692-1	chr17:7099577-7099686	12846.7	28239.9	1.13633	5e-05	yes	11454.5	8687.52	-0.398895	0.1009	no	12846.7	11454.5	-0.165492	0.4616	no	28239.9	8687.52	-1.70072	5e-05	yes
Gsdmc4	chr15:63722819-63743852	0.0376382	0.0590421	0.649548	1	no	0.0418935	0.0181651	-1.20556	1	no	0.0376382	0.0418935	0.154531	1	no	0.0590421	0.0181651	-1.70058	1	no
Abca14	chr7:127347477-127468866	0.0116466	0.0728324	2.64467	1	no	0.0369094	0.0224425	-0.717754	1	no	0.0116466	0.0369094	1.66408	1	no	0.0728324	0.0224425	-1.69835	1	no
4930581F22Rik	chr9:34854163-34983572	0.130293	0.0874962	-0.574464	1	no	0.0721876	0.0269745	-1.42016	1	no	0.130293	0.0721876	-0.851933	1	no	0.0874962	0.0269745	-1.69763	1	no
Adamts18	chr8:116222036-116372739	0	0.0253234	inf	1	no	0.00596615	0.00782165	0.390673	1	no	0	0.00596615	inf	1	no	0.0253234	0.00782165	-1.69493	1	no
Pdzrn4	chr15:92227240-92602250	1.93578	0.309598	-2.64444	5e-05	yes	1.70517	0.09584	-4.15315	0.00015	yes	1.93578	1.70517	-0.182994	0.54465	no	0.309598	0.09584	-1.6917	1	no
Klf2	chr8:74842960-74845553	199.563	85.9484	-1.21531	5e-05	yes	181.906	26.6273	-2.77222	5e-05	yes	199.563	181.906	-0.133654	0.4562	no	85.9484	26.6273	-1.69057	5e-05	yes
Ednrb	chr14:104213831-104243693	0.0579019	0.161325	1.47829	1	no	0	0.0500531	inf	1	no	0.0579019	0	-1.23731	1	no	0.161325	0.0500531	-1.68844	1	no
Pmel	chr10:128143313-128181112	0.641898	1.51665	1.24047	0.12945	no	0.764184	0.470791	-0.698833	0.5273	no	0.641898	0.764184	0.251575	0.78555	no	1.51665	0.470791	-1.68773	0.11795	no
2700070H01Rik	chr14:63673909-63676986	0.113977	0.122925	0.109039	1	no	0.0819274	0.0381931	-1.10103	1	no	0.113977	0.0819274	-0.476322	1	no	0.122925	0.0381931	-1.68639	1	no
Dync1i1	chr6:5675638-5978039	0.304811	0.319019	0.0657312	1	no	0.37668	0.0991663	-1.92542	1	no	0.304811	0.37668	0.305427	1	no	0.319019	0.0991663	-1.68572	1	no
Napsa	chr7:51827814-51842216	3.79137	0.824405	-2.2013	5e-05	yes	3.53757	0.256703	-3.78459	0.00085	yes	3.79137	3.53757	-0.0999637	0.74205	no	0.824405	0.256703	-1.68325	0.0436	no
Cdc42ep2	chr19:5917555-5924816	0.170836	0.545236	1.67427	1	no	0.436533	0.169959	-1.3609	1	no	0.170836	0.436533	1.35348	1	no	0.545236	0.169959	-1.68169	1	no
Tmem82	chr4:141170147-141174548	0.425664	0.361324	-0.236422	1	no	0.45027	0.112753	-1.99763	1	no	0.425664	0.45027	0.0810754	1	no	0.361324	0.112753	-1.68013	1	no
Mettl24	chr10:40403087-40530889	0	0.342431	inf	1	no	0.0242853	0.106875	2.13777	1	no	0	0.0242853	inf	1	no	0.342431	0.106875	-1.67989	1	no
Twist2	chr1:93698053-93744604	0.0366132	0.261924	2.83872	1	no	0.0184788	0.0817686	2.14567	1	no	0.0366132	0.0184788	-0.98649	1	no	0.261924	0.0817686	-1.67953	1	no
Scg2	chr1:79431243-79436665	0	0.116412	inf	1	no	0.00915013	0.0363485	1.99003	1	no	0	0.00915013	inf	1	no	0.116412	0.0363485	-1.67927	1	no
Rgs4	chr1:171671607-171677773	0.0454723	0.600071	3.72207	0.08775	no	0.0377764	0.187428	2.31078	1	no	0.0454723	0.0377764	-0.267504	1	no	0.600071	0.187428	-1.6788	0.0269	no
Hoxc4	chr15:102864825-102867283	0.502839	0.0243869	-4.36592	1	no	0.496351	0.00762677	-6.02415	1	no	0.502839	0.496351	-0.0187348	1	no	0.0243869	0.00762677	-1.67696	1	no
Lypd2	chr15:74562681-74564743	0	2.26702	inf	5e-05	yes	0.557064	0.709208	0.348366	0.8033	no	0	0.557064	inf	1	no	2.26702	0.709208	-1.67652	0.1455	no
Serpinb1a	chr13:32933960-32943054	1.247	0.319131	-1.96625	0.02005	no	2.05208	0.100119	-4.3573	0.0324	no	1.247	2.05208	0.718621	0.09265	no	0.319131	0.100119	-1.67243	1	no
Gm19710	chr3:89802681-89856437	0.772074	0.470998	-0.713017	0.74825	no	0.398877	0.14779	-1.4324	1	no	0.772074	0.398877	-0.952796	0.6358	no	0.470998	0.14779	-1.67218	1	no
Tmem252	chr19:24748497-24936332	0.0393346	0.639162	4.02231	0.22345	no	0.0781018	0.200653	1.36127	1	no	0.0393346	0.0781018	0.989558	1	no	0.639162	0.200653	-1.67148	0.07625	no
Grem2	chr1:176763915-176851950	0.00651957	0.148842	4.51287	1	no	0.00851232	0.0467645	2.45779	1	no	0.00651957	0.00851232	0.384775	1	no	0.148842	0.0467645	-1.6703	1	no
F930015N05Rik	chr11:64246636-64336337	0	0.0339058	inf	1	no	0	0.0106639	inf	1	no	0	0	0	1	no	0.0339058	0.0106639	-1.6688	1	no
Wisp2	chr2:163646569-163658883	0	0.0621971	inf	1	no	0.0329958	0.0195862	-0.752445	1	no	0	0.0329958	inf	1	no	0.0621971	0.0195862	-1.66701	1	no
Fam166a	chr2:25074264-25080222	0	0.0553849	inf	1	no	0.0566748	0.0174683	-1.69797	1	no	0	0.0566748	inf	1	no	0.0553849	0.0174683	-1.66476	1	no
Sox2ot	chr3:34459302-34576915	0.273374	0.142535	-0.939558	1	no	0.326745	0.0449583	-2.86151	1	no	0.273374	0.326745	0.25729	1	no	0.142535	0.0449583	-1.66466	1	no
A230077H06Rik	chr7:48104522-48153694	0.091477	0.0726538	-0.33237	1	no	0.109551	0.0229533	-2.25483	1	no	0.091477	0.109551	0.260123	1	no	0.0726538	0.0229533	-1.66234	1	no
Wisp1	chr15:66722954-66754761	0.351211	0.0572695	-2.6165	1	no	0.420261	0.0181644	-4.53209	1	no	0.351211	0.420261	0.258944	1	no	0.0572695	0.0181644	-1.65665	1	no
Megf10	chr18:57292743-57457121	0	0.0509071	inf	1	no	0.00554684	0.0161526	1.54203	1	no	0	0.00554684	inf	1	no	0.0509071	0.0161526	-1.6561	1	no
Edn2	chr4:119834028-119839965	0	0.59061	inf	5e-05	yes	0.115387	0.187668	0.701705	1	no	0	0.115387	inf	1	no	0.59061	0.187668	-1.65402	0.1637	no
Zfp458	chr13:67355853-67370004	0.144495	0.285235	0.98113	1	no	0.192399	0.0907641	-1.08391	1	no	0.144495	0.192399	0.413083	1	no	0.285235	0.0907641	-1.65196	1	no
2210010C04Rik	chr6:40980266-40985508	0	0.0653034	inf	1	no	0.0458345	0.0207841	-1.14095	1	no	0	0.0458345	inf	1	no	0.0653034	0.0207841	-1.65168	1	no
C330022C24Rik	chr7:148021394-148032668	0.0679343	0.279845	2.04242	1	no	0.297902	0.0890666	-1.74188	1	no	0.0679343	0.297902	2.13263	1	no	0.279845	0.0890666	-1.65167	1	no
Nt5e	chr9:88222446-88266927	0.727334	1.15044	0.661494	0.1106	no	0.553738	0.366261	-0.596333	1	no	0.727334	0.553738	-0.393414	0.3785	no	1.15044	0.366261	-1.65124	0.0036	yes
Gm13939	chr2:109742552-109753476	0.105145	0.498765	2.24598	1	no	0.201477	0.158969	-0.34187	1	no	0.105145	0.201477	0.938235	1	no	0.498765	0.158969	-1.64962	1	no
Nrn1	chr13:36817494-36826323	0.231241	0.562342	1.28205	0.0815	no	0.149573	0.179528	0.263362	1	no	0.231241	0.149573	-0.62855	1	no	0.562342	0.179528	-1.64724	0.0729	no
1700030M09Rik	chr8:124068287-124071552	0	0.171223	inf	1	no	0	0.0547288	inf	1	no	0	0	0	1	no	0.171223	0.0547288	-1.6455	1	no
Chst13	chr6:90258344-90275179	0	0.115472	inf	1	no	0.0245755	0.0369535	0.588493	1	no	0	0.0245755	inf	1	no	0.115472	0.0369535	-1.64376	1	no
Fam151a	chr4:106406519-106472436	0.0161807	0.0706181	2.12577	1	no	0.169917	0.0226387	-2.90797	1	no	0.0161807	0.169917	3.39249	1	no	0.0706181	0.0226387	-1.64125	1	no
Gm5294	chr5:139296033-139297573	0.314067	0.924789	1.55805	0.354	no	0.221706	0.296496	0.419361	1	no	0.314067	0.221706	-0.502423	1	no	0.924789	0.296496	-1.64111	0.29745	no
Prrx1	chr1:165175249-165243781	0.0275994	0.0621869	1.17198	1	no	0.0316782	0.0199634	-0.666134	1	no	0.0275994	0.0316782	0.198856	1	no	0.0621869	0.0199634	-1.63925	1	no
Stxbp5l	chr16:37107395-37385044	0.0428955	0.103683	1.27328	1	no	0.0328624	0.0332875	0.018544	1	no	0.0428955	0.0328624	-0.38439	1	no	0.103683	0.0332875	-1.63913	1	no
Wfikkn1	chr17:26014572-26017803	0.111253	0.128668	0.20982	1	no	0.0896694	0.0415844	-1.10857	1	no	0.111253	0.0896694	-0.311152	1	no	0.128668	0.0415844	-1.62954	1	no
Zic1	chr9:91255182-91260637	0.0366568	0.825128	4.49247	0.0242	no	0.0383534	0.266677	2.79767	1	no	0.0366568	0.0383534	0.0652734	1	no	0.825128	0.266677	-1.62953	0.0034	yes
Apol7b	chr15:77252638-77277890	0.0391077	0.0805103	1.04172	1	no	0.120763	0.0260206	-2.21445	1	no	0.0391077	0.120763	1.62665	1	no	0.0805103	0.0260206	-1.62952	1	no
Mir1982	chr10:80289400-80292035	23.112	107.234	2.21405	0.44995	no	22.7478	34.7444	0.611054	0.6994	no	23.112	22.7478	-0.0229139	0.7315	no	107.234	34.7444	-1.62591	0.51015	no
Foxl2	chr9:98856025-98858545	0.011973	0.0512209	2.09695	1	no	0.0215197	0.0166084	-0.373743	1	no	0.011973	0.0215197	0.845871	1	no	0.0512209	0.0166084	-1.62482	1	no
Dusp8	chr7:149265391-149281189	0.0582127	0.520193	3.15964	1	no	0.0314507	0.168717	2.42344	1	no	0.0582127	0.0314507	-0.88824	1	no	0.520193	0.168717	-1.62444	1	no
Dcaf12l2	chrX:41718633-41721514	0	0.0838083	inf	1	no	0.03654	0.0272418	-0.423655	1	no	0	0.03654	inf	1	no	0.0838083	0.0272418	-1.62127	1	no
1700092M07Rik	chr19:8815207-8815715	1.07465	0.503306	-1.09436	0.4122	no	0.946047	0.16371	-2.53077	0.2718	no	1.07465	0.946047	-0.183883	0.88285	no	0.503306	0.16371	-1.62029	1	no
Myl3	chr9:110666184-110672298	0.113473	0.42966	1.92084	1	no	0.0417256	0.139852	1.74489	1	no	0.113473	0.0417256	-1.44335	1	no	0.42966	0.139852	-1.6193	1	no
Agtr1b	chr3:20213394-20266099	0.0293108	0.180332	2.62115	1	no	0	0.0587046	inf	1	no	0.0293108	0	-1.53297	1	no	0.180332	0.0587046	-1.61911	1	no
A830052D11Rik	chr18:32518710-32595394	0.240812	0.337144	0.485458	1	no	0.215653	0.109964	-0.971676	1	no	0.240812	0.215653	-0.159199	1	no	0.337144	0.109964	-1.61633	1	no
Gm6654	chr6:146591100-146599122	0.921982	1.00586	0.125613	0.8673	no	1.33592	0.328746	-2.02279	0.50635	no	0.921982	1.33592	0.535027	0.82105	no	1.00586	0.328746	-1.61338	0.55595	no
Kirrel3	chr9:34296315-34843892	0.0832107	0.0870552	0.0651611	1	no	0.0446138	0.0285429	-0.64436	1	no	0.0832107	0.0446138	-0.899278	1	no	0.0870552	0.0285429	-1.6088	1	no
Kcnc2	chr10:111708178-111903360	0.077251	0.148117	0.939113	1	no	0.114581	0.0485689	-1.23827	1	no	0.077251	0.114581	0.568744	1	no	0.148117	0.0485689	-1.60864	1	no
Larp6	chr9:60560927-60586608	0.0516007	0.231055	2.16278	1	no	0.215633	0.0762142	-1.50044	1	no	0.0516007	0.215633	2.06311	1	no	0.231055	0.0762142	-1.60011	1	no
Ccser1	chr6:61125597-62332857	0.0234341	0.069399	1.5663	1	no	0.0474469	0.0229496	-1.04785	1	no	0.0234341	0.0474469	1.0177	1	no	0.069399	0.0229496	-1.59645	1	no
Fam186b	chr15:99101448-99117611	0.0153761	0.0495188	1.68729	1	no	0.0841918	0.0163867	-2.36115	1	no	0.0153761	0.0841918	2.45299	1	no	0.0495188	0.0163867	-1.59545	1	no
Krt15	chr11:99993072-99997263	0.162247	0.115527	-0.489968	1	no	0.101667	0.0382762	-1.40933	1	no	0.162247	0.101667	-0.674343	1	no	0.115527	0.0382762	-1.5937	1	no
Shroom1	chr11:53270706-53281257	0.0282718	0.165351	2.5481	1	no	0.0308703	0.0548268	0.828661	1	no	0.0282718	0.0308703	0.126858	1	no	0.165351	0.0548268	-1.59258	1	no
Grin3a	chr4:49674482-49858641	0.00981217	0.0747623	2.92967	1	no	0	0.0247963	inf	1	no	0.00981217	0	-2.00823	1	no	0.0747623	0.0247963	-1.59218	1	no
Olfml3	chr3:103539316-103541924	0.075586	0.615882	3.02646	0.04585	no	0.0663565	0.204606	1.62454	1	no	0.075586	0.0663565	-0.187881	1	no	0.615882	0.204606	-1.58981	0.04275	no
Oacyl	chr18:65857921-65911191	0.0206718	0.0547402	1.40494	1	no	0.0725431	0.0182113	-1.99401	1	no	0.0206718	0.0725431	1.81118	1	no	0.0547402	0.0182113	-1.58777	1	no
A230065H16Rik	chr12:112645019-112650288	0.200238	0.217143	0.11693	1	no	0.597918	0.0722448	-3.04898	0.2452	no	0.200238	0.597918	1.57823	0.2886	no	0.217143	0.0722448	-1.58768	1	no
Cryba2	chr1:74936517-74939709	0	0.20759	inf	1	no	0	0.0691965	inf	1	no	0	0	0	1	no	0.20759	0.0691965	-1.58497	1	no
Comp	chr8:72897446-72905965	0.120811	1.17506	3.28191	0.0073	yes	0.390677	0.393974	0.0121227	1	no	0.120811	0.390677	1.69322	1	no	1.17506	0.393974	-1.57657	0.0086	yes
Ntm	chr9:28803548-29770714	0.355222	0.295499	-0.265571	1	no	0.31299	0.0992114	-1.65754	1	no	0.355222	0.31299	-0.182605	1	no	0.295499	0.0992114	-1.57457	1	no
Tinagl1	chr4:129842843-129852366	3.18086	1.13315	-1.48907	0.0001	yes	4.66768	0.380747	-3.6158	5e-05	yes	3.18086	4.66768	0.553289	0.0547	no	1.13315	0.380747	-1.57344	0.00845	yes
Dnajb7	chr15:81230617-81285318	0	0.0969756	inf	1	no	0	0.0326077	inf	1	no	0	0	0	1	no	0.0969756	0.0326077	-1.57241	1	no
4933439K11Rik	chr1:174451260-174480937	0.412528	0.290151	-0.507685	1	no	0.118723	0.0976317	-0.282178	1	no	0.412528	0.118723	-1.79689	1	no	0.290151	0.0976317	-1.57138	1	no
9530053A07Rik	chr7:28914484-28949830	0.371267	0.230471	-0.687871	1	no	0.381479	0.0776459	-2.29662	1	no	0.371267	0.381479	0.0391448	1	no	0.230471	0.0776459	-1.56961	1	no
Ebf1	chr11:44431635-44818674	1.11627	4.88912	2.13089	5e-05	yes	0.728504	1.64826	1.17793	0.012	no	1.11627	0.728504	-0.615681	0.1866	no	4.88912	1.64826	-1.56864	5e-05	yes
Nalcn	chr14:123675862-124026366	0.113911	0.549461	2.2701	1	no	0.103934	0.185935	0.839128	1	no	0.113911	0.103934	-0.132239	1	no	0.549461	0.185935	-1.56322	1	no
Col25a1	chr3:129883762-130302801	0.00719967	0.101725	3.8206	1	no	0.00834643	0.0345963	2.05139	1	no	0.00719967	0.00834643	0.213229	1	no	0.101725	0.0345963	-1.55599	1	no
4930433N12Rik	chr9:3190268-3199813	0.218956	0.508717	1.21622	1	no	0.0778889	0.173839	1.15826	1	no	0.218956	0.0778889	-1.49115	1	no	0.508717	0.173839	-1.54911	1	no
Gm20597	chr10:53218248-53238795	0.0110482	0.0309531	1.48628	1	no	0.0462725	0.0105811	-2.12867	1	no	0.0110482	0.0462725	2.06635	1	no	0.0309531	0.0105811	-1.5486	1	no
Glis3	chr19:28336937-28794517	9.24935	1.17383	-2.97813	5e-05	yes	9.06873	0.402154	-4.49508	5e-05	yes	9.24935	9.06873	-0.0284513	0.8936	no	1.17383	0.402154	-1.54541	0.0024	yes
Grm4	chr17:27559332-27640249	0.678037	0.907979	0.421294	0.3392	no	0.668942	0.311324	-1.10346	0.05055	no	0.678037	0.668942	-0.0194839	0.97215	no	0.907979	0.311324	-1.54424	0.0096	yes
Usp9y	chrY:635403-796225	0.0567475	0.0361442	-0.650792	1	no	0.0131303	0.0123983	-0.0827591	1	no	0.0567475	0.0131303	-2.11165	1	no	0.0361442	0.0123983	-1.54362	1	no
Npas3	chr12:54349663-55173162	0.0781404	0.126649	0.696696	1	no	0.0416932	0.043478	0.060471	1	no	0.0781404	0.0416932	-0.906256	1	no	0.126649	0.043478	-1.54248	1	no
Shank1	chr7:51565633-51613723	0.146256	0.291553	0.995266	1	no	0.113223	0.100381	-0.173679	1	no	0.146256	0.113223	-0.36933	1	no	0.291553	0.100381	-1.53828	1	no
Trim9	chr12:71345523-71448601	0.0220491	0.0871666	1.98306	1	no	0.0266238	0.0300285	0.173614	1	no	0.0220491	0.0266238	0.272	1	no	0.0871666	0.0300285	-1.53744	1	no
Cdh8	chr8:101552668-101940357	0.076451	0.191232	1.32272	1	no	0.103474	0.065922	-0.650436	1	no	0.076451	0.103474	0.436661	1	no	0.191232	0.065922	-1.53649	1	no
Rims1	chr1:22278502-22812563	0.634296	1.02165	0.687679	0.077	no	0.413318	0.352309	-0.230411	1	no	0.634296	0.413318	-0.617904	0.1776	no	1.02165	0.352309	-1.53599	0.00145	yes
Stk33	chr7:116422729-116582567	0	0.040251	inf	1	no	0.0386361	0.0138977	-1.4751	1	no	0	0.0386361	inf	1	no	0.040251	0.0138977	-1.53418	1	no
9930013L23Rik	chr7:91081366-91235015	0.0980686	0.0902507	-0.119854	1	no	0.154833	0.0313781	-2.30288	1	no	0.0980686	0.154833	0.65885	1	no	0.0902507	0.0313781	-1.52418	1	no
Olig2	chr16:91225794-91228922	0	0.0499802	inf	1	no	0	0.0173858	inf	1	no	0	0	0	1	no	0.0499802	0.0173858	-1.52345	1	no
Fbxl8	chr8:107788547-107793226	0.386255	0.612381	0.664877	0.3702	no	0.403057	0.213444	-0.917127	1	no	0.386255	0.403057	0.0614315	1	no	0.612381	0.213444	-1.52057	0.1169	no
Pld5	chr1:177892436-178205443	0.0166001	0.111529	2.74816	1	no	0.0230197	0.0388893	0.756506	1	no	0.0166001	0.0230197	0.471676	1	no	0.111529	0.0388893	-1.51998	1	no
Kcnh8	chr17:53092465-53121330	0.766105	4.7423	2.57916	0.0011	yes	0.774313	1.65686	1.13246	0.0842	no	0.766105	0.774313	-0.0648115	1	no	4.7423	1.65686	-1.51151	0.00265	yes
Btn2a2	chr13:23568931-23580726	0.216066	0.207831	-0.0560618	1	no	0.350469	0.072905	-2.2652	1	no	0.216066	0.350469	0.697812	1	no	0.207831	0.072905	-1.51132	1	no
Spry4	chr18:38745918-38760922	0.191256	4.30475	4.49235	5e-05	yes	0.13866	1.51009	3.445	5e-05	yes	0.191256	0.13866	-0.463952	1	no	4.30475	1.51009	-1.5113	5e-05	yes
Tmem102	chr11:69617096-69619540	0.106126	0.101554	-0.063525	1	no	0.221215	0.035825	-2.62641	1	no	0.106126	0.221215	1.05968	1	no	0.101554	0.035825	-1.50321	1	no
Avpr1a	chr10:121885554-121890509	0.0190035	0.0955631	2.33019	1	no	0.0117519	0.0337254	1.52095	1	no	0.0190035	0.0117519	-0.693379	1	no	0.0955631	0.0337254	-1.50262	1	no
Gm15915	chr10:93103793-93208717	0.0969607	0.497601	2.35952	1	no	0.202667	0.176041	-0.203198	1	no	0.0969607	0.202667	1.06364	1	no	0.497601	0.176041	-1.49907	1	no
Isg20	chr7:86058650-86065282	0.475809	1.13043	1.24841	0.13025	no	0.335494	0.401837	0.260321	1	no	0.475809	0.335494	-0.504094	1	no	1.13043	0.401837	-1.49219	0.0746	no
Gcm1	chr9:77899764-77913431	0.762948	0.760404	-0.00481924	0.9784	no	0.826449	0.271045	-1.6084	0.0249	no	0.762948	0.826449	0.115342	0.80475	no	0.760404	0.271045	-1.48824	0.03455	no
C1qtnf1	chr11:118289770-118316309	0	0.0627931	inf	1	no	0.0126645	0.0224115	0.823452	1	no	0	0.0126645	inf	1	no	0.0627931	0.0224115	-1.48636	1	no
Gm15612	chr6:88792551-88824038	0.0169738	0.111093	2.71039	1	no	0.0438517	0.0396866	-0.143979	1	no	0.0169738	0.0438517	1.36932	1	no	0.111093	0.0396866	-1.48504	1	no
Prrxl1	chr14:33413112-33462432	0	0.0540596	inf	1	no	0	0.0193299	inf	1	no	0	0	0	1	no	0.0540596	0.0193299	-1.48372	1	no
Klf1	chr8:87425826-87429194	0.426733	0.273321	-0.642736	1	no	0.479673	0.0979995	-2.2912	1	no	0.426733	0.479673	0.168718	1	no	0.273321	0.0979995	-1.47975	1	no
1810007I06Rik	chr16:13715154-13739564	1.72501	1.98556	0.202939	0.9048	no	3.41793	0.711999	-2.26318	0.287	no	1.72501	3.41793	0.986513	0.49225	no	1.98556	0.711999	-1.4796	0.5834	no
Sphkap	chr1:83252355-83404775	0.0727651	0.290291	1.99618	1	no	0.0309161	0.10417	1.75252	1	no	0.0727651	0.0309161	-1.23489	1	no	0.290291	0.10417	-1.47855	1	no
Nlrc4	chr17:74825634-74858448	0.535776	1.32248	1.30354	0.00455	yes	0.649195	0.475311	-0.44978	0.32805	no	0.535776	0.649195	0.277021	0.5529	no	1.32248	0.475311	-1.4763	0.0015	yes
Spata20	chr11:94340217-94346624	0.0221176	0.163502	2.88604	1	no	0.0295798	0.0589286	0.994356	1	no	0.0221176	0.0295798	0.419416	1	no	0.163502	0.0589286	-1.47227	1	no
Col11a1	chr3:113733457-113923244	0.112295	0.427602	1.92897	1	no	0.276425	0.154154	-0.842516	1	no	0.112295	0.276425	1.29959	1	no	0.427602	0.154154	-1.4719	1	no
Pou4f2	chr8:80956907-80960551	0.476906	0.25433	-0.907005	1	no	0.504031	0.0917023	-2.45848	1	no	0.476906	0.504031	0.0798085	1	no	0.25433	0.0917023	-1.47167	1	no
Snx20	chr8:91150726-91160027	9.14221	1.67012	-2.45259	5e-05	yes	9.77461	0.602229	-4.02066	0.0002	yes	9.14221	9.77461	0.0964968	0.75205	no	1.67012	0.602229	-1.47157	0.0485	no
Iqca	chr1:91938706-92049976	0.531741	0.203467	-1.38593	1	no	0.62267	0.0734436	-3.08376	0.01215	no	0.531741	0.62267	0.227744	0.62935	no	0.203467	0.0734436	-1.47009	1	no
Clcn1	chr6:42236683-42264655	0.251848	0.0947273	-1.4107	1	no	0.147148	0.0342511	-2.10305	1	no	0.251848	0.147148	-0.775287	1	no	0.0947273	0.0342511	-1.46763	1	no
Il1rl2	chr1:40381471-40422316	0.115961	0.291367	1.32919	1	no	0.0842724	0.10542	0.323023	1	no	0.115961	0.0842724	-0.460514	1	no	0.291367	0.10542	-1.46668	1	no
Tnip3	chr6:65540391-65584034	0.0105384	0.0658774	2.64412	1	no	0.0809748	0.0238418	-1.76398	1	no	0.0105384	0.0809748	2.94181	1	no	0.0658774	0.0238418	-1.46629	1	no
Pdyn	chr2:129513736-129515604	0.0822219	0.469928	2.51484	1	no	0.0607931	0.170215	1.48538	1	no	0.0822219	0.0607931	-0.435617	1	no	0.469928	0.170215	-1.46508	1	no
Spon2	chr5:33556166-33560887	0.433872	0.454966	0.068489	1	no	0.230321	0.164856	-0.482437	1	no	0.433872	0.230321	-0.913625	1	no	0.454966	0.164856	-1.46455	1	no
Cd72	chr4:43455148-43467498	0.209997	0.581086	1.46838	0.3301	no	0.421818	0.210682	-1.00155	1	no	0.209997	0.421818	1.00625	1	no	0.581086	0.210682	-1.46368	0.3078	no
Syt6	chr3:103379204-103449490	0.100235	0.171735	0.7768	1	no	0.0501248	0.0622967	0.31363	1	no	0.100235	0.0501248	-0.999786	1	no	0.171735	0.0622967	-1.46296	1	no
Corin	chr5:72691263-72895779	0.105629	0.0609836	-0.792515	1	no	0.115311	0.0221241	-2.38184	1	no	0.105629	0.115311	0.126524	1	no	0.0609836	0.0221241	-1.4628	1	no
Chsy3	chr18:59334993-59570990	0.117643	0.483642	2.03953	1	no	0.158915	0.175571	0.143801	1	no	0.117643	0.158915	0.433839	1	no	0.483642	0.175571	-1.46188	1	no
Tdrd6	chr17:43752283-43767248	0.00824872	0.111235	3.7533	1	no	0.010219	0.0403875	1.98265	1	no	0.00824872	0.010219	0.309015	1	no	0.111235	0.0403875	-1.46163	1	no
Dlx6as1	chr6:6770545-6819533	0.0139461	0.0227049	0.703141	1	no	0.0576287	0.00825653	-2.80318	1	no	0.0139461	0.0576287	2.04693	1	no	0.0227049	0.00825653	-1.4594	1	no
Fam163a	chr1:157923095-158135156	0.0554792	0.0152659	-1.86164	1	no	0.0362916	0.0055671	-2.70464	1	no	0.0554792	0.0362916	-0.61231	1	no	0.0152659	0.0055671	-1.45531	1	no
BC064078	chr6:128943037-128956667	0.134288	0.13903	0.0500593	1	no	0.190955	0.0507512	-1.91171	1	no	0.134288	0.190955	0.507896	1	no	0.13903	0.0507512	-1.45388	1	no
Bsnd	chr4:106156062-106164848	0	0.0246758	inf	1	no	0	0.00901125	inf	1	no	0	0	0	1	no	0.0246758	0.00901125	-1.4533	1	no
Disp2	chr2:118605454-118620911	0.0158276	0.187047	3.56289	1	no	0.0369131	0.068355	0.888915	1	no	0.0158276	0.0369131	1.22169	1	no	0.187047	0.068355	-1.45228	1	no
Flt1	chr5:148373771-148537564	0.0565189	1.01951	4.173	0.0004	yes	0.0363427	0.37303	3.35955	1	no	0.0565189	0.0363427	-0.637067	1	no	1.01951	0.37303	-1.45051	0.0003	yes
Tnc	chr4:63620818-63708049	0.095738	0.270816	1.50015	1	no	0.0897371	0.099194	0.144548	1	no	0.095738	0.0897371	-0.093387	1	no	0.270816	0.099194	-1.44899	1	no
Clcnka	chr4:140940525-140954621	0.260268	0.190571	-0.449674	1	no	0.324366	0.0698532	-2.21523	1	no	0.260268	0.324366	0.317624	1	no	0.190571	0.0698532	-1.44793	1	no
Gm4925	chr10:88192285-88193846	0.36411	0.320673	-0.183271	1	no	0.167823	0.117709	-0.511713	1	no	0.36411	0.167823	-1.11743	1	no	0.320673	0.117709	-1.44587	1	no
6430411K18Rik	chr12:110828378-110833613	0.37893	0.746718	0.97863	0.25655	no	0.451317	0.274203	-0.718898	1	no	0.37893	0.451317	0.252207	1	no	0.746718	0.274203	-1.44532	0.13615	no
Robo4	chr9:37209630-37221607	0.644687	1.47233	1.19143	0.0019	yes	0.5262	0.54066	0.0391123	1	no	0.644687	0.5262	-0.292987	0.46555	no	1.47233	0.54066	-1.44531	0.00085	yes
Ihh	chr1:74991891-74998225	0.023424	0.075451	1.68755	1	no	0.0704028	0.0277163	-1.3449	1	no	0.023424	0.0704028	1.58765	1	no	0.075451	0.0277163	-1.4448	1	no
Rpph1	chr14:51427121-51427446	0.217019	1.57006	2.85493	0.26775	no	0.963062	0.57707	-0.738884	1	no	0.217019	0.963062	2.14981	1	no	1.57006	0.57707	-1.444	0.3737	no
Ccdc103	chr11:102742557-102748045	0.0749487	0.139247	0.893672	1	no	0.118897	0.0511995	-1.2155	1	no	0.0749487	0.118897	0.665732	1	no	0.139247	0.0511995	-1.44345	1	no
Hist1h2ak	chr13:21845303-21845696	1.14116	0.748294	-0.608822	0.682	no	0.378373	0.275298	-0.458813	1	no	1.14116	0.378373	-1.59262	0.38945	no	0.748294	0.275298	-1.44261	1	no
Gm4884	chr7:48288088-48300672	0.0533687	0.0904045	0.760402	1	no	0.0743988	0.0332628	-1.16137	1	no	0.0533687	0.0743988	0.479287	1	no	0.0904045	0.0332628	-1.44249	1	no
Gm4598	chr7:25446312-25448128	0.263839	0.379112	0.522966	1	no	0.0497064	0.139656	1.49037	1	no	0.263839	0.0497064	-2.40815	1	no	0.379112	0.139656	-1.44075	1	no
Ankrd35	chr3:96474053-96494957	0.650855	0.631059	-0.0445612	0.9019	no	0.724554	0.232636	-1.63902	0.00175	yes	0.650855	0.724554	0.154756	0.6721	no	0.631059	0.232636	-1.4397	0.0045	yes
Gm1553	chr10:81949277-81955363	0	0.280442	inf	1	no	0	0.103443	inf	1	no	0	0	0	1	no	0.280442	0.103443	-1.43887	1	no
Gm5086	chr13:98329954-98353949	0.727761	0.0840994	-3.1133	0.127	no	1.03704	0.0310287	-5.06273	0.24285	no	0.727761	1.03704	0.510942	0.4163	no	0.0840994	0.0310287	-1.43849	1	no
Hnf4g	chr3:3508029-3659800	0.0246679	0.0318521	0.368752	1	no	0.11288	0.011759	-3.26295	1	no	0.0246679	0.11288	2.19409	1	no	0.0318521	0.011759	-1.43762	1	no
Sv2b	chr7:82259780-82476305	0.00512331	0.0495087	3.27253	1	no	0.013712	0.0182912	0.415715	1	no	0.00512331	0.013712	1.42029	1	no	0.0495087	0.0182912	-1.43653	1	no
Gpr64	chrX:156828621-156936002	0.100354	0.0894025	-0.166715	1	no	0.135435	0.0331532	-2.03038	1	no	0.100354	0.135435	0.432499	1	no	0.0894025	0.0331532	-1.43117	1	no
4933413J09Rik	chr14:27177032-27219942	0.0939348	0.0264457	-1.82863	1	no	0.0342177	0.00981464	-1.80173	1	no	0.0939348	0.0342177	-1.45692	1	no	0.0264457	0.00981464	-1.43003	1	no
Rhox8	chrX:35227952-35232121	0.163176	0.423281	1.37519	1	no	0.416875	0.157381	-1.40536	1	no	0.163176	0.416875	1.35319	1	no	0.423281	0.157381	-1.42736	1	no
Atp6v0a4	chr6:37998482-38204009	0.135553	0.646858	2.2546	0.245	no	0.162163	0.241215	0.572874	1	no	0.135553	0.162163	0.258594	1	no	0.646858	0.241215	-1.42313	0.2457	no
Adam33	chr2:130876552-130889550	0.00820482	0.0529154	2.68915	1	no	0.0191727	0.019735	0.0417019	1	no	0.00820482	0.0191727	1.22451	1	no	0.0529154	0.019735	-1.42293	1	no
Ppp2r2b	chr18:42804874-43219125	0.0434985	0.37319	3.10087	1	no	0.0947075	0.139368	0.557349	1	no	0.0434985	0.0947075	1.12251	1	no	0.37319	0.139368	-1.42101	1	no
Dmbx1	chr4:115587723-115612531	0.159342	0.140711	-0.179387	1	no	0.178025	0.0525573	-1.76012	1	no	0.159342	0.178025	0.159959	1	no	0.140711	0.0525573	-1.42077	1	no
1700001G17Rik	chr1:33726668-33727557	0.244204	0.347453	0.508728	1	no	0.0433281	0.129805	1.58297	1	no	0.244204	0.0433281	-2.49472	1	no	0.347453	0.129805	-1.42047	1	no
Rgn	chrX:20126943-20139213	0.0236704	0.150088	2.66465	1	no	0.0228239	0.0560886	1.29716	1	no	0.0236704	0.0228239	-0.0525371	1	no	0.150088	0.0560886	-1.42003	1	no
Mst1	chr9:107982766-107987358	0.818125	0.43823	-0.900635	0.09195	no	0.97386	0.163813	-2.57166	0.00835	yes	0.818125	0.97386	0.251392	0.5659	no	0.43823	0.163813	-1.41963	1	no
2010005H15Rik	chr16:36221647-36257513	0.589828	0.69706	0.240987	1	no	0.357221	0.261245	-0.451414	1	no	0.589828	0.357221	-0.723477	1	no	0.69706	0.261245	-1.41588	1	no
Sp5	chr2:70312979-70315783	11.9446	0.50515	-4.5635	5e-05	yes	14.3969	0.189338	-6.24865	0.0006	yes	11.9446	14.3969	0.269403	0.24685	no	0.50515	0.189338	-1.41575	1	no
Hoxa7	chr6:52165622-52168572	0.20823	0.297272	0.51361	1	no	0.227718	0.111473	-1.03055	1	no	0.20823	0.227718	0.129071	1	no	0.297272	0.111473	-1.41509	1	no
Ltbp2	chr12:86124161-86220705	0.102217	0.134817	0.399376	1	no	0.1055	0.0505554	-1.06131	1	no	0.102217	0.1055	0.0456162	1	no	0.134817	0.0505554	-1.41507	1	no
Syne3	chr12:106168158-106248019	0.535598	0.108215	-2.30725	1	no	0.47999	0.0406058	-3.56325	1	no	0.535598	0.47999	-0.158148	1	no	0.108215	0.0406058	-1.41415	1	no
Wee2	chr6:40392861-40416814	0.0259741	0.039642	0.609955	1	no	0	0.0149159	inf	1	no	0.0259741	0	-1.58546	1	no	0.039642	0.0149159	-1.41018	1	no
Mall	chr2:127530125-127555633	0.442186	0.270671	-0.708112	1	no	0.496091	0.102256	-2.27842	1	no	0.442186	0.496091	0.165953	1	no	0.270671	0.102256	-1.40435	1	no
Id1	chr2:152562009-152563146	3.77198	6.65142	0.81834	0.03615	no	2.31654	2.51376	0.117875	0.7965	no	3.77198	2.31654	-0.703351	0.11775	no	6.65142	2.51376	-1.40382	0.0019	yes
Prss45	chr9:110737091-110743814	0.269499	0.179219	-0.588556	1	no	0.220209	0.0678715	-1.69799	1	no	0.269499	0.220209	-0.291409	1	no	0.179219	0.0678715	-1.40085	1	no
Wdr63	chr3:145703489-145771000	0	0.0269111	inf	1	no	0.0087171	0.0101919	0.225499	1	no	0	0.0087171	inf	1	no	0.0269111	0.0101919	-1.40078	1	no
Gm872	chr10:92259501-92299091	0.163317	0.0524955	-1.6374	1	no	0.0216209	0.0199075	-0.119114	1	no	0.163317	0.0216209	-2.91717	1	no	0.0524955	0.0199075	-1.39888	1	no
Wnt5a	chr14:29318658-29338701	0.159076	0.681452	2.09889	0.0023	yes	0.0824991	0.25848	1.6476	1	no	0.159076	0.0824991	-0.947269	1	no	0.681452	0.25848	-1.39856	0.00665	yes
Klhl30	chr1:93247649-93258981	0.0368826	0.101547	1.46114	1	no	0.0871627	0.0385498	-1.17699	1	no	0.0368826	0.0871627	1.24077	1	no	0.101547	0.0385498	-1.39736	1	no
Gpr1	chr1:63229267-63260783	0.742636	0.780754	0.0722118	0.91235	no	0.494831	0.297174	-0.735625	1	no	0.742636	0.494831	-0.585721	0.4223	no	0.780754	0.297174	-1.39356	0.1389	no
Scn3a	chr2:65295174-65405549	0.094861	0.120289	0.342622	1	no	0.152834	0.0458393	-1.73731	1	no	0.094861	0.152834	0.688081	1	no	0.120289	0.0458393	-1.39185	1	no
Apob	chr12:7984482-8023645	0.152394	0.203128	0.41458	1	no	0.130255	0.0774359	-0.750267	1	no	0.152394	0.130255	-0.226468	1	no	0.203128	0.0774359	-1.39131	1	no
1700091H14Rik	chr14:42668556-42674084	0.368866	0.464305	0.331978	1	no	0.578939	0.1772	-1.70804	0.06855	no	0.368866	0.578939	0.650316	0.34015	no	0.464305	0.1772	-1.3897	1	no
Cbx8	chr11:118899749-118902227	0.710305	1.31096	0.884116	0.0801	no	0.685387	0.500494	-0.453564	0.45215	no	0.710305	0.685387	-0.0515199	0.9225	no	1.31096	0.500494	-1.3892	0.0184	no
Apol10b	chr15:77414587-77426555	0	0.0290499	inf	1	no	0	0.0110964	inf	1	no	0	0	0	1	no	0.0290499	0.0110964	-1.38844	1	no
Rspo3	chr10:29172912-29255673	0.1496	0.102788	-0.541437	1	no	0.0877194	0.0392637	-1.1597	1	no	0.1496	0.0877194	-0.770139	1	no	0.102788	0.0392637	-1.3884	1	no
Umodl1	chr17:31091627-31147655	0.0219928	0.0653984	1.57222	1	no	0.0206344	0.0250164	0.277826	1	no	0.0219928	0.0206344	-0.0919821	1	no	0.0653984	0.0250164	-1.38638	1	no
Pcdhga5	chr18:37089938-38001526	0.179558	0.190694	0.086807	1	no	0.122069	0.0729624	-0.742467	1	no	0.179558	0.122069	-0.556762	1	no	0.190694	0.0729624	-1.38604	1	no
Asb10	chr5:24038514-24046266	0.113729	0.323275	1.50716	1	no	0.099865	0.123869	0.310763	1	no	0.113729	0.099865	-0.18755	1	no	0.323275	0.123869	-1.38395	1	no
Bcl3	chr7:20393810-20408104	1.22693	5.90922	2.26792	5e-05	yes	1.20832	2.26436	0.906104	0.0296	no	1.22693	1.20832	-0.0220499	0.95705	no	5.90922	2.26436	-1.38386	0.00035	yes
Ankdd1b	chr13:97186088-97241115	0.408832	0.374647	-0.125975	1	no	0.599626	0.143587	-2.06214	0.0118	no	0.408832	0.599626	0.552555	0.2916	no	0.374647	0.143587	-1.38361	1	no
Tppp3	chr8:107991391-107995322	2.15856	3.20045	0.568204	0.2009	no	2.12588	1.22669	-0.793283	0.15025	no	2.15856	2.12588	-0.0220137	0.97535	no	3.20045	1.22669	-1.3835	0.013	no
Zkscan16	chr4:58956499-58971227	0.269646	0.322794	0.259548	1	no	0.261507	0.124262	-1.07347	1	no	0.269646	0.261507	-0.0442131	1	no	0.322794	0.124262	-1.37723	1	no
Heg1	chr16:33684551-33768281	1.3407	1.95564	0.544652	0.0627	no	1.54708	0.752882	-1.03905	0.00365	yes	1.3407	1.54708	0.206559	0.4888	no	1.95564	0.752882	-1.37715	0.0002	yes
Galnt13	chr2:54288797-54970155	0.0802628	0.130209	0.698023	1	no	0.0431156	0.0501679	0.218553	1	no	0.0802628	0.0431156	-0.89652	1	no	0.130209	0.0501679	-1.37599	1	no
1500012K07Rik	chr7:82259780-82476305	0.257666	0.284099	0.140894	1	no	0.120749	0.109627	-0.139411	1	no	0.257666	0.120749	-1.09348	1	no	0.284099	0.109627	-1.37379	1	no
Mx2	chr16:97757687-97782508	0.010248	0.439058	5.421	1	no	0.0336586	0.169705	2.33398	1	no	0.010248	0.0336586	1.71563	1	no	0.439058	0.169705	-1.37138	1	no
Stk32b	chr5:37838063-38108392	0.267076	0.538028	1.01043	1	no	0.208014	0.208123	0.000756517	1	no	0.267076	0.208014	-0.36057	1	no	0.538028	0.208123	-1.37024	1	no
Cxcl1	chr5:91320270-91322141	0	0.101118	inf	1	no	0	0.0391314	inf	1	no	0	0	0	1	no	0.101118	0.0391314	-1.36964	1	no
Asxl3	chr18:22503589-22688728	0.18151	0.367466	1.01756	1	no	0.186855	0.142206	-0.393942	1	no	0.18151	0.186855	0.041875	1	no	0.367466	0.142206	-1.36963	1	no
Gm266	chr12:112722819-112724034	0	0.813737	inf	5e-05	yes	0	0.315516	inf	1	no	0	0	0	1	no	0.813737	0.315516	-1.36685	0.2052	no
Eva1c	chr16:90831103-90905130	0.263711	0.433171	0.715979	1	no	0.49495	0.168048	-1.55841	1	no	0.263711	0.49495	0.908327	1	no	0.433171	0.168048	-1.36606	1	no
Cttnbp2	chr6:18316476-18464825	0.941661	0.355096	-1.407	0.00165	yes	0.710519	0.137767	-2.36664	0.00085	yes	0.941661	0.710519	-0.406335	0.24935	no	0.355096	0.137767	-1.36598	1	no
Phox2b	chr5:67485635-67490365	0	0.276887	inf	1	no	0.0217902	0.107457	2.302	1	no	0	0.0217902	inf	1	no	0.276887	0.107457	-1.36554	1	no
Sema3b	chr9:107500445-107511572	0.461187	1.0918	1.24328	0.00725	yes	0.676257	0.423818	-0.674126	0.15225	no	0.461187	0.676257	0.552222	0.22685	no	1.0918	0.423818	-1.36518	0.00535	yes
Traf5	chr1:193821087-193916445	0.374895	0.682128	0.863557	0.1732	no	0.206682	0.265016	0.358668	1	no	0.374895	0.206682	-0.859074	1	no	0.682128	0.265016	-1.36396	0.0532	no
Myt1l	chr12:30213248-30608074	0.00429506	0.0764133	4.15308	1	no	0.0206491	0.029701	0.524435	1	no	0.00429506	0.0206491	2.26533	1	no	0.0764133	0.029701	-1.36331	1	no
Zbp1	chr2:173032113-173044423	0.248683	9.75783	5.29418	0.023	no	0.0389712	3.79338	6.60493	0.2477	no	0.248683	0.0389712	-2.67383	1	no	9.75783	3.79338	-1.36308	0.00075	yes
Lama2	chr10:26701091-27336748	0.00626628	0.0392207	2.64593	1	no	0.0325544	0.0152671	-1.09243	1	no	0.00626628	0.0325544	2.37717	1	no	0.0392207	0.0152671	-1.36119	1	no
Rnf182	chr13:43711165-43766313	0.160067	0.09181	-0.801956	1	no	0.208817	0.0357712	-2.54537	1	no	0.160067	0.208817	0.383562	1	no	0.09181	0.0357712	-1.35985	1	no
A930012L18Rik	chr18:44584713-44971836	0.15993	0.0858837	-0.896989	1	no	0.0810808	0.0334683	-1.27656	1	no	0.15993	0.0810808	-0.980012	1	no	0.0858837	0.0334683	-1.35959	1	no
Pcp4	chr16:96689212-96747400	0	2.93713	inf	5e-05	yes	0	1.14464	inf	5e-05	yes	0	0	0	1	no	2.93713	1.14464	-1.35951	0.0662	no
Hs3st1	chr5:40005173-40035870	0.0864882	0.445046	2.36338	1	no	0.141368	0.173816	0.298105	1	no	0.0864882	0.141368	0.708884	1	no	0.445046	0.173816	-1.35639	1	no
Ephb1	chr9:101824457-102257023	0.260772	1.19313	2.19389	5e-05	yes	0.387516	0.466923	0.268929	1	no	0.260772	0.387516	0.571463	1	no	1.19313	0.466923	-1.3535	0.0019	yes
Tmed6	chr8:109585383-109589544	0.125014	0.13067	0.0638452	1	no	0.0809059	0.0512208	-0.659516	1	no	0.125014	0.0809059	-0.62777	1	no	0.13067	0.0512208	-1.35113	1	no
Flt3l	chr7:52386558-52391802	0.248234	2.37287	3.25686	0.02765	no	0.318176	0.930603	1.54834	0.11935	no	0.248234	0.318176	0.358124	1	no	2.37287	0.930603	-1.3504	0.03095	no
Cda	chr4:137894442-137923870	0.232208	7.34286	4.98286	0.0661	no	0.254677	2.88587	3.50227	0.05625	no	0.232208	0.254677	0.133254	1	no	7.34286	2.88587	-1.34734	0.0072	yes
Nron	chr2:33585475-33743466	0.00467425	0.0153433	1.7148	1	no	0	0.00603186	inf	1	no	0.00467425	0	-2.33029	1	no	0.0153433	0.00603186	-1.34694	1	no
Gabbr2	chr4:46676769-47004586	0.0745603	0.0935086	0.326693	1	no	0.0315178	0.0367982	0.223469	1	no	0.0745603	0.0315178	-1.24224	1	no	0.0935086	0.0367982	-1.34547	1	no
4833427G06Rik	chr9:50889417-50910183	0.0494605	0.573743	3.53606	0.24865	no	0.464894	0.225921	-1.04108	1	no	0.0494605	0.464894	3.23255	1	no	0.573743	0.225921	-1.34458	0.281	no
Slc6a19	chr13:73818604-73847304	0	0.0715253	inf	1	no	0	0.0281674	inf	1	no	0	0	0	1	no	0.0715253	0.0281674	-1.34442	1	no
Igf1	chr10:87321800-87399792	0.146096	0.0647209	-1.17461	1	no	0.207836	0.0254891	-3.0275	1	no	0.146096	0.207836	0.508532	1	no	0.0647209	0.0254891	-1.34435	1	no
Xlr5a	chrX:70352973-70374599	0	0.0547764	inf	1	no	0	0.0216286	inf	1	no	0	0	0	1	no	0.0547764	0.0216286	-1.34061	1	no
Spint5	chr2:164540804-164543568	2.25006	0.868076	-1.37407	0.2374	no	2.61913	0.342803	-2.93364	0.1681	no	2.25006	2.61913	0.219129	0.7779	no	0.868076	0.342803	-1.34044	0.4455	no
Arntl2	chr6:146754051-146781168	0.763909	0.69955	-0.126974	0.8418	no	0.668909	0.276299	-1.27558	0.12385	no	0.763909	0.668909	-0.19159	0.77225	no	0.69955	0.276299	-1.34019	0.1079	no
Orm2	chr4:63023482-63026911	0	0.304404	inf	1	no	0	0.120659	inf	1	no	0	0	0	1	no	0.304404	0.120659	-1.33505	1	no
Cd200	chr16:45382247-45409166	0.0226077	0.14901	2.72053	1	no	0.0578929	0.0591497	0.0309858	1	no	0.0226077	0.0578929	1.35657	1	no	0.14901	0.0591497	-1.33297	1	no
Dlgap2	chr8:14095874-14847686	0.086486	0.123831	0.517839	1	no	0.037297	0.0491874	0.39923	1	no	0.086486	0.037297	-1.21341	1	no	0.123831	0.0491874	-1.33201	1	no
Tnp2	chr16:10788027-10788748	0	1.3109	inf	0.0004	yes	0	0.521437	inf	1	no	0	0	0	1	no	1.3109	0.521437	-1.32999	0.2724	no
Hrh1	chr6:114347929-114433290	0	0.297461	inf	1	no	0.0194292	0.118334	2.60656	1	no	0	0.0194292	inf	1	no	0.297461	0.118334	-1.32984	1	no
Gsc2	chr16:17913646-17915152	0.514127	1.10663	1.10598	0.4058	no	0.596978	0.440587	-0.43825	0.7708	no	0.514127	0.596978	0.215553	0.8894	no	1.10663	0.440587	-1.32868	0.3391	no
Gm11961	chr11:4520277-4530014	0.148786	0.38427	1.36888	1	no	0.207429	0.153003	-0.439056	1	no	0.148786	0.207429	0.479382	1	no	0.38427	0.153003	-1.32856	1	no
Col20a1	chr2:180721239-180752245	0.436318	0.0805757	-2.43696	1	no	0.363988	0.0321193	-3.50238	1	no	0.436318	0.363988	-0.261491	1	no	0.0805757	0.0321193	-1.3269	1	no
Nr1i2	chr16:38248434-38294910	0.0478276	0.0622962	0.381301	1	no	0.0986396	0.0248436	-1.98929	1	no	0.0478276	0.0986396	1.04432	1	no	0.0622962	0.0248436	-1.32627	1	no
Akap3	chr6:126803115-126824326	0	0.0367318	inf	1	no	0.0067237	0.0146502	1.12359	1	no	0	0.0067237	inf	1	no	0.0367318	0.0146502	-1.32611	1	no
Ffar4	chr19:38171568-38188753	0.0912777	0.412771	2.17701	1	no	0.260051	0.164648	-0.659412	1	no	0.0912777	0.260051	1.51046	1	no	0.412771	0.164648	-1.32596	1	no
Gm14492	chr7:149646716-149701914	0.0577725	0.126143	1.1266	1	no	0.0734217	0.0503198	-0.545082	1	no	0.0577725	0.0734217	0.345825	1	no	0.126143	0.0503198	-1.32586	1	no
Lhfpl1	chrX:141724901-141783437	0.238082	0.697033	1.54977	0.07175	no	0.0640453	0.278112	2.1185	1	no	0.238082	0.0640453	-1.89429	1	no	0.697033	0.278112	-1.32556	0.09895	no
Lrrc10b	chr19:10529860-10531937	0.168589	0.263502	0.644302	1	no	0.142408	0.105139	-0.437736	1	no	0.168589	0.142408	-0.243485	1	no	0.263502	0.105139	-1.32552	1	no
Ldlrad4	chr18:68092910-68415203	0.982399	0.594274	-0.725181	0.1193	no	0.745169	0.237256	-1.65112	0.01555	no	0.982399	0.745169	-0.398741	0.37025	no	0.594274	0.237256	-1.32468	0.04285	no
Cmtm5	chr14:55555306-55558114	0	0.617196	inf	1	no	0.0714702	0.246438	1.78581	1	no	0	0.0714702	inf	1	no	0.617196	0.246438	-1.32451	1	no
Ush2a	chr1:190086716-190788918	0.00592338	0.00988975	0.739512	1	no	0	0.0039492	inf	1	no	0.00592338	0	-2.22743	1	no	0.00988975	0.0039492	-1.32437	1	no
Actl6b	chr5:137994782-138010801	0.0268776	0.169117	2.65354	1	no	0	0.0675973	inf	1	no	0.0268776	0	-1.57061	1	no	0.169117	0.0675973	-1.32298	1	no
Klhl29	chr12:5084273-5382488	0.210092	0.264393	0.331663	1	no	0.15137	0.105727	-0.517735	1	no	0.210092	0.15137	-0.472939	1	no	0.264393	0.105727	-1.32234	1	no
Slc26a1	chr5:109098124-109113577	0.0256223	0.028946	0.175967	1	no	0.0444999	0.0116035	-1.93924	1	no	0.0256223	0.0444999	0.796402	1	no	0.028946	0.0116035	-1.31881	1	no
Duoxa2	chr2:122124635-122128621	0	0.118619	inf	1	no	0.0252367	0.0476851	0.918015	1	no	0	0.0252367	inf	1	no	0.118619	0.0476851	-1.31473	1	no
Fbxl15	chr19:46402673-46413150	2.50604	1.42038	-0.819137	0.6514	no	1.30354	0.571004	-1.19086	0.64625	no	2.50604	1.30354	-0.942974	0.59105	no	1.42038	0.571004	-1.3147	0.65175	no
Gm1673	chr5:34326122-34327655	4.2849	10.1328	1.24171	0.0573	no	1.75465	4.07699	1.21632	0.2278	no	4.2849	1.75465	-1.28808	0.18145	no	10.1328	4.07699	-1.31346	0.069	no
Gm5901	chr7:112519724-112548568	2.56135	2.4821	-0.0453429	0.9692	no	1.60061	0.999051	-0.679992	0.65995	no	2.56135	1.60061	-0.678284	0.577	no	2.4821	0.999051	-1.31293	0.4363	no
Kcnj11	chr7:53352492-53356134	0	0.262873	inf	1	no	0.0130261	0.105859	3.02267	1	no	0	0.0130261	inf	1	no	0.262873	0.105859	-1.31222	1	no
Foxc2	chr8:123640070-123642794	0.0688301	0.207005	1.58855	1	no	0.052761	0.0835513	0.663192	1	no	0.0688301	0.052761	-0.383568	1	no	0.207005	0.0835513	-1.30893	1	no
Piwil4	chr9:14506801-14545177	0.720431	0.383736	-0.908745	0.1347	no	0.535202	0.154902	-1.78873	1	no	0.720431	0.535202	-0.428776	0.43955	no	0.383736	0.154902	-1.30876	1	no
Eppk1	chr15:75931917-75956986	0.0703983	0.151892	1.10943	1	no	0.0599839	0.061366	0.0328636	1	no	0.0703983	0.0599839	-0.230965	1	no	0.151892	0.061366	-1.30753	1	no
Lhx1	chr11:84332880-84339036	0.0663888	0.183047	1.4632	1	no	0.0362222	0.0739551	1.02977	1	no	0.0663888	0.0362222	-0.874065	1	no	0.183047	0.0739551	-1.30749	1	no
1110020A21Rik	chr17:85316521-85423332	1.8956	0.537156	-1.81924	0.44975	no	0.714251	0.217079	-1.71821	0.3745	no	1.8956	0.714251	-1.40815	0.53405	no	0.537156	0.217079	-1.30712	1	no
Hgd	chr16:37580238-37632112	0	0.0729516	inf	1	no	0.0757272	0.0294843	-1.36086	1	no	0	0.0757272	inf	1	no	0.0729516	0.0294843	-1.30699	1	no
Egr1	chr18:35020860-35024610	0.0547402	1.63525	4.90076	0.0098	yes	0.137852	0.661583	2.26281	0.0081	yes	0.0547402	0.137852	1.33244	1	no	1.63525	0.661583	-1.30551	0.0034	yes
Hist1h2bb	chr13:23838602-23839070	0.527184	0.991341	0.911074	0.57655	no	0.400415	0.402236	0.00654661	1	no	0.527184	0.400415	-0.396811	1	no	0.991341	0.402236	-1.30134	0.4386	no
Trpm2	chr10:77370466-77432617	0.0384409	0.101602	1.40221	1	no	0.0409251	0.0412614	0.011809	1	no	0.0384409	0.0409251	0.0903427	1	no	0.101602	0.0412614	-1.30006	1	no
Gm8221	chr15:77449397-77457828	0.0328296	0.0423715	0.368095	1	no	0.0406092	0.017263	-1.23412	1	no	0.0328296	0.0406092	0.306809	1	no	0.0423715	0.017263	-1.29541	1	no
Htr5b	chr1:123406349-123425042	0.0317847	0.0575381	0.856184	1	no	0.0561572	0.0234757	-1.2583	1	no	0.0317847	0.0561572	0.821138	1	no	0.0575381	0.0234757	-1.29335	1	no
Acaa1b	chr9:119057160-119066211	0.238674	0.515861	1.11194	1	no	0.305074	0.210491	-0.535403	1	no	0.238674	0.305074	0.354117	1	no	0.515861	0.210491	-1.29323	1	no
Fry	chr5:151062504-151300328	1.79859	2.51771	0.48524	0.04305	no	2.10958	1.02754	-1.03776	0.0001	yes	1.79859	2.10958	0.230088	0.32385	no	2.51771	1.02754	-1.29291	5e-05	yes
Gja8	chr3:96717488-96729974	0	0.0155658	inf	1	no	0.0055024	0.0063563	0.208128	1	no	0	0.0055024	inf	1	no	0.0155658	0.0063563	-1.29212	1	no
Sez6	chr11:77744444-77792544	0.992191	3.20893	1.6934	5e-05	yes	1.1578	1.31262	0.181061	0.5772	no	0.992191	1.1578	0.222697	0.49065	no	3.20893	1.31262	-1.28965	5e-05	yes
Gsdma	chr11:98525664-98539022	0.13791	0.180569	0.388822	1	no	0.24043	0.0739093	-1.70179	1	no	0.13791	0.24043	0.801886	1	no	0.180569	0.0739093	-1.28873	1	no
Ndp	chrX:16462647-16488890	0.0155309	0.0516767	1.73437	1	no	0	0.0211701	inf	1	no	0.0155309	0	-1.8088	1	no	0.0516767	0.0211701	-1.28749	1	no
Pnlip	chr19:58744854-58756278	0.39214	0.401949	0.0356439	1	no	0.169913	0.164718	-0.0447987	1	no	0.39214	0.169913	-1.20658	1	no	0.401949	0.164718	-1.28702	1	no
Col10a1	chr10:34023417-34138334	0	0.0218549	inf	1	no	0.0097018	0.00895708	-0.115224	1	no	0	0.0097018	inf	1	no	0.0218549	0.00895708	-1.28685	1	no
Gm15417	chr3:89181567-89202701	0.463316	0.335939	-0.463797	1	no	0.301356	0.137832	-1.12856	1	no	0.463316	0.301356	-0.620526	1	no	0.335939	0.137832	-1.28529	1	no
Fam71e2	chr7:4704828-4722872	0	0.0473519	inf	1	no	0.0339737	0.0194469	-0.804879	1	no	0	0.0339737	inf	1	no	0.0473519	0.0194469	-1.28388	1	no
Abcb9	chr5:124511865-124545807	0.122184	0.221522	0.858391	1	no	0.140469	0.0911701	-0.623623	1	no	0.122184	0.140469	0.2012	1	no	0.221522	0.0911701	-1.28081	1	no
Fndc1	chr17:7931432-7997839	0.734592	0.483833	-0.602436	0.086	no	0.812272	0.199178	-2.02791	0.00025	yes	0.734592	0.812272	0.145018	0.6538	no	0.483833	0.199178	-1.28045	1	no
Plxna4	chr6:32094558-32538192	0.278467	0.0889565	-1.64633	1	no	0.314854	0.0366284	-3.10365	1	no	0.278467	0.314854	0.177179	1	no	0.0889565	0.0366284	-1.28014	1	no
Timp4	chr6:115084919-115232644	0.516861	0.743506	0.524568	0.4602	no	0.204409	0.306275	0.583373	1	no	0.516861	0.204409	-1.33832	1	no	0.743506	0.306275	-1.27952	0.1792	no
Exph5	chr9:53109774-53189263	0.0364184	0.0862382	1.24366	1	no	0.0304224	0.0355537	0.224866	1	no	0.0364184	0.0304224	-0.259534	1	no	0.0862382	0.0355537	-1.27833	1	no
Bhlhe22	chr3:17954324-17957514	0.278272	0.320022	0.201676	1	no	0.103848	0.131938	0.345392	1	no	0.278272	0.103848	-1.42202	1	no	0.320022	0.131938	-1.27831	1	no
Sall3	chr18:81163112-81183317	19.9836	1.37759	-3.85859	5e-05	yes	16.532	0.56859	-4.86173	5e-05	yes	19.9836	16.532	-0.273548	0.14225	no	1.37759	0.56859	-1.27669	0.0002	yes
Hs3st4	chr7:131126694-131542503	0.351445	0.342149	-0.0386708	1	no	0.285558	0.141385	-1.01415	1	no	0.351445	0.285558	-0.299515	1	no	0.342149	0.141385	-1.275	1	no
Gbp6	chr5:105699720-105722718	0.0212006	0.143978	2.76367	1	no	0.0502413	0.0595764	0.245867	1	no	0.0212006	0.0502413	1.24477	1	no	0.143978	0.0595764	-1.27303	1	no
Lamc3	chr2:31742800-31802055	0	0.0812277	inf	1	no	0.0159361	0.0336207	1.07706	1	no	0	0.0159361	inf	1	no	0.0812277	0.0336207	-1.27262	1	no
Cxx1b	chrX:50972353-50973585	3.28927	3.57942	0.121962	0.7361	no	4.79126	1.48167	-1.69318	0.001	yes	3.28927	4.79126	0.542639	0.1169	no	3.57942	1.48167	-1.27251	0.0092	yes
2610204G22Rik	chr4:155135300-155137669	0.290557	0.407542	0.488127	1	no	0.205905	0.16926	-0.28274	1	no	0.290557	0.205905	-0.496844	1	no	0.407542	0.16926	-1.26771	1	no
Tspan11	chr6:127837639-127903049	0.071389	0.0959578	0.426697	1	no	0.0274956	0.0398567	0.535621	1	no	0.071389	0.0274956	-1.3765	1	no	0.0959578	0.0398567	-1.26758	1	no
Aspn	chr13:49559427-49748100	0.158986	0.197574	0.313489	1	no	0.241977	0.0820872	-1.55964	1	no	0.158986	0.241977	0.605967	1	no	0.197574	0.0820872	-1.26716	1	no
Gm826	chr2:160137136-160153230	0.121391	0.0820587	-0.564936	1	no	0	0.0341411	inf	1	no	0.121391	0	-0.915814	1	no	0.0820587	0.0341411	-1.26515	1	no
Daam2	chr17:49595346-49703662	0.0905812	0.217785	1.26562	1	no	0.0484362	0.0906279	0.903869	1	no	0.0905812	0.0484362	-0.903125	1	no	0.217785	0.0906279	-1.26488	1	no
Coro6	chr11:77277414-77283003	0.443613	0.631102	0.50857	0.46655	no	0.23285	0.26276	0.174349	1	no	0.443613	0.23285	-0.929904	1	no	0.631102	0.26276	-1.26412	0.09775	no
Epha4	chr1:77363759-77511663	2.69569	1.97858	-0.446189	0.07135	no	2.48118	0.825688	-1.58736	5e-05	yes	2.69569	2.48118	-0.11963	0.61435	no	1.97858	0.825688	-1.2608	5e-05	yes
Rad51ap2	chr12:11462884-11469734	0.0495507	0.110006	1.1506	1	no	0.0757019	0.0459707	-0.719615	1	no	0.0495507	0.0757019	0.611425	1	no	0.110006	0.0459707	-1.25879	1	no
Shcbp1l	chr1:155272338-155299704	0.16258	0.191185	0.233823	1	no	0.0725392	0.0799178	0.139755	1	no	0.16258	0.0725392	-1.16431	1	no	0.191185	0.0799178	-1.25838	1	no
Stmn4	chr14:66963211-66980517	0.0896193	0.514003	2.5199	1	no	0.0186421	0.214953	3.52738	1	no	0.0896193	0.0186421	-2.26525	1	no	0.514003	0.214953	-1.25776	1	no
Olig1	chr16:91270013-91272184	0.114627	0.348306	1.6034	1	no	0.0839559	0.145811	0.796398	1	no	0.114627	0.0839559	-0.449249	1	no	0.348306	0.145811	-1.25625	1	no
Syt1	chr10:107934705-108448031	0.0404427	0.450799	3.47853	1	no	0.0549502	0.188728	1.78011	1	no	0.0404427	0.0549502	0.442244	1	no	0.450799	0.188728	-1.25618	1	no
Rnf165	chr18:77694848-77803875	0.522621	1.0359	0.987049	0.0012	yes	0.3313	0.43401	0.389589	1	no	0.522621	0.3313	-0.657625	1	no	1.0359	0.43401	-1.25509	5e-05	yes
Rgs16	chr1:155587482-155592598	0.539736	2.7186	2.33254	5e-05	yes	0.246694	1.14018	2.20847	0.0009	yes	0.539736	0.246694	-1.12953	1	no	2.7186	1.14018	-1.2536	0.00015	yes
Tgfbi	chr13:56710963-56740700	2.4565	3.32096	0.434992	0.14055	no	3.0799	1.39336	-1.14431	0.0007	yes	2.4565	3.0799	0.326275	0.28145	no	3.32096	1.39336	-1.25303	0.00035	yes
Mdga1	chr17:29964902-30024827	0.706424	0.567426	-0.316102	0.2791	no	0.82127	0.238344	-1.78481	5e-05	yes	0.706424	0.82127	0.217322	0.42925	no	0.567426	0.238344	-1.25139	0.00165	yes
Abca13	chr11:9091944-9584262	0.016113	0.0291272	0.854142	1	no	0.0602895	0.0122398	-2.30032	1	no	0.016113	0.0602895	1.90368	1	no	0.0291272	0.0122398	-1.25078	1	no
Cd79b	chr11:106172654-106175843	2.22445	0.697914	-1.67233	0.0106	no	4.34269	0.293386	-3.88772	0.0009	yes	2.22445	4.34269	0.96514	0.0189	no	0.697914	0.293386	-1.25025	0.13585	no
Nupr1l	chr5:130384409-130387151	0	1.0159	inf	0.00235	yes	0.27658	0.42708	0.62681	1	no	0	0.27658	inf	1	no	1.0159	0.42708	-1.25017	0.4081	no
Fam155a	chr8:9206009-9771023	0	0.160061	inf	1	no	0	0.067354	inf	1	no	0	0	0	1	no	0.160061	0.067354	-1.24879	1	no
Pcdhga11	chr18:37089938-38001526	0.865621	2.21679	1.35666	0.3722	no	0.80234	0.932905	0.217518	0.88205	no	0.865621	0.80234	-0.109523	0.9326	no	2.21679	0.932905	-1.24867	0.24315	no
Itga9	chr9:118515826-118810121	2.43296	0.744488	-1.70839	5e-05	yes	2.01591	0.313732	-2.68383	5e-05	yes	2.43296	2.01591	-0.271276	0.24885	no	0.744488	0.313732	-1.24671	0.0007	yes
Id4	chr13:48356795-48359405	17.2133	2.72134	-2.66113	5e-05	yes	19.4121	1.14779	-4.08002	5e-05	yes	17.2133	19.4121	0.173433	0.4587	no	2.72134	1.14779	-1.24546	0.01675	no
Ehbp1l1	chr19:5707373-5726317	0.665749	1.83514	1.46284	0.00015	yes	0.594378	0.774947	0.382717	0.3145	no	0.665749	0.594378	-0.163597	0.68715	no	1.83514	0.774947	-1.24372	0.0006	yes
Gm7444	chr9:55875442-55879380	0.124306	0.205159	0.722846	1	no	0.0398712	0.0866446	1.11976	1	no	0.124306	0.0398712	-1.64048	1	no	0.205159	0.0866446	-1.24356	1	no
5330417C22Rik	chr3:108260986-108339440	0.058269	0.26193	2.16838	1	no	0.11971	0.110634	-0.113747	1	no	0.058269	0.11971	1.03875	1	no	0.26193	0.110634	-1.24338	1	no
Hspb9	chr11:100575163-100575889	0.0818621	0.215187	1.39433	1	no	0.120113	0.0909111	-0.401861	1	no	0.0818621	0.120113	0.553122	1	no	0.215187	0.0909111	-1.24307	1	no
Atp6v0c-ps2	chr17:24300831-24306374	0.00107023	0.00136837	0.354543	1	no	0.00231665	0.000578448	-2.00178	1	no	0.00107023	0.00231665	1.11412	1	no	0.00136837	0.000578448	-1.2422	1	no
Cacna1d	chr14:30822185-31340242	0.006534	0.116261	4.15325	1	no	0.015163	0.049147	1.69654	1	no	0.006534	0.015163	1.21452	1	no	0.116261	0.049147	-1.24219	1	no
Notum	chr11:120515102-120522151	42.238	3.09862	-3.76884	5e-05	yes	37.7251	1.31323	-4.84434	5e-05	yes	42.238	37.7251	-0.163014	0.39225	no	3.09862	1.31323	-1.23851	0.0023	yes
Slc4a10	chr2:61884571-62164800	0	0.058962	inf	1	no	0.0190275	0.0249966	0.393652	1	no	0	0.0190275	inf	1	no	0.058962	0.0249966	-1.23805	1	no
B3gnt3	chr8:74215617-74225699	0.15687	0.575822	1.87606	0.0341	no	0.19117	0.244118	0.352723	1	no	0.15687	0.19117	0.285292	1	no	0.575822	0.244118	-1.23804	0.0808	no
Sgcd	chr11:46792284-47192804	0.213496	0.390767	0.872098	1	no	0.467429	0.16569	-1.49626	1	no	0.213496	0.467429	1.13054	1	no	0.390767	0.16569	-1.23782	1	no
Tmem190	chr7:4734541-4735942	0	0.208472	inf	1	no	0.0940025	0.0884148	-0.0884112	1	no	0	0.0940025	inf	1	no	0.208472	0.0884148	-1.23749	1	no
Cd248	chr19:5068077-5070639	0.403677	0.532565	0.399756	1	no	0.527765	0.225925	-1.22405	1	no	0.403677	0.527765	0.386694	1	no	0.532565	0.225925	-1.23711	1	no
Cdx2	chr5:148112475-148118825	0.740698	0.125554	-2.56057	0.00655	yes	0.592768	0.0532941	-3.47542	0.03765	no	0.740698	0.592768	-0.321417	0.4714	no	0.125554	0.0532941	-1.23626	1	no
Ltb	chr17:35331451-35333250	1.11276	2.54332	1.19257	0.0202	no	1.74543	1.07986	-0.692735	0.18265	no	1.11276	1.74543	0.649435	0.21075	no	2.54332	1.07986	-1.23586	0.01765	no
Egflam	chr15:7156119-7348304	0.139801	0.228654	0.709787	1	no	0.105045	0.0971291	-0.113029	1	no	0.139801	0.105045	-0.412375	1	no	0.228654	0.0971291	-1.23519	1	no
Tmem150c	chr5:100506891-100588827	0.0425272	0.516637	3.60269	1	no	0.0199716	0.219468	3.45799	1	no	0.0425272	0.0199716	-1.09044	1	no	0.516637	0.219468	-1.23514	1	no
BC048644	chr8:124431732-124468812	0	0.0605332	inf	1	no	0.0268912	0.0257185	-0.0643257	1	no	0	0.0268912	inf	1	no	0.0605332	0.0257185	-1.23492	1	no
Tmc3	chr7:90733440-90772219	0.0935217	0.223178	1.25482	1	no	0.195477	0.0948471	-1.04332	1	no	0.0935217	0.195477	1.06362	1	no	0.223178	0.0948471	-1.23452	1	no
Dll4	chr2:119146934-119161402	0.021652	0.812295	5.22943	0.2108	no	0.0132012	0.345454	4.70975	1	no	0.021652	0.0132012	-0.713825	1	no	0.812295	0.345454	-1.23351	0.0151	no
Lox	chr18:52676891-52689362	0	0.42564	inf	1	no	0	0.181085	inf	1	no	0	0	0	1	no	0.42564	0.181085	-1.23297	1	no
Cubn	chr2:13197964-13413503	0.0620225	0.420595	2.76157	1	no	0.0732509	0.178986	1.28893	1	no	0.0620225	0.0732509	0.240053	1	no	0.420595	0.178986	-1.23259	1	no
Tbx3	chr5:120120677-120134610	14.0295	0.753797	-4.21815	5e-05	yes	13.2747	0.320812	-5.37081	5e-05	yes	14.0295	13.2747	-0.0797851	0.66825	no	0.753797	0.320812	-1.23245	0.0029	yes
3110021A11Rik	chr6:119798210-119799034	0.138822	0.24378	0.812348	1	no	0.265786	0.103773	-1.35683	1	no	0.138822	0.265786	0.937033	1	no	0.24378	0.103773	-1.23215	1	no
Tmc8	chr11:117643610-117654451	2.61116	3.09502	0.245258	0.41945	no	2.95595	1.31867	-1.16454	0.0013	yes	2.61116	2.95595	0.178927	0.5448	no	3.09502	1.31867	-1.23087	0.00065	yes
Vcan	chr13:89794914-89882117	8.99175	6.44147	-0.481213	0.02135	no	7.53521	2.74711	-1.45573	5e-05	yes	8.99175	7.53521	-0.254954	0.20015	no	6.44147	2.74711	-1.22948	5e-05	yes
BC027072	chr17:72092894-72102225	0.00424935	0.0380571	3.16285	1	no	0.00790128	0.0162413	1.03951	1	no	0.00424935	0.00790128	0.894845	1	no	0.0380571	0.0162413	-1.2285	1	no
Chgb	chr2:132607013-132620808	0.0588158	0.276729	2.2342	1	no	0.100514	0.118129	0.232958	1	no	0.0588158	0.100514	0.773127	1	no	0.276729	0.118129	-1.22811	1	no
Pcdhga10	chr18:37089938-38001526	0.639889	0.500334	-0.354929	0.6774	no	0.749559	0.213875	-1.80927	0.50805	no	0.639889	0.749559	0.22822	0.74635	no	0.500334	0.213875	-1.22612	1	no
Lrriq1	chr10:102525831-102698956	0.101226	0.843341	3.05854	0.01405	no	0.117496	0.360645	1.61797	1	no	0.101226	0.117496	0.215034	1	no	0.843341	0.360645	-1.22553	0.03765	no
Meis1	chr11:18780430-18918972	0.324869	0.528374	0.7017	1	no	0.321781	0.226451	-0.50688	1	no	0.324869	0.321781	-0.0137782	1	no	0.528374	0.226451	-1.22236	1	no
Prokr1	chr6:87528585-87540695	0.0396538	0.0535215	0.432661	1	no	0.0410768	0.0229435	-0.840238	1	no	0.0396538	0.0410768	0.0508652	1	no	0.0535215	0.0229435	-1.22203	1	no
Scrt2	chr2:151907264-151921538	0.00703894	0.139982	4.31373	1	no	0.0469032	0.0601854	0.359728	1	no	0.00703894	0.0469032	2.73626	1	no	0.139982	0.0601854	-1.21775	1	no
Pnmal2	chr7:17530030-17534177	0.471391	0.483032	0.0351942	1	no	0.411789	0.207712	-0.987323	1	no	0.471391	0.411789	-0.195018	1	no	0.483032	0.207712	-1.21754	1	no
Tnfrsf25	chr4:151490451-151494220	1.6931	0.436563	-1.95541	0.00665	yes	2.33506	0.187912	-3.63533	0.01765	no	1.6931	2.33506	0.463792	0.2451	no	0.436563	0.187912	-1.21613	1	no
Tha1	chr11:117729262-117734840	0	0.162876	inf	1	no	0.0680369	0.0702109	0.045378	1	no	0	0.0680369	inf	1	no	0.162876	0.0702109	-1.21401	1	no
Prss46	chr9:110747009-110759026	0.0566219	0.174575	1.62442	1	no	0.175041	0.0753399	-1.21621	1	no	0.0566219	0.175041	1.62826	1	no	0.174575	0.0753399	-1.21236	1	no
Gm14873	chr17:47832155-47841235	1.13225	0.878293	-0.366419	0.65585	no	1.67899	0.379468	-2.14554	0.1508	no	1.13225	1.67899	0.568398	0.445	no	0.878293	0.379468	-1.21072	0.3679	no
Kcnh4	chr11:100601691-100621092	0.116301	0.333427	1.51951	1	no	0.0647913	0.144197	1.15417	1	no	0.116301	0.0647913	-0.843988	1	no	0.333427	0.144197	-1.20933	1	no
Mlc1	chr15:88786313-88808983	0.0407882	0.440412	3.43263	1	no	0.0102101	0.190576	4.2223	1	no	0.0407882	0.0102101	-1.99816	1	no	0.440412	0.190576	-1.20848	1	no
Pi15	chr1:17591981-17621020	0.0716819	0.135358	0.917098	1	no	0.0835221	0.0585981	-0.511303	1	no	0.0716819	0.0835221	0.220549	1	no	0.135358	0.0585981	-1.20785	1	no
Tmem132e	chr11:82202401-82259829	0.0105193	0.134848	3.68022	1	no	0.00968995	0.0583818	2.59096	1	no	0.0105193	0.00968995	-0.118474	1	no	0.134848	0.0583818	-1.20774	1	no
Pax7	chr4:139293995-139388883	0.0594291	0.110656	0.896834	1	no	0.0772435	0.0479793	-0.687001	1	no	0.0594291	0.0772435	0.378245	1	no	0.110656	0.0479793	-1.20559	1	no
Abcc9	chr6:142536381-142650794	0.0146596	0.0210686	0.523251	1	no	0.0697124	0.0091377	-2.93151	1	no	0.0146596	0.0697124	2.24957	1	no	0.0210686	0.0091377	-1.20519	1	no
Sp8	chr12:120084801-120091051	1.85229	1.10973	-0.73911	0.02115	no	1.28474	0.482198	-1.41378	0.0025	yes	1.85229	1.28474	-0.527836	0.0899	no	1.10973	0.482198	-1.2025	0.0073	yes
Tgfb1i1	chr7:135390384-135397226	0.675133	1.84207	1.44809	0.00035	yes	1.12315	0.800716	-0.488186	0.1926	no	0.675133	1.12315	0.734305	0.0622	no	1.84207	0.800716	-1.20197	0.0018	yes
Mir719	chr14:60838304-60870215	119.784	422.137	1.81727	0.54815	no	119.49	183.641	0.619994	0.7782	no	119.784	119.49	-0.00354179	0.86355	no	422.137	183.641	-1.20082	0.70035	no
Enpp1	chr10:24361216-24431908	0.165987	0.302088	0.863898	1	no	0.15375	0.131455	-0.226014	1	no	0.165987	0.15375	-0.110483	1	no	0.302088	0.131455	-1.20039	1	no
Snora81	chr16:23107551-23127803	45.6975	35.9992	-0.344151	0.85585	no	32.7253	15.6783	-1.06164	0.604	no	45.6975	32.7253	-0.48171	0.796	no	35.9992	15.6783	-1.19919	0.5973	no
Gm6297	chr4:40667186-40704918	0.264656	0.413535	0.643892	1	no	0.199308	0.180102	-0.146187	1	no	0.264656	0.199308	-0.409113	1	no	0.413535	0.180102	-1.19919	1	no
Pcdh12	chr18:38426745-38444055	0.00791518	0.0205211	1.37441	1	no	0.00735993	0.00894024	0.280621	1	no	0.00791518	0.00735993	-0.10493	1	no	0.0205211	0.00894024	-1.19872	1	no
Vgll4	chr6:114812107-114871770	2.97192	3.56733	0.263448	0.46975	no	5.67913	1.5564	-1.86746	0.0002	yes	2.97192	5.67913	0.934274	0.009	yes	3.56733	1.5564	-1.19664	0.00995	yes
Hist2h2bb	chr3:96073622-96074115	0	1.52756	inf	0.0002	yes	0.805315	0.666979	-0.271912	0.8251	no	0	0.805315	inf	0.0051	yes	1.52756	0.666979	-1.19551	0.31565	no
Agap2	chr10:126515962-126530225	0.0155205	0.0669647	2.10923	1	no	0.0208229	0.0292438	0.489957	1	no	0.0155205	0.0208229	0.424001	1	no	0.0669647	0.0292438	-1.19527	1	no
Fam181b	chr7:100228388-100230231	0.544907	0.967817	0.828724	0.14615	no	0.553513	0.423905	-0.384877	1	no	0.544907	0.553513	0.022607	1	no	0.967817	0.423905	-1.19099	0.0539	no
Tox	chr4:6614532-6917870	0.618316	0.974669	0.656569	0.15415	no	0.697756	0.427104	-0.708135	0.1824	no	0.618316	0.697756	0.174379	0.71375	no	0.974669	0.427104	-1.19033	0.0266	no
Tnxb	chr17:34807479-34856760	0.035929	0.150673	2.0682	1	no	0.0497611	0.0661521	0.410767	1	no	0.035929	0.0497611	0.46987	1	no	0.150673	0.0661521	-1.18756	1	no
Smpd3	chr8:108776447-108861888	0.228553	0.598464	1.38874	0.00325	yes	0.178149	0.26283	0.561046	1	no	0.228553	0.178149	-0.359448	1	no	0.598464	0.26283	-1.18714	0.00845	yes
Slc27a6	chr18:58715893-58772523	0.0365783	0.178758	2.28895	1	no	0.00944668	0.0785874	3.05642	1	no	0.0365783	0.00944668	-1.95311	1	no	0.178758	0.0785874	-1.18564	1	no
Mospd4	chr18:46624587-46625470	0	0.105067	inf	1	no	0	0.0463869	inf	1	no	0	0	0	1	no	0.105067	0.0463869	-1.17952	1	no
Oas2	chr5:121180341-121199857	1.25886	0.853988	-0.559827	0.1416	no	1.84674	0.377299	-2.2912	0.0001	yes	1.25886	1.84674	0.552864	0.09865	no	0.853988	0.377299	-1.17851	0.0215	no
Rhob	chr12:8504564-8506791	5.85274	23.3721	1.99761	5e-05	yes	6.80469	10.3366	0.603161	0.01085	no	5.85274	6.80469	0.217418	0.37505	no	23.3721	10.3366	-1.17703	5e-05	yes
Lzts1	chr8:71659401-71664852	0.486088	2.00479	2.04416	0.0029	yes	0.651948	0.886964	0.444118	0.41405	no	0.486088	0.651948	0.42354	0.50305	no	2.00479	0.886964	-1.1765	0.0126	no
BC021891	chr8:128434349-128471339	0.00951335	0.297177	4.96523	1	no	0.00731145	0.131621	4.17009	1	no	0.00951335	0.00731145	-0.379797	1	no	0.297177	0.131621	-1.17493	1	no
Tnfaip3	chr10:18720716-18735216	0.519675	0.880198	0.760218	0.06335	no	0.60882	0.390064	-0.642303	0.15365	no	0.519675	0.60882	0.228406	0.59105	no	0.880198	0.390064	-1.17412	0.00975	yes
Ppapdc1a	chr7:136400607-136534821	0.123201	0.136734	0.150354	1	no	0.0225486	0.060628	1.42695	1	no	0.123201	0.0225486	-2.44991	1	no	0.136734	0.060628	-1.17331	1	no
Duox2	chr2:122106172-122123901	0.032788	0.167553	2.35338	1	no	0.0473245	0.0744121	0.652948	1	no	0.032788	0.0473245	0.529421	1	no	0.167553	0.0744121	-1.17101	1	no
Gm15708	chr5:145005305-145118981	0.205909	0.127781	-0.688332	1	no	0.124874	0.0567952	-1.13663	1	no	0.205909	0.124874	-0.721537	1	no	0.127781	0.0567952	-1.16984	1	no
Fgf23	chr6:127022919-127031426	0.156194	0.101621	-0.620133	1	no	0.06379	0.0451737	-0.497848	1	no	0.156194	0.06379	-1.29193	1	no	0.101621	0.0451737	-1.16965	1	no
Epha2	chr4:140857135-140885299	35.7333	22.0133	-0.698891	0.0005	yes	35.5954	9.78953	-1.86238	5e-05	yes	35.7333	35.5954	-0.00557646	0.97505	no	22.0133	9.78953	-1.16907	5e-05	yes
Gm6313	chr6:148555307-148562831	0.642612	0.614134	-0.0653946	0.90105	no	0.747038	0.273174	-1.45136	0.03275	no	0.642612	0.747038	0.217232	0.6651	no	0.614134	0.273174	-1.16873	0.0795	no
Il7	chr3:7572076-7613427	0.0650828	0.632305	3.28027	0.06935	no	0	0.281307	inf	1	no	0.0650828	0	-1.18653	1	no	0.632305	0.281307	-1.16848	0.1292	no
Gje1	chr10:14425414-14478825	0.369032	0.402953	0.126866	1	no	0.464306	0.179278	-1.37288	1	no	0.369032	0.464306	0.331332	1	no	0.402953	0.179278	-1.16841	1	no
Prkg1	chr19:30638976-31839523	0.0323688	0.228653	2.82048	1	no	0.00416754	0.101736	4.60949	1	no	0.0323688	0.00416754	-2.95734	1	no	0.228653	0.101736	-1.16833	1	no
Themis	chr10:28388200-28602555	1.08816	0.37633	-1.53182	0.00765	yes	1.11811	0.167515	-2.7387	0.0024	yes	1.08816	1.11811	0.0391756	0.9163	no	0.37633	0.167515	-1.16771	1	no
Glis1	chr4:107107323-107307664	0.00830877	0.460457	5.79229	1	no	0.0988722	0.205092	1.05264	1	no	0.00830877	0.0988722	3.57286	1	no	0.460457	0.205092	-1.16679	1	no
Sp140	chr1:87473474-87541611	2.01671	2.90586	0.52696	0.17645	no	2.68874	1.29851	-1.05007	0.02575	no	2.01671	2.68874	0.414928	0.25365	no	2.90586	1.29851	-1.1621	0.01735	no
Olfr985	chr9:39934508-39935624	0.895543	0.780061	-0.199177	0.738	no	1.179	0.348704	-1.75749	0.04365	no	0.895543	1.179	0.396726	0.4534	no	0.780061	0.348704	-1.16158	0.15205	no
Sgms2	chr3:131021903-131047841	0.72105	0.60417	-0.255145	0.47135	no	0.986894	0.270096	-1.86942	0.0003	yes	0.72105	0.986894	0.452795	0.16135	no	0.60417	0.270096	-1.16148	0.0102	no
Chad	chr11:94418415-94463100	0.0784962	0.11233	0.517048	1	no	0.182052	0.0503274	-1.85493	1	no	0.0784962	0.182052	1.21365	1	no	0.11233	0.0503274	-1.15833	1	no
Zfp521	chr18:13845522-14131242	0.230612	0.864119	1.90576	0.00085	yes	0.280697	0.387177	0.463979	1	no	0.230612	0.280697	0.283545	1	no	0.864119	0.387177	-1.15824	0.0072	yes
Pla2g2f	chr4:138306447-138313513	0.048305	0.0488656	0.0166468	1	no	0.0185514	0.021913	0.240254	1	no	0.048305	0.0185514	-1.38064	1	no	0.0488656	0.021913	-1.15703	1	no
9130017N09Rik	chr10:79283765-79293197	0.0497207	1.19683	4.58923	0.0478	no	0.109206	0.537651	2.29962	1	no	0.0497207	0.109206	1.13514	1	no	1.19683	0.537651	-1.15448	0.01305	no
2810442I21Rik	chr11:16836725-16851096	0.051047	0.0594008	0.218656	1	no	0.0482099	0.0268052	-0.846814	1	no	0.051047	0.0482099	-0.0824968	1	no	0.0594008	0.0268052	-1.14797	1	no
Synpo2l	chr14:21478639-21487528	0.799017	1.00517	0.331136	0.33865	no	0.975285	0.453917	-1.10339	0.00765	yes	0.799017	0.975285	0.287599	0.4062	no	1.00517	0.453917	-1.14693	0.00575	yes
Gucy2g	chr19:55272587-55315726	0.0708481	0.268455	1.92188	1	no	0.096868	0.121411	0.325805	1	no	0.0708481	0.096868	0.451291	1	no	0.268455	0.121411	-1.14478	1	no
Thsd4	chr9:59814737-60358842	0.219408	0.160733	-0.448954	1	no	0.184494	0.0726978	-1.34359	1	no	0.219408	0.184494	-0.250044	1	no	0.160733	0.0726978	-1.14468	1	no
Abcb4	chr5:8893720-8959226	0.11888	0.0563038	-1.0782	1	no	0.0514011	0.02553	-1.0096	1	no	0.11888	0.0514011	-1.20964	1	no	0.0563038	0.02553	-1.14104	1	no
4930524L23Rik	chrX:7135687-7182546	0.291606	0.152745	-0.932891	1	no	0.322972	0.0693071	-2.22033	1	no	0.291606	0.322972	0.147388	1	no	0.152745	0.0693071	-1.14005	1	no
Pcdh19	chrX:130117399-130223532	1.13748	0.436614	-1.38141	5e-05	yes	0.886651	0.198403	-2.15994	5e-05	yes	1.13748	0.886651	-0.359398	0.1758	no	0.436614	0.198403	-1.13793	1	no
Tm6sf2	chr8:72596830-72603951	0.115256	0.435835	1.91894	1	no	0.390613	0.198262	-0.978329	1	no	0.115256	0.390613	1.7609	1	no	0.435835	0.198262	-1.13637	1	no
Cd200r1	chr16:44765848-44795090	0.258527	0.0747977	-1.78925	1	no	0.254887	0.0340631	-2.90357	1	no	0.258527	0.254887	-0.0204582	1	no	0.0747977	0.0340631	-1.13478	1	no
Sgip1	chr4:102432967-102684570	0.0248388	0.279055	3.48988	1	no	0.0330944	0.127133	1.94168	1	no	0.0248388	0.0330944	0.41399	1	no	0.279055	0.127133	-1.13422	1	no
Il2ra	chr2:11564418-11614821	0.0840536	0.185691	1.14352	1	no	0.0477335	0.0846912	0.82721	1	no	0.0840536	0.0477335	-0.816307	1	no	0.185691	0.0846912	-1.13262	1	no
Pcdhgb5	chr18:37089938-38001526	0.30079	0.668122	1.15135	0.65175	no	0.453149	0.304732	-0.572445	1	no	0.30079	0.453149	0.59123	1	no	0.668122	0.304732	-1.13257	0.6542	no
Pou3f3	chr1:42753990-42757054	0.0530148	0.0996812	0.910926	1	no	0.063042	0.0455394	-0.469198	1	no	0.0530148	0.063042	0.249918	1	no	0.0996812	0.0455394	-1.13021	1	no
Kcnip1	chr11:33529340-33893193	0	0.0645126	inf	1	no	0.0122178	0.0294788	1.2707	1	no	0	0.0122178	inf	1	no	0.0645126	0.0294788	-1.1299	1	no
Acsbg1	chr9:54452803-54509692	1.91517	0.594716	-1.6872	0.0007	yes	1.27412	0.271849	-2.22862	0.0013	yes	1.91517	1.27412	-0.587979	0.1078	no	0.594716	0.271849	-1.1294	0.06295	no
Zfp429	chr13:67490264-67500703	0.179904	0.288922	0.683447	1	no	0.275131	0.132126	-1.0582	1	no	0.179904	0.275131	0.612888	1	no	0.288922	0.132126	-1.12876	1	no
Best2	chr8:87531100-87538430	0	0.204158	inf	1	no	0.0641037	0.0934939	0.544465	1	no	0	0.0641037	inf	1	no	0.204158	0.0934939	-1.12674	1	no
St8sia1	chr6:142762750-142912972	0.576855	0.252843	-1.18996	0.0016	yes	0.594868	0.115816	-2.36073	0.0001	yes	0.576855	0.594868	0.0443626	0.88315	no	0.252843	0.115816	-1.12641	1	no
Caskin1	chr17:24625727-24664883	0.148463	0.299066	1.01036	1	no	0.129159	0.137192	0.0870441	1	no	0.148463	0.129159	-0.200953	1	no	0.299066	0.137192	-1.12427	1	no
Ccdc149	chr5:52765889-52862782	0.0320836	0.249516	2.95922	1	no	0.0681229	0.114498	0.749105	1	no	0.0320836	0.0681229	1.0863	1	no	0.249516	0.114498	-1.12382	1	no
Ptpn22	chr3:103664214-103716170	0	0.305224	inf	1	no	0	0.140075	inf	1	no	0	0	0	1	no	0.305224	0.140075	-1.12367	1	no
Ins2	chr7:149864560-149865613	0.0467457	0.299938	2.68176	1	no	0.688804	0.137731	-2.32224	1	no	0.0467457	0.688804	3.88119	1	no	0.299938	0.137731	-1.12281	1	no
Gpr75	chr11:30785357-30793725	0.372366	0.733481	0.978039	0.0562	no	0.492001	0.336878	-0.546436	1	no	0.372366	0.492001	0.40194	1	no	0.733481	0.336878	-1.12253	0.03635	no
Tnnc2	chr2:164602661-164605234	0.196314	1.84764	3.23445	0.129	no	0.503901	0.849088	0.752773	0.4742	no	0.196314	0.503901	1.35998	1	no	1.84764	0.849088	-1.12169	0.1727	no
Krt10	chr11:99246568-99250678	1.10079	0.87826	-0.325817	0.4454	no	1.0579	0.403799	-1.38949	0.01585	no	1.10079	1.0579	-0.057339	0.8889	no	0.87826	0.403799	-1.12101	0.0463	no
Zxda	chrX:92036623-92043628	0.129387	0.32765	1.34047	1	no	0.128028	0.150681	0.235042	1	no	0.129387	0.128028	-0.0152346	1	no	0.32765	0.150681	-1.12066	1	no
Trpc6	chr9:8544141-8680741	0.0325698	0.110731	1.76546	1	no	0.0603168	0.0509558	-0.243316	1	no	0.0325698	0.0603168	0.889025	1	no	0.110731	0.0509558	-1.11975	1	no
Nuak1	chr10:83834063-83903216	0.340512	1.78533	2.39041	5e-05	yes	0.34785	0.821659	1.24007	0.0023	yes	0.340512	0.34785	0.0307602	1	no	1.78533	0.821659	-1.11958	0.0004	yes
Fgfr3	chr5:34064372-34079717	0.293311	0.44144	0.589786	1	no	0.264877	0.20349	-0.380365	1	no	0.293311	0.264877	-0.147106	1	no	0.44144	0.20349	-1.11726	1	no
Gm19345	chr7:20437351-20446648	0	0.236662	inf	1	no	0.0592082	0.109161	0.882584	1	no	0	0.0592082	inf	1	no	0.236662	0.109161	-1.11637	1	no
Eci3	chr13:35016277-35055678	0.79597	0.129352	-2.62141	0.0613	no	0.490595	0.059704	-3.03863	1	no	0.79597	0.490595	-0.698181	0.33985	no	0.129352	0.059704	-1.1154	1	no
Cntnap1	chr11:101037430-101052034	0.0383751	0.307407	3.00191	1	no	0.0442661	0.141909	1.6807	1	no	0.0383751	0.0442661	0.20603	1	no	0.307407	0.141909	-1.11518	1	no
Pou4f3	chr18:42554250-42555747	0.200437	2.3609	3.55811	0.091	no	0.114104	1.09011	3.25606	0.13445	no	0.200437	0.114104	-0.812801	1	no	2.3609	1.09011	-1.11486	0.08795	no
Tmem151a	chr19:5079336-5085477	0.0985389	1.23537	3.6481	0.00195	yes	0.10215	0.571181	2.48326	0.0088	yes	0.0985389	0.10215	0.0519256	1	no	1.23537	0.571181	-1.11292	0.00915	yes
Syndig1l	chr12:86018227-86039757	0.112057	0.457671	2.03008	1	no	0.153861	0.211657	0.460101	1	no	0.112057	0.153861	0.457393	1	no	0.457671	0.211657	-1.11258	1	no
Sh2d3c	chr2:32576574-32610527	2.2136	12.0501	2.44458	5e-05	yes	2.84656	5.57315	0.969272	0.0007	yes	2.2136	2.84656	0.362829	0.25195	no	12.0501	5.57315	-1.11248	5e-05	yes
9330182L06Rik	chr5:9266192-9480717	0.103709	0.359493	1.79342	1	no	0.099108	0.166267	0.746432	1	no	0.103709	0.099108	-0.0654705	1	no	0.359493	0.166267	-1.11246	1	no
Slco4a1	chr2:180195682-180209557	1.88798	4.15542	1.13815	0.00015	yes	2.12411	1.9238	-0.142898	0.6426	no	1.88798	2.12411	0.170012	0.57705	no	4.15542	1.9238	-1.11103	0.0004	yes
Xkr7	chr2:152857587-152881511	0.231507	0.763214	1.72103	0.00475	yes	0.185604	0.353613	0.929947	1	no	0.231507	0.185604	-0.318829	1	no	0.763214	0.353613	-1.10992	0.03365	no
L1cam	chrX:71099118-71126173	0.0779005	0.910858	3.54752	0.0003	yes	0.0744665	0.423322	2.50709	1	no	0.0779005	0.0744665	-0.06504	1	no	0.910858	0.423322	-1.10547	0.0046	yes
Zfp575	chr7:25368856-25393944	0.150087	0.402329	1.42257	1	no	0.219242	0.187098	-0.228735	1	no	0.150087	0.219242	0.546723	1	no	0.402329	0.187098	-1.10458	1	no
Kctd1	chr18:15127193-15309955	0.927012	1.23173	0.410024	0.2887	no	1.25102	0.572803	-1.12699	0.00775	yes	0.927012	1.25102	0.432445	0.2665	no	1.23173	0.572803	-1.10457	0.0092	yes
Popdc3	chr10:45009110-45038256	0.574	1.16228	1.01784	0.06415	no	0.971154	0.541189	-0.843568	0.1519	no	0.574	0.971154	0.758648	0.1717	no	1.16228	0.541189	-1.10276	0.06345	no
Tnn	chr1:162015162-162083706	0.0357662	0.0372633	0.0591608	1	no	0.00854144	0.0173564	1.02292	1	no	0.0357662	0.00854144	-2.06604	1	no	0.0372633	0.0173564	-1.10229	1	no
Wbscr25	chr5:135462083-135477220	0.0261018	0.171275	2.71409	1	no	0.135287	0.079785	-0.761831	1	no	0.0261018	0.135287	2.3738	1	no	0.171275	0.079785	-1.10213	1	no
Jam2	chr16:84774367-84826620	19.4656	0.62215	-4.96752	5e-05	yes	18.8758	0.290004	-6.02433	5e-05	yes	19.4656	18.8758	-0.0443829	0.8104	no	0.62215	0.290004	-1.10119	0.02085	no
Fam187b	chr7:31758822-31774744	0	0.700952	inf	5e-05	yes	0.0719952	0.32718	2.18411	1	no	0	0.0719952	inf	1	no	0.700952	0.32718	-1.09923	0.15915	no
Car11	chr7:52955336-52960031	0.645927	2.01575	1.64188	0.0026	yes	0.780246	0.94105	0.270343	0.59565	no	0.645927	0.780246	0.272557	0.6125	no	2.01575	0.94105	-1.09898	0.0168	no
Kitl	chr10:99478457-99563046	1.17122	2.22878	0.928247	0.0022	yes	1.04261	1.04114	-0.00203524	0.9899	no	1.17122	1.04261	-0.167813	0.61425	no	2.22878	1.04114	-1.09809	0.00055	yes
BC094916	chr1:175451441-175466088	0	0.0559295	inf	1	no	0	0.0261284	inf	1	no	0	0	0	1	no	0.0559295	0.0261284	-1.09799	1	no
Fbp2	chr13:62938244-62959730	2.59095	1.03395	-1.32531	0.01625	no	3.39695	0.483117	-2.81379	0.0005	yes	2.59095	3.39695	0.390759	0.3123	no	1.03395	0.483117	-1.09772	0.1052	no
1810011O10Rik	chr8:25548087-25549418	0.679113	1.56232	1.20197	0.0446	no	0.930923	0.730136	-0.350496	0.55	no	0.679113	0.930923	0.455011	0.4607	no	1.56232	0.730136	-1.09746	0.05285	no
1600020E01Rik	chr6:86477323-86514443	8.0884	4.51017	-0.842673	0.05805	no	9.04989	2.11025	-2.10048	0.00155	yes	8.0884	9.04989	0.162046	0.67105	no	4.51017	2.11025	-1.09577	0.0642	no
Tmem221	chr8:74078201-74082770	0.0180921	0.674864	5.22116	0.2464	no	0.0172282	0.316223	4.1981	1	no	0.0180921	0.0172282	-0.0705911	1	no	0.674864	0.316223	-1.09365	0.1396	no
Sstr2	chr11:113485570-113486950	0.176881	0.102625	-0.785392	1	no	0.330835	0.0481041	-2.78188	1	no	0.176881	0.330835	0.903333	1	no	0.102625	0.0481041	-1.09316	1	no
Slc30a3	chr5:31388478-31395900	0.504743	0.957977	0.924442	0.0787	no	0.772284	0.449148	-0.781943	0.1427	no	0.504743	0.772284	0.613583	0.2474	no	0.957977	0.449148	-1.0928	0.041	no
Srrm4	chr5:116888730-117041826	0.137213	1.4525	3.40405	5e-05	yes	0.126566	0.682042	2.42997	0.00345	yes	0.137213	0.126566	-0.116528	1	no	1.4525	0.682042	-1.09061	0.00095	yes
Astn2	chr4:65041836-66065517	0.240855	0.913083	1.92258	0.06965	no	0.151819	0.428889	1.49825	1	no	0.240855	0.151819	-0.66581	1	no	0.913083	0.428889	-1.09014	0.109	no
Tmsb15a	chrX:132253205-132255212	0.506005	2.4562	2.2792	0.22455	no	0	1.15451	inf	0.04345	no	0.506005	0	-0.295845	1	no	2.4562	1.15451	-1.08914	0.4155	no
Grhl3	chr4:135097802-135129535	11.2896	5.36597	-1.07308	5e-05	yes	14.668	2.52801	-2.5366	5e-05	yes	11.2896	14.668	0.377684	0.0709	no	5.36597	2.52801	-1.08584	0.0001	yes
Vgf	chr5:137506164-137509221	0.397485	2.21363	2.47744	0.00015	yes	0.409369	1.04292	1.34916	0.0134	no	0.397485	0.409369	0.0425016	1	no	2.21363	1.04292	-1.08578	0.0049	yes
Rgma	chr7:80458691-80564785	2.2523	2.25844	0.00392449	0.98695	no	2.44418	1.06529	-1.1981	5e-05	yes	2.2523	2.44418	0.117949	0.64935	no	2.25844	1.06529	-1.08407	0.0003	yes
Gm4951	chr18:60371730-60407474	0.171985	0.0908624	-0.920524	1	no	0.166717	0.0429349	-1.95718	1	no	0.171985	0.166717	-0.0448811	1	no	0.0908624	0.0429349	-1.08153	1	no
4922505E12Rik	chr1:184677256-184679311	0.0328929	0.108437	1.72101	1	no	0	0.0512769	inf	1	no	0.0328929	0	-1.4829	1	no	0.108437	0.0512769	-1.08048	1	no
C330008G21Rik	chr2:161353358-162486883	8.48503	1.96466	-2.11064	0.01145	no	5.82049	0.930903	-2.64444	0.0426	no	8.48503	5.82049	-0.54378	0.1738	no	1.96466	0.930903	-1.07758	0.3338	no
Sox21	chr14:118632455-118636252	3.67194	0.786383	-2.22324	5e-05	yes	2.42757	0.372723	-2.70334	5e-05	yes	3.67194	2.42757	-0.597029	0.0353	no	0.786383	0.372723	-1.07713	0.0408	no
Pcdhgb7	chr18:37089938-38001526	0.518971	1.03553	0.996644	0.56885	no	0.409626	0.490839	0.26094	1	no	0.518971	0.409626	-0.341346	1	no	1.03553	0.490839	-1.07705	0.5419	no
Dlgap3	chr4:126846514-126914266	23.8725	3.21417	-2.89284	5e-05	yes	20.0662	1.52502	-3.71787	5e-05	yes	23.8725	20.0662	-0.250586	0.1796	no	3.21417	1.52502	-1.07562	5e-05	yes
Pla2g4d	chr2:120091604-120114805	0.00895031	0.131846	3.88077	1	no	0.00843431	0.0626064	2.89197	1	no	0.00895031	0.00843431	-0.0856686	1	no	0.131846	0.0626064	-1.07447	1	no
Adamtsl5	chr10:79803460-79811191	0.116978	0.309664	1.40447	1	no	0.248418	0.147053	-0.75644	1	no	0.116978	0.248418	1.08653	1	no	0.309664	0.147053	-1.07437	1	no
Otof	chr5:30669350-30764305	0	0.0344202	inf	1	no	0.00314828	0.0163477	2.37645	1	no	0	0.00314828	inf	1	no	0.0344202	0.0163477	-1.07417	1	no
Fam162b	chr10:51305255-51310266	0	0.78829	inf	0.00015	yes	0.0595134	0.374506	2.6537	1	no	0	0.0595134	inf	1	no	0.78829	0.374506	-1.07374	0.35	no
Hr	chr14:70953862-70973349	0.93576	0.571226	-0.712076	0.0243	no	0.766635	0.271636	-1.49687	0.0005	yes	0.93576	0.766635	-0.287599	0.31645	no	0.571226	0.271636	-1.07239	0.00745	yes
Pcdhgb4	chr18:37089938-38001526	0.259291	0.421891	0.702298	1	no	0.190595	0.200711	0.0746051	1	no	0.259291	0.190595	-0.444059	1	no	0.421891	0.200711	-1.07175	1	no
Cyp26a1	chr19:37772297-37776026	0.268969	0.574437	1.09471	0.18925	no	0.0386597	0.273542	2.82286	1	no	0.268969	0.0386597	-2.79854	1	no	0.574437	0.273542	-1.07039	0.19655	no
Tlx3	chr11:33100751-33103588	0.256085	0.18901	-0.438156	1	no	0.477135	0.0900666	-2.40533	1	no	0.256085	0.477135	0.897776	1	no	0.18901	0.0900666	-1.0694	1	no
Zfp30	chr7:30569808-30579559	1.58579	2.03181	0.35757	0.31815	no	1.91952	0.969617	-0.985256	0.0229	no	1.58579	1.91952	0.275545	0.44505	no	2.03181	0.969617	-1.06728	0.01375	no
Il20rb	chr9:100358137-100386892	0.976722	0.330236	-1.56445	0.00445	yes	0.896619	0.157666	-2.50762	0.003	yes	0.976722	0.896619	-0.123454	0.7407	no	0.330236	0.157666	-1.06663	1	no
Emx2	chr19:59533179-59539847	0.0336556	0.126761	1.91319	1	no	0.0210401	0.0605398	1.52475	1	no	0.0336556	0.0210401	-0.677707	1	no	0.126761	0.0605398	-1.06615	1	no
Lypd3	chr7:25421588-25426137	0.0132716	0.604669	5.50973	0.2464	no	0.145887	0.289452	0.988474	1	no	0.0132716	0.145887	3.45844	1	no	0.604669	0.289452	-1.06282	0.10655	no
Tcte3	chr17:15164114-15178523	0.137004	1.07552	2.97274	0.1004	no	0.167877	0.515052	1.61731	1	no	0.137004	0.167877	0.293185	1	no	1.07552	0.515052	-1.06224	0.2726	no
Rnf223	chr4:155506278-155507528	0.272487	0.262376	-0.0545516	1	no	0.31814	0.125662	-1.34011	1	no	0.272487	0.31814	0.223476	1	no	0.262376	0.125662	-1.06208	1	no
Pqlc1	chr18:80451983-80489463	2.61091	1.04673	-1.31866	0.00155	yes	2.95278	0.501571	-2.55755	0.0002	yes	2.61091	2.95278	0.177526	0.58845	no	1.04673	0.501571	-1.06136	0.063	no
Ntn3	chr17:24312375-24346332	0.571723	0.83045	0.538577	0.5276	no	0.590833	0.398271	-0.569	0.4683	no	0.571723	0.590833	0.0474346	0.96135	no	0.83045	0.398271	-1.06014	0.1468	no
Vopp1	chr6:57702257-57775119	0.465012	1.24942	1.42592	0.00075	yes	0.444495	0.599273	0.431047	0.29945	no	0.465012	0.444495	-0.065101	1	no	1.24942	0.599273	-1.05997	0.00635	yes
Fam50b	chr13:34831510-34839491	0.21068	0.483577	1.19869	1	no	0.101595	0.232004	1.19132	1	no	0.21068	0.101595	-1.05222	1	no	0.483577	0.232004	-1.0596	1	no
Hcn4	chr9:58671318-58708762	0.100596	0.522511	2.37689	1	no	0.0993219	0.25078	1.33624	1	no	0.100596	0.0993219	-0.0183867	1	no	0.522511	0.25078	-1.05904	1	no
Gpc6	chr14:117324536-118378751	0.640454	2.02828	1.66309	5e-05	yes	0.553933	0.973564	0.813565	0.02695	no	0.640454	0.553933	-0.209384	0.57945	no	2.02828	0.973564	-1.05891	0.00055	yes
Art3	chr5:92760866-92843653	0.348504	0.115849	-1.58892	1	no	0.135489	0.0556261	-1.28434	1	no	0.348504	0.135489	-1.363	1	no	0.115849	0.0556261	-1.05842	1	no
2610034M16Rik	chr17:59018230-59130798	0.166965	0.419048	1.32757	1	no	0.292178	0.201282	-0.537624	1	no	0.166965	0.292178	0.8073	1	no	0.419048	0.201282	-1.05789	1	no
4933433G15Rik	chr9:75257990-75263344	0.131655	0.256313	0.961147	1	no	0.197726	0.123229	-0.682155	1	no	0.131655	0.197726	0.586742	1	no	0.256313	0.123229	-1.05656	1	no
Aqp4	chr18:15547902-15562193	0	0.0837703	inf	1	no	0.0107961	0.0403156	1.90083	1	no	0	0.0107961	inf	1	no	0.0837703	0.0403156	-1.0551	1	no
Flt3	chr5:148142316-148212065	0	0.0455216	inf	1	no	0.0173695	0.0219708	0.339026	1	no	0	0.0173695	inf	1	no	0.0455216	0.0219708	-1.05097	1	no
Eya1	chr1:14159038-14300280	0.742066	0.859526	0.211993	0.57385	no	0.759275	0.414945	-0.871704	0.05145	no	0.742066	0.759275	0.0330747	0.92805	no	0.859526	0.414945	-1.05062	0.0199	no
A430093F15Rik	chr19:10815436-10860533	0	0.0843846	inf	1	no	0.0213007	0.040821	0.93841	1	no	0	0.0213007	inf	1	no	0.0843846	0.040821	-1.04767	1	no
1700102P08Rik	chr9:108295164-108300098	1.39001	1.13027	-0.298431	0.64425	no	1.67445	0.547496	-1.61277	0.05365	no	1.39001	1.67445	0.268593	0.6577	no	1.13027	0.547496	-1.04574	0.19885	no
Tshz3	chr7:37483136-37558476	1.66516	1.87314	0.1698	0.55995	no	1.60635	0.908312	-0.822528	0.01125	no	1.66516	1.60635	-0.0518724	0.86	no	1.87314	0.908312	-1.0442	0.00135	yes
Slc22a18	chr7:150659659-150685237	2.95715	3.08243	0.0598604	0.8704	no	4.26257	1.49491	-1.51167	0.00155	yes	2.95715	4.26257	0.527513	0.12	no	3.08243	1.49491	-1.04401	0.02065	no
Zeb2	chr2:44839153-44969604	0.773436	1.64952	1.0927	0.0003	yes	0.809798	0.800532	-0.0166027	0.95665	no	0.773436	0.809798	0.0662788	0.8241	no	1.64952	0.800532	-1.04302	0.00055	yes
Adamts15	chr9:30706739-30730037	0.125395	0.494046	1.97816	1	no	0.102321	0.239989	1.22987	1	no	0.125395	0.102321	-0.293386	1	no	0.494046	0.239989	-1.04167	1	no
Sp100	chr1:87546624-87606023	0.0963166	0.319464	1.7298	1	no	0.0407408	0.155271	1.93024	1	no	0.0963166	0.0407408	-1.24131	1	no	0.319464	0.155271	-1.04087	1	no
Foxg1	chr12:50483869-50487854	0.330954	0.526955	0.671047	1	no	0.375225	0.256325	-0.549782	1	no	0.330954	0.375225	0.181122	1	no	0.526955	0.256325	-1.03971	1	no
Tenm4	chr7:103359146-104057064	1.64296	1.85307	0.173617	0.45085	no	1.35918	0.901872	-0.591741	0.02345	no	1.64296	1.35918	-0.273563	0.24485	no	1.85307	0.901872	-1.03892	5e-05	yes
Apc2	chr10:79764564-79783293	0.0321724	0.334259	3.37707	1	no	0.108097	0.162689	0.589791	1	no	0.0321724	0.108097	1.74844	1	no	0.334259	0.162689	-1.03885	1	no
Flrt3	chr2:140221165-142215786	2.65619	2.07594	-0.355599	0.3408	no	2.0511	1.01169	-1.01963	0.0478	no	2.65619	2.0511	-0.372964	0.3579	no	2.07594	1.01169	-1.037	0.03415	no
Aebp1	chr11:5761868-5778259	1.38532	2.23391	0.689352	0.5648	no	1.3856	1.089	-0.347507	0.7588	no	1.38532	1.3856	0.000285011	0.9976	no	2.23391	1.089	-1.03657	0.41615	no
Pcdh18	chr3:49547217-49561238	0.128905	0.913898	2.82572	5e-05	yes	0.0217388	0.445544	4.35722	1	no	0.128905	0.0217388	-2.56797	1	no	0.913898	0.445544	-1.03647	0.00995	yes
Nr1d1	chr11:98629248-98636556	7.14606	8.75939	0.293681	0.2144	no	7.25945	4.27631	-0.763495	0.00365	yes	7.14606	7.25945	0.0227124	0.92715	no	8.75939	4.27631	-1.03446	0.0002	yes
Sct	chr7:148464236-148465030	0.947295	5.26068	2.47336	0.0361	no	1.08669	2.56891	1.24121	0.21785	no	0.947295	1.08669	0.198062	0.86465	no	5.26068	2.56891	-1.03409	0.1412	no
Acta1	chr8:126415657-126418675	0.133941	5.59583	5.38469	0.0056	yes	0	2.733	inf	5e-05	yes	0.133941	0	-0.873086	1	no	5.59583	2.733	-1.03386	0.0032	yes
Atp2b3	chrX:70748424-70816344	0.0311711	0.218291	2.80797	1	no	0.0451786	0.10672	1.24012	1	no	0.0311711	0.0451786	0.535428	1	no	0.218291	0.10672	-1.03242	1	no
Tns1	chr1:73956804-74171021	0.190306	0.952623	2.32359	5e-05	yes	0.351701	0.465896	0.405659	1	no	0.190306	0.351701	0.886028	1	no	0.952623	0.465896	-1.0319	0.00055	yes
Mpz	chr1:173080843-173091254	0.024927	0.0655267	1.39437	1	no	0.126151	0.0320645	-1.9761	1	no	0.024927	0.126151	2.33937	1	no	0.0655267	0.0320645	-1.03111	1	no
Crb2	chr2:37631768-38142904	0.205194	0.802529	1.96757	0.11005	no	0.36011	0.392895	0.125705	1	no	0.205194	0.36011	0.811451	1	no	0.802529	0.392895	-1.03041	0.13875	no
Abca1	chr4:53043660-53172767	2.07852	0.782289	-1.40978	5e-05	yes	2.21491	0.383049	-2.53165	5e-05	yes	2.07852	2.21491	0.0916944	0.6886	no	0.782289	0.383049	-1.03017	0.0038	yes
Zim1	chr7:6628153-6649143	0.0988795	0.148747	0.589121	1	no	0.168501	0.0728595	-1.20957	1	no	0.0988795	0.168501	0.769018	1	no	0.148747	0.0728595	-1.02967	1	no
Gm11744	chr11:116518421-116529703	1.19979	0.399875	-1.58516	0.05925	no	1.5102	0.195886	-2.94665	0.0524	no	1.19979	1.5102	0.331955	0.5755	no	0.399875	0.195886	-1.02954	1	no
Wnt8b	chr19:44567961-44588763	0.196749	0.188019	-0.0654815	1	no	0.155678	0.0921798	-0.756039	1	no	0.196749	0.155678	-0.337796	1	no	0.188019	0.0921798	-1.02835	1	no
Foxo3	chr10:41905591-41996548	17.8558	23.3307	0.385842	0.0636	no	15.8475	11.4405	-0.470104	0.0268	no	17.8558	15.8475	-0.17214	0.4061	no	23.3307	11.4405	-1.02809	5e-05	yes
Cd3e	chr9:44806825-44817673	2.49952	1.35519	-0.883154	0.0344	no	3.17444	0.664805	-2.2555	0.0002	yes	2.49952	3.17444	0.344851	0.29335	no	1.35519	0.664805	-1.02749	0.0567	no
Cox7a1	chr7:30969189-30971049	15.7476	10.0702	-0.645033	0.09805	no	16.3904	4.94744	-1.7281	0.00225	yes	15.7476	16.3904	0.0577221	0.8681	no	10.0702	4.94744	-1.02534	0.0429	no
Irf8	chr8:123260275-123280592	0.0708529	0.622067	3.13417	0.0119	no	0.123468	0.305782	1.30836	1	no	0.0708529	0.123468	0.801242	1	no	0.622067	0.305782	-1.02457	0.0551	no
Otx1	chr11:21894766-21901654	1.07453	0.993265	-0.113451	0.7713	no	0.780854	0.488975	-0.675291	0.1567	no	1.07453	0.780854	-0.460577	0.2466	no	0.993265	0.488975	-1.02242	0.03555	no
Gnat1	chr9:107576804-107581923	0.0247119	0.0653269	1.40247	1	no	0.0396767	0.0321971	-0.301361	1	no	0.0247119	0.0396767	0.683086	1	no	0.0653269	0.0321971	-1.02075	1	no
Dsp	chr13:38243162-38290446	0.951088	2.27665	1.25926	5e-05	yes	0.768317	1.12264	0.547119	0.07905	no	0.951088	0.768317	-0.307878	0.33445	no	2.27665	1.12264	-1.02002	0.0003	yes
Cers1	chr8:72839673-72877172	0.621107	1.36471	1.13568	0.53575	no	0.587203	0.673145	0.197057	0.7883	no	0.621107	0.587203	-0.0809811	0.89065	no	1.36471	0.673145	-1.0196	0.52675	no
Fgf8	chr19:45811287-45817374	0.945199	4.47173	2.24214	0.0025	yes	1.12377	2.2071	0.973802	0.1356	no	0.945199	1.12377	0.249662	0.7337	no	4.47173	2.2071	-1.01868	0.04515	no
4930507D05Rik	chr10:61892125-61914101	1.14652	1.00405	-0.191428	0.8819	no	0.800649	0.496685	-0.688839	0.6563	no	1.14652	0.800649	-0.518016	0.65675	no	1.00405	0.496685	-1.01543	0.56435	no
Slc6a1	chr6:114232628-114267519	2.45202	0.193997	-3.65987	5e-05	yes	1.92257	0.0959676	-4.32434	0.0001	yes	2.45202	1.92257	-0.35094	0.17965	no	0.193997	0.0959676	-1.01541	1	no
Ceacam1	chr7:26161837-26351436	2.12942	1.4949	-0.510407	0.3962	no	1.80455	0.739576	-1.28687	0.0276	no	2.12942	1.80455	-0.238819	0.55075	no	1.4949	0.739576	-1.01528	0.2309	no
Kcnmb2	chr3:31801624-32099102	0.102177	0.273445	1.42018	1	no	0.116507	0.135372	0.21651	1	no	0.102177	0.116507	0.189351	1	no	0.273445	0.135372	-1.01432	1	no
Synpo	chr18:60753643-60783959	0.0127743	0.219645	4.10386	1	no	0.0179883	0.108902	2.5979	1	no	0.0127743	0.0179883	0.493815	1	no	0.219645	0.108902	-1.01215	1	no
2310002F09Rik	chr7:51000835-51011306	0	0.0844645	inf	1	no	0.0143541	0.0418791	1.54477	1	no	0	0.0143541	inf	1	no	0.0844645	0.0418791	-1.01212	1	no
Tdh	chr14:64111183-64127929	354.429	39.9191	-3.15035	5e-05	yes	370.079	19.7984	-4.22438	5e-05	yes	354.429	370.079	0.0623375	0.7236	no	39.9191	19.7984	-1.01169	5e-05	yes
Aldh3b2	chr19:3972327-3981665	0.0834955	0.234068	1.48716	1	no	0	0.116191	inf	1	no	0.0834955	0	-1.07834	1	no	0.234068	0.116191	-1.01043	1	no
Gpr146	chr5:139835692-139936488	0.00462392	0.108414	4.55129	1	no	0.0509337	0.0538658	0.0807488	1	no	0.00462392	0.0509337	3.46143	1	no	0.108414	0.0538658	-1.00911	1	no
4933416C03Rik	chr10:115455418-115711985	0.585137	0.808744	0.466908	0.4388	no	0.965071	0.401853	-1.26397	0.0985	no	0.585137	0.965071	0.72186	0.26065	no	0.808744	0.401853	-1.00902	0.156	no
Pabpc1l	chr2:163850959-163876274	0.0530381	0.218797	2.04449	1	no	0.0213571	0.108891	2.3501	1	no	0.0530381	0.0213571	-1.31232	1	no	0.218797	0.108891	-1.0067	1	no
Fn3k	chr11:121296266-121311804	0.130031	0.282607	1.11994	1	no	0.0369864	0.140663	1.92718	1	no	0.130031	0.0369864	-1.81378	1	no	0.282607	0.140663	-1.00655	1	no
Frem2	chr3:53317859-53461277	4.19744	5.22225	0.315162	0.1186	no	4.36776	2.60033	-0.748199	0.00035	yes	4.19744	4.36776	0.0573848	0.775	no	5.22225	2.60033	-1.00598	5e-05	yes
Olfr450	chr6:42767471-42768404	0.06308	0.279623	2.14823	1	no	0	0.139286	inf	1	no	0.06308	0	-1.20011	1	no	0.279623	0.139286	-1.00544	1	no
Kif6	chr17:49754496-50049172	0.0477872	0.156574	1.71215	1	no	0.0579871	0.0780744	0.429118	1	no	0.0477872	0.0579871	0.279108	1	no	0.156574	0.0780744	-1.00392	1	no
1190003J15Rik	chr7:148021394-148032668	5.42402	20.9983	1.95284	5e-05	yes	6.952	10.4732	0.591209	0.0997	no	5.42402	6.952	0.358065	0.3629	no	20.9983	10.4732	-1.00357	0.0015	yes
Prodh2	chr7:31278676-31298421	0.103292	0.197632	0.936095	1	no	0.0212063	0.0986187	2.21737	1	no	0.103292	0.0212063	-2.28416	1	no	0.197632	0.0986187	-1.00289	1	no
Neurog3	chr10:61595837-61597511	0.211715	0.149136	-0.505488	1	no	0.223971	0.0744464	-1.58904	1	no	0.211715	0.223971	0.0811897	1	no	0.149136	0.0744464	-1.00236	1	no
Lrp1b	chr2:40452292-42509118	0.0277872	0.0501531	0.851917	1	no	0.0535386	0.0250658	-1.09486	1	no	0.0277872	0.0535386	0.946159	1	no	0.0501531	0.0250658	-1.00062	1	no
Dll1	chr17:15504317-15512787	2.52792	10.1146	2.00042	5e-05	yes	2.01595	5.06345	1.32866	5e-05	yes	2.52792	2.01595	-0.326488	0.2455	no	10.1146	5.06345	-0.998251	5e-05	yes
1810021B22Rik	chr15:88901627-88906284	0	0.282708	inf	1	no	0	0.141606	inf	1	no	0	0	0	1	no	0.282708	0.141606	-0.997427	1	no
Naip5	chr13:100981694-101017291	0.0472311	0.145467	1.62288	1	no	0.0664569	0.0729911	0.135302	1	no	0.0472311	0.0664569	0.49268	1	no	0.145467	0.0729911	-0.994895	1	no
Dmrt2	chr19:25746900-25753481	0.172285	0.348677	1.0171	1	no	0.123229	0.175128	0.507067	1	no	0.172285	0.123229	-0.483453	1	no	0.348677	0.175128	-0.993482	1	no
Hdgfl1	chr13:26860040-26862034	0.0672486	0.0757659	0.172044	1	no	0.0136376	0.0381116	1.48264	1	no	0.0672486	0.0136376	-2.30192	1	no	0.0757659	0.0381116	-0.991319	1	no
1700019L03Rik	chr2:32631340-32639925	0.553744	0.35986	-0.621783	1	no	0.525248	0.181081	-1.53637	1	no	0.553744	0.525248	-0.0762212	1	no	0.35986	0.181081	-0.990804	1	no
Angptl2	chr2:32992492-33226998	0.276629	0.82813	1.58191	0.05355	no	0.450772	0.416828	-0.112944	1	no	0.276629	0.450772	0.704445	1	no	0.82813	0.416828	-0.990404	0.1593	no
Hmgcs2	chr3:98084353-98114661	0	0.129071	inf	1	no	0.0295279	0.0650123	1.13863	1	no	0	0.0295279	inf	1	no	0.129071	0.0650123	-0.989379	1	no
Tbx15	chr3:99057682-99158183	0.357008	0.51813	0.53736	1	no	0.538136	0.261161	-1.04303	1	no	0.357008	0.538136	0.592016	1	no	0.51813	0.261161	-0.988374	1	no
2610203C20Rik	chr9:41389421-41400570	0.0103067	0.0124716	0.275059	1	no	0.0320138	0.00628985	-2.3476	1	no	0.0103067	0.0320138	1.63511	1	no	0.0124716	0.00628985	-0.98755	1	no
Fzd1	chr5:4753838-4758216	0.306735	1.00686	1.7148	0.00235	yes	0.458348	0.507829	0.147899	1	no	0.306735	0.458348	0.579452	1	no	1.00686	0.507829	-0.987451	0.01895	no
Ascl4	chr10:85391235-85392392	0.185402	0.292845	0.659478	1	no	0	0.14789	inf	1	no	0.185402	0	-0.731886	1	no	0.292845	0.14789	-0.985611	1	no
Pear1	chr3:87553018-87572875	0.026795	0.089522	1.74028	1	no	0.0711674	0.045291	-0.651992	1	no	0.026795	0.0711674	1.40926	1	no	0.089522	0.045291	-0.983018	1	no
Cdh20	chr1:106665395-106892058	0.0500155	0.0530318	0.0844851	1	no	0.0820841	0.0268831	-1.6104	1	no	0.0500155	0.0820841	0.714729	1	no	0.0530318	0.0268831	-0.980157	1	no
Myo1g	chr11:6406550-6420961	0.719292	0.227168	-1.66282	0.00985	yes	0.916199	0.115161	-2.992	0.0036	yes	0.719292	0.916199	0.349083	0.38355	no	0.227168	0.115161	-0.980104	1	no
1700023L04Rik	chr6:29935328-29943531	1.21465	0.372081	-1.70686	0.1558	no	0.439719	0.188767	-1.21998	1	no	1.21465	0.439719	-1.46589	0.21795	no	0.372081	0.188767	-0.979008	1	no
Frrs1l	chr4:56973007-57003263	0.459088	0.45321	-0.0185908	1	no	0.555125	0.229942	-1.27154	1	no	0.459088	0.555125	0.274045	1	no	0.45321	0.229942	-0.978906	1	no
Gltscr1	chr7:16556610-16584844	5.13051	6.61148	0.365872	0.0792	no	4.92879	3.35589	-0.55454	0.01205	no	5.13051	4.92879	-0.057868	0.7883	no	6.61148	3.35589	-0.97828	5e-05	yes
9430091E24Rik	chr8:113618644-113669398	0.762621	1.01305	0.409671	0.60335	no	1.05307	0.514226	-1.03413	0.2416	no	0.762621	1.05307	0.46557	0.52255	no	1.01305	0.514226	-0.978235	0.2995	no
Zfpm2	chr15:40486587-40936138	1.59777	0.552861	-1.53107	0.00075	yes	1.64953	0.280672	-2.55509	5e-05	yes	1.59777	1.64953	0.0459901	0.8821	no	0.552861	0.280672	-0.97803	1	no
4933413G19Rik	chr6:128313011-128335162	1.11e-10	1.54e-09	3.79306	1	no	3.4e-09	7.83e-10	-2.11736	1	no	1.11e-10	3.4e-09	4.93259	1	no	1.54e-09	7.83e-10	-0.977833	1	no
Hey2	chr10:30552164-30562589	0.324804	0.68698	1.0807	0.09585	no	0.356401	0.34888	-0.0307694	1	no	0.324804	0.356401	0.13393	1	no	0.68698	0.34888	-0.977538	0.1067	no
Neurod1	chr2:79292797-79296793	4.53726	19.6871	2.11735	5e-05	yes	4.95284	10.0063	1.01458	0.0005	yes	4.53726	4.95284	0.126433	0.6617	no	19.6871	10.0063	-0.976342	5e-05	yes
Efcab6	chr15:83697141-83895779	0.369866	0.707208	0.935132	0.1225	no	0.122409	0.359919	1.55596	1	no	0.369866	0.122409	-1.59529	1	no	0.707208	0.359919	-0.974463	0.0982	no
Acta2	chr19:34314825-34329863	0.0226115	8.24717	8.5107	0.1846	no	0.291385	4.19882	3.84899	5e-05	yes	0.0226115	0.291385	3.6878	1	no	8.24717	4.19882	-0.973914	0.00035	yes
Ipcef1	chr10:3308331-3557940	0	0.0765391	inf	1	no	0.058213	0.0389713	-0.578928	1	no	0	0.058213	inf	1	no	0.0765391	0.0389713	-0.973783	1	no
L3mbtl4	chr17:68623136-69129426	0	0.0539571	inf	1	no	0	0.0274774	inf	1	no	0	0	0	1	no	0.0539571	0.0274774	-0.973569	1	no
Trp53rk	chr2:166619266-166624992	0.400538	0.379733	-0.076955	1	no	0.43406	0.193459	-1.16587	1	no	0.400538	0.43406	0.115956	1	no	0.379733	0.193459	-0.972955	1	no
Cdh4	chr2:179177182-179634080	0.502378	1.22877	1.29037	0.0002	yes	0.377904	0.62608	0.728326	0.03935	no	0.502378	0.377904	-0.410751	1	no	1.22877	0.62608	-0.972796	0.0018	yes
Gm20187	chr12:27775101-27799860	0.131014	0.388233	1.5672	1	no	0.222869	0.197959	-0.17099	1	no	0.131014	0.222869	0.766475	1	no	0.388233	0.197959	-0.971717	1	no
Osbpl5	chr7:150874666-150927868	0.354341	1.69688	2.25967	5e-05	yes	0.622434	0.865508	0.475626	0.24465	no	0.354341	0.622434	0.812781	0.09705	no	1.69688	0.865508	-0.971261	0.00695	yes
Cplx2	chr13:54472712-54485278	0.290914	4.24724	3.86786	5e-05	yes	0.257977	2.16836	3.07129	5e-05	yes	0.290914	0.257977	-0.17335	1	no	4.24724	2.16836	-0.969923	5e-05	yes
Cacna1g	chr11:94269704-94335512	0.250555	0.906734	1.85555	5e-05	yes	0.151903	0.463198	1.60848	1	no	0.250555	0.151903	-0.721981	1	no	0.906734	0.463198	-0.96905	0.00335	yes
Mex3b	chr7:90015842-90020086	1.81364	4.78973	1.40106	5e-05	yes	1.85135	2.44695	0.402402	0.1977	no	1.81364	1.85135	0.0296969	0.9281	no	4.78973	2.44695	-0.96896	0.00095	yes
Fam46c	chr3:100275458-100293115	0.654381	1.28853	0.977526	0.0341	no	0.805968	0.658324	-0.291926	0.54825	no	0.654381	0.805968	0.300592	0.5364	no	1.28853	0.658324	-0.96886	0.03385	no
Kcnc1	chr7:53651837-53694074	0.0800633	0.159301	0.99254	1	no	0.0681185	0.0814305	0.257522	1	no	0.0800633	0.0681185	-0.233094	1	no	0.159301	0.0814305	-0.968112	1	no
Ccdc135	chr8:97579002-97602041	0.261944	0.401052	0.614531	1	no	0.224592	0.205152	-0.130616	1	no	0.261944	0.224592	-0.22195	1	no	0.401052	0.205152	-0.967098	1	no
Cdh11	chr8:105156894-105309011	0.204543	0.62707	1.61622	0.00885	yes	0.209281	0.320822	0.61633	1	no	0.204543	0.209281	0.03304	1	no	0.62707	0.320822	-0.966852	0.04205	no
Fgl1	chr8:42276787-42300510	0.575949	0.160701	-1.84156	0.10035	no	0.20232	0.0822986	-1.2977	1	no	0.575949	0.20232	-1.5093	0.19815	no	0.160701	0.0822986	-0.965437	1	no
Myh11	chr16:14194619-14291501	0.0474456	0.338317	2.83403	1	no	0.105496	0.173317	0.716218	1	no	0.0474456	0.105496	1.15285	1	no	0.338317	0.173317	-0.964964	1	no
2610028H24Rik	chr10:75911825-75978602	0.0142393	0.0295791	1.0547	1	no	0.0380628	0.0151704	-1.32712	1	no	0.0142393	0.0380628	1.4185	1	no	0.0295791	0.0151704	-0.963316	1	no
Gata2	chr6:88148657-88157026	0.282119	0.686348	1.28264	0.0131	no	0.385526	0.353461	-0.125276	1	no	0.282119	0.385526	0.450523	1	no	0.686348	0.353461	-0.957389	0.04515	no
Gap43	chr16:42248673-42340764	2.05048	11.9845	2.54713	5e-05	yes	3.31087	6.1736	0.898902	0.00595	yes	2.05048	3.31087	0.69125	0.0581	no	11.9845	6.1736	-0.956981	0.0004	yes
Rgag1	chrX:139534145-139538878	0.00505881	0.0789405	3.9639	1	no	0.022665	0.0406703	0.843513	1	no	0.00505881	0.022665	2.16359	1	no	0.0789405	0.0406703	-0.956789	1	no
Dach1	chr14:98186065-98568762	0.0456329	0.207888	2.18766	1	no	0.0294787	0.107328	1.86429	1	no	0.0456329	0.0294787	-0.630401	1	no	0.207888	0.107328	-0.953781	1	no
Synpo2	chr3:122779436-122939067	0.220539	0.648654	1.55642	0.00085	yes	0.23111	0.334997	0.535571	1	no	0.220539	0.23111	0.0675475	1	no	0.648654	0.334997	-0.953299	0.0141	no
Ngb	chr12:88438480-88443489	0.0887886	0.714101	3.00768	0.01915	no	0.0660413	0.36934	2.48351	1	no	0.0887886	0.0660413	-0.427008	1	no	0.714101	0.36934	-0.951177	0.12855	no
1700003G18Rik	chr7:123225275-123236663	0	0.112121	inf	1	no	0.0502176	0	-1.29914	1	no	0	0.0502176	inf	1	no	0.112121	0	-0.950313	1	no
Aox3	chr1:58169979-58257296	0.178814	0.066633	-1.42415	1	no	0.167702	0.0344863	-2.28181	1	no	0.178814	0.167702	-0.0925606	1	no	0.066633	0.0344863	-0.950216	1	no
Tsix	chrX:100626855-100680296	0.182464	0.153053	-0.253582	1	no	0.261313	0.0792349	-1.72157	1	no	0.182464	0.261313	0.518165	1	no	0.153053	0.0792349	-0.949825	1	no
Nipal4	chr11:45961656-45979861	0.138941	0.298172	1.10167	1	no	0.218497	0.154367	-0.501253	1	no	0.138941	0.218497	0.653142	1	no	0.298172	0.154367	-0.949782	1	no
Lgr5	chr10:114887369-115024836	0.213855	0.270143	0.337088	1	no	0.102864	0.139917	0.443842	1	no	0.213855	0.102864	-1.0559	1	no	0.270143	0.139917	-0.949145	1	no
Fn1	chr1:71632046-71699808	169.847	83.01	-1.03288	5e-05	yes	146.496	43.004	-1.76832	5e-05	yes	169.847	146.496	-0.213374	0.2346	no	83.01	43.004	-0.948813	5e-05	yes
Sigirr	chr7:148277073-148286445	3.6905	4.20508	0.188315	0.5549	no	4.23129	2.17855	-0.957727	0.00835	yes	3.6905	4.23129	0.197279	0.5418	no	4.20508	2.17855	-0.948763	0.00875	yes
Pcdha6	chr18:37089938-38001526	8.17e-08	1.47e-07	0.851317	1	no	1.74e-07	7.64e-08	-1.19187	1	no	8.17e-08	1.74e-07	1.09522	1	no	1.47e-07	7.64e-08	-0.947964	1	no
Fam184b	chr5:45920943-46030740	0.190501	0.348223	0.870213	1	no	0.35673	0.180511	-0.98274	1	no	0.190501	0.35673	0.905034	1	no	0.348223	0.180511	-0.947919	1	no
Angptl1	chr1:158734296-158869757	0	0.0260365	inf	1	no	0.0181728	0.0134972	-0.429124	1	no	0	0.0181728	inf	1	no	0.0260365	0.0134972	-0.947877	1	no
Nova2	chr7:19511236-19550668	0.289624	0.77096	1.41247	5e-05	yes	0.22071	0.399709	0.856799	1	no	0.289624	0.22071	-0.392031	1	no	0.77096	0.399709	-0.947706	0.0019	yes
Dhx58	chr11:100556197-100565585	0.417404	0.252301	-0.726298	1	no	0.334723	0.130903	-1.35447	1	no	0.417404	0.334723	-0.318477	1	no	0.252301	0.130903	-0.946648	1	no
Syt10	chr15:89612823-89672291	0	0.0652049	inf	1	no	0	0.0338724	inf	1	no	0	0	0	1	no	0.0652049	0.0338724	-0.944872	1	no
C2cd2l	chr9:44117319-44128365	2.50588	0.784364	-1.67572	5e-05	yes	2.75078	0.407577	-2.75469	5e-05	yes	2.50588	2.75078	0.13452	0.5822	no	0.784364	0.407577	-0.944449	0.0219	no
Fos	chr12:86814850-86818219	0.463369	2.30904	2.31706	0.0003	yes	0.42262	1.19988	1.50546	0.011	no	0.463369	0.42262	-0.132801	1	no	2.30904	1.19988	-0.9444	0.0248	no
Kif26b	chr1:180459255-180862988	0.0233876	0.104127	2.15453	1	no	0.0452172	0.054128	0.259502	1	no	0.0233876	0.0452172	0.951128	1	no	0.104127	0.054128	-0.943898	1	no
Psd3	chr8:70212980-70434845	0.512724	1.13822	1.15053	0.0004	yes	0.570455	0.591949	0.053359	0.8745	no	0.512724	0.570455	0.15393	0.6439	no	1.13822	0.591949	-0.943237	0.0034	yes
Paqr8	chr1:20880702-20928837	1.77256	0.407197	-2.12204	0.0001	yes	1.68149	0.212197	-2.98626	0.0001	yes	1.77256	1.68149	-0.0760974	0.79845	no	0.407197	0.212197	-0.940324	1	no
Kcnj9	chr1:174251163-174259394	0.0789936	0.122276	0.630328	1	no	0.0705024	0.063727	-0.145769	1	no	0.0789936	0.0705024	-0.164063	1	no	0.122276	0.063727	-0.940161	1	no
Slc1a1	chr19:28909655-28988450	1.37144	0.337197	-2.02402	0.0003	yes	1.51776	0.175781	-3.11009	0.00045	yes	1.37144	1.51776	0.146253	0.65325	no	0.337197	0.175781	-0.939813	1	no
Zfp36	chr7:29161802-29164247	2.45999	21.4725	3.12577	5e-05	yes	2.92643	11.1952	1.93566	5e-05	yes	2.45999	2.92643	0.250488	0.43545	no	21.4725	11.1952	-0.939617	0.00015	yes
Slc2a4rg-ps	chr2:181118954-181122301	0.375191	0.204083	-0.87847	1	no	0.280695	0.106409	-1.39939	1	no	0.375191	0.280695	-0.41862	1	no	0.204083	0.106409	-0.939539	1	no
Col4a6	chrX:137599945-137908619	0.0313525	0.14109	2.16997	1	no	0.0132651	0.0736665	2.47338	1	no	0.0313525	0.0132651	-1.24095	1	no	0.14109	0.0736665	-0.937539	1	no
Ly6g6e	chr17:35213886-35215749	0.325455	2.11971	2.70334	0.0021	yes	0.339375	1.10789	1.70686	0.02695	no	0.325455	0.339375	0.0604225	1	no	2.11971	1.10789	-0.936061	0.0619	no
Amn	chr12:112509321-112514637	0.156391	1.37697	3.13826	0.04205	no	0.32073	0.719906	1.16645	0.1659	no	0.156391	0.32073	1.0362	1	no	1.37697	0.719906	-0.935618	0.1203	no
Erich2	chr2:70327996-70440069	0.26934	0.141143	-0.93227	1	no	0.361245	0.0738152	-2.29099	1	no	0.26934	0.361245	0.42355	1	no	0.141143	0.0738152	-0.935165	1	no
Spsb4	chr9:96843900-96918774	0.380395	2.52406	2.73018	0.00035	yes	0.83344	1.32029	0.663707	0.1584	no	0.380395	0.83344	1.13158	0.0632	no	2.52406	1.32029	-0.934889	0.01925	no
Lrrc15	chr16:30269387-30283340	6.35908	0.821126	-2.95314	5e-05	yes	6.69981	0.430085	-3.96143	5e-05	yes	6.35908	6.69981	0.0753031	0.71695	no	0.821126	0.430085	-0.93298	0.0185	no
Six6	chr12:74040931-74045886	0.0183899	0.230683	3.64893	1	no	0.012561	0.120834	3.266	1	no	0.0183899	0.012561	-0.549961	1	no	0.230683	0.120834	-0.932883	1	no
Arid5b	chr10:67558340-67741474	27.047	10.3254	-1.38927	5e-05	yes	21.6155	5.41205	-1.99782	5e-05	yes	27.047	21.6155	-0.323403	0.0826	no	10.3254	5.41205	-0.931951	5e-05	yes
Nags	chr11:102006826-102010842	0.0575912	0.171934	1.57794	1	no	0.211298	0.090137	-1.22909	1	no	0.0575912	0.211298	1.87536	1	no	0.171934	0.090137	-0.931664	1	no
Rerg	chr6:137003345-137119017	6.86244	1.39725	-2.29613	5e-05	yes	8.0256	0.732661	-3.45339	5e-05	yes	6.86244	8.0256	0.225887	0.37265	no	1.39725	0.732661	-0.93137	0.03525	no
Nrg3	chr14:39182136-40286376	0	0.0146829	inf	1	no	0.00635943	0.00770104	0.276155	1	no	0	0.00635943	inf	1	no	0.0146829	0.00770104	-0.931008	1	no
Cftr	chr6:18120686-18272769	0.117647	0.350174	1.57361	1	no	0.0919616	0.18376	0.998719	1	no	0.117647	0.0919616	-0.355359	1	no	0.350174	0.18376	-0.930251	1	no
Ebf3	chr7:144385353-144506128	0.0785374	1.15876	3.88305	5e-05	yes	0.0939707	0.608136	2.69411	0.00025	yes	0.0785374	0.0939707	0.258831	1	no	1.15876	0.608136	-0.930112	0.0089	yes
Gpr83	chr9:14664697-14673943	0.103505	0.0841429	-0.298789	1	no	0.10958	0.0441644	-1.31103	1	no	0.103505	0.10958	0.0822794	1	no	0.0841429	0.0441644	-0.929959	1	no
Gm6251	chr10:19868725-20001396	0.584047	0.435271	-0.42417	0.8141	no	0.344862	0.228603	-0.593174	1	no	0.584047	0.344862	-0.760065	0.72135	no	0.435271	0.228603	-0.929069	1	no
Pcdh7	chr5:58109259-58523479	0.00451365	0.0543013	3.58862	1	no	0	0.0285244	inf	1	no	0.00451365	0	-2.34547	1	no	0.0543013	0.0285244	-0.928792	1	no
1700045I19Rik	chrX:160198071-160199261	0	0.248837	inf	1	no	0	0.130767	inf	1	no	0	0	0	1	no	0.248837	0.130767	-0.928201	1	no
Zfhx2	chr14:55680495-55710885	7.01772	1.28441	-2.4499	5e-05	yes	7.45362	0.67529	-3.46436	5e-05	yes	7.01772	7.45362	0.0869405	0.6757	no	1.28441	0.67529	-0.927526	0.0048	yes
Efnb1	chrX:96331468-96344330	2.90112	1.27712	-1.18372	5e-05	yes	2.92037	0.671471	-2.12076	5e-05	yes	2.90112	2.92037	0.00954113	0.96505	no	1.27712	0.671471	-0.927496	0.0041	yes
3110056K07Rik	chr12:72075609-72116810	1.4333	1.12845	-0.345	0.8906	no	1.5078	0.593334	-1.34553	0.5692	no	1.4333	1.5078	0.0731002	0.96815	no	1.12845	0.593334	-0.927427	0.67685	no
0610012H03Rik	chr2:105064498-105220017	0.135909	0.516995	1.92751	1	no	0.323118	0.27208	-0.248034	1	no	0.135909	0.323118	1.24942	1	no	0.516995	0.27208	-0.926122	1	no
Socs3	chr11:117827400-117830680	0.373356	4.57306	3.61454	5e-05	yes	0.303712	2.40696	2.98643	5e-05	yes	0.373356	0.303712	-0.297848	1	no	4.57306	2.40696	-0.925951	0.00085	yes
P2ry6	chr7:108086147-108112880	1.03027	1.06426	0.0468229	0.92145	no	0.915215	0.560228	-0.708098	0.22635	no	1.03027	0.915215	-0.170845	0.72325	no	1.06426	0.560228	-0.925765	0.11595	no
Crybb3	chr5:113504858-113510604	0.429191	0.575275	0.422632	0.64455	no	0.449861	0.302914	-0.57057	1	no	0.429191	0.449861	0.0678595	1	no	0.575275	0.302914	-0.925342	0.32665	no
Map3k14	chr11:103081077-103128715	0.503639	0.693936	0.462413	0.246	no	0.521225	0.365727	-0.511139	1	no	0.503639	0.521225	0.049517	1	no	0.693936	0.365727	-0.924035	0.0387	no
Capn6	chrX:140236779-140261955	0.653015	0.319851	-1.02971	0.0544	no	0.612393	0.168574	-1.86108	0.00985	yes	0.653015	0.612393	-0.0926587	0.8374	no	0.319851	0.168574	-0.924024	1	no
Abca8b	chr11:109794719-109857130	0.068542	0.0941959	0.458677	1	no	0.12368	0.0496691	-1.31619	1	no	0.068542	0.12368	0.851552	1	no	0.0941959	0.0496691	-0.923315	1	no
Vmn1r32	chr6:66502176-66509702	0.0602991	0.0343499	-0.811828	1	no	0.0530943	0.0181209	-1.5509	1	no	0.0602991	0.0530943	-0.18358	1	no	0.0343499	0.0181209	-0.922656	1	no
Ceacam20	chr7:20550760-20576460	0.200109	0.25884	0.371275	1	no	0.241722	0.137028	-0.818877	1	no	0.200109	0.241722	0.272565	1	no	0.25884	0.137028	-0.917587	1	no
Krt23	chr11:99339286-99354424	1.46396	0.21097	-2.79477	0.01595	no	1.13596	0.111735	-3.34576	0.0393	no	1.46396	1.13596	-0.36596	0.4663	no	0.21097	0.111735	-0.916949	1	no
Akap6	chr12:53800369-54252002	0.443295	0.10156	-2.12594	1	no	0.554395	0.0538097	-3.36498	1	no	0.443295	0.554395	0.322647	1	no	0.10156	0.0538097	-0.916392	1	no
Chdh	chr14:30822185-31340242	0.00321845	0.13785	5.42059	1	no	0.013728	0.0730498	2.41176	1	no	0.00321845	0.013728	2.09268	1	no	0.13785	0.0730498	-0.916151	1	no
St8sia4	chr1:97484258-97564171	0.0260672	0.0801104	1.61976	1	no	0.031925	0.0424542	0.411224	1	no	0.0260672	0.031925	0.292451	1	no	0.0801104	0.0424542	-0.91608	1	no
Ffar3	chr7:31639348-31641197	0.0495568	0.10766	1.11933	1	no	0.092651	0.05713	-0.697557	1	no	0.0495568	0.092651	0.902723	1	no	0.10766	0.05713	-0.914167	1	no
Cpeb2	chr5:43542924-43680963	1.54478	2.66069	0.784401	0.00495	yes	1.60969	1.41288	-0.188143	0.5282	no	1.54478	1.60969	0.0593829	0.8348	no	2.66069	1.41288	-0.913162	0.0027	yes
Pvrl1	chr9:43552658-43615544	1.89305	7.7894	2.0408	5e-05	yes	2.05965	4.13863	1.00675	5e-05	yes	1.89305	2.05965	0.121692	0.59575	no	7.7894	4.13863	-0.912359	5e-05	yes
Lrrn2	chr1:134776931-134836582	11.1326	2.75183	-2.01632	5e-05	yes	10.5216	1.46232	-2.84703	5e-05	yes	11.1326	10.5216	-0.0814287	0.6936	no	2.75183	1.46232	-0.912133	0.0034	yes
Htra3	chr5:35994681-36022431	0.0529443	0.209322	1.98318	1	no	0.0233439	0.111266	2.25289	1	no	0.0529443	0.0233439	-1.18143	1	no	0.209322	0.111266	-0.911716	1	no
Rprm	chr2:53936503-53937963	1.95231	2.64532	0.438257	0.2345	no	1.38823	1.40895	0.0213776	0.95885	no	1.95231	1.38823	-0.491937	0.246	no	2.64532	1.40895	-0.908817	0.0295	no
Plaur	chr7:25247518-25260892	13.5142	10.495	-0.364776	0.1512	no	18.3576	5.59131	-1.71512	5e-05	yes	13.5142	18.3576	0.441907	0.0617	no	10.495	5.59131	-0.90844	0.00195	yes
0610010B08Rik,Gm14308,Gm4724	chr2:175594788-176850107	0.220197	0.109769	-1.00433	1	no	0.123429	0.0584832	-1.07759	1	no	0.220197	0.123429	-0.835111	1	no	0.109769	0.0584832	-0.908372	1	no
Acoxl	chr2:127680363-127949628	0.451356	0.493512	0.12882	1	no	0.617007	0.262998	-1.23023	0.04985	no	0.451356	0.617007	0.451023	0.3899	no	0.493512	0.262998	-0.908031	1	no
Id2	chr12:25778663-25780957	1.13427	6.5507	2.52988	0.00015	yes	3.5811	3.49284	-0.0360045	0.9239	no	1.13427	3.5811	1.65863	0.00355	yes	6.5507	3.49284	-0.90725	0.0112	no
Tbr1	chr2:61642509-61652170	0.0065514	0.0943523	3.84818	1	no	0.0207127	0.0503151	1.28048	1	no	0.0065514	0.0207127	1.66064	1	no	0.0943523	0.0503151	-0.907065	1	no
Kcnrg	chr14:62217062-62301210	0.655809	0.309954	-1.08122	0.6905	no	0.471611	0.16556	-1.51024	1	no	0.655809	0.471611	-0.475679	0.8394	no	0.309954	0.16556	-0.904699	1	no
Kcnq3	chr15:65826476-66117786	0.222235	0.562489	1.33974	0.0431	no	0.125029	0.300475	1.26498	1	no	0.222235	0.125029	-0.829818	1	no	0.562489	0.300475	-0.904579	0.1144	no
Car5a	chr8:124431732-124468812	0.449107	0.500564	0.156497	1	no	0.468487	0.267558	-0.808157	1	no	0.449107	0.468487	0.0609509	1	no	0.500564	0.267558	-0.903702	1	no
Txlnb	chr10:17516024-17565469	1.71179	0.669601	-1.35413	0.00025	yes	1.52736	0.357913	-2.09336	5e-05	yes	1.71179	1.52736	-0.164466	0.56975	no	0.669601	0.357913	-0.903691	0.03935	no
Xlr3b	chrX:70437517-70448269	0.391701	0.636301	0.699956	0.3542	no	0.369799	0.340186	-0.120418	1	no	0.391701	0.369799	-0.0830126	1	no	0.636301	0.340186	-0.903387	0.23115	no
Cntfr	chr4:41604528-41644123	15.1117	13.9903	-0.111245	0.59945	no	13.321	7.48128	-0.832344	0.0002	yes	15.1117	13.321	-0.181967	0.3918	no	13.9903	7.48128	-0.903066	0.0001	yes
Gm10389	chr15:10498732-10644386	0.385413	0.345726	-0.156776	1	no	0.413853	0.184946	-1.16201	1	no	0.385413	0.413853	0.102715	1	no	0.345726	0.184946	-0.902523	1	no
Ipw	chr7:66874527-66934248	0.137623	0.322285	1.22761	1	no	0.0702352	0.172492	1.29626	1	no	0.137623	0.0702352	-0.970458	1	no	0.322285	0.172492	-0.901808	1	no
Ptprt	chr2:161353358-162486883	0.046245	1.1385	4.62169	0.00605	yes	0.136435	0.609615	2.15968	0.00495	yes	0.046245	0.136435	1.56084	1	no	1.1385	0.609615	-0.90116	0.0064	yes
Tmem196	chr12:121184434-121257179	0	0.0485286	inf	1	no	0	0.0260161	inf	1	no	0	0	0	1	no	0.0485286	0.0260161	-0.899431	1	no
Mc1r	chr8:125930981-125934647	0.0464429	0.105857	1.18859	1	no	0.0921389	0.0567539	-0.699091	1	no	0.0464429	0.0921389	0.988352	1	no	0.105857	0.0567539	-0.899327	1	no
Fam19a4	chr6:96781202-97010405	0.158091	5.56437	5.13739	0.0022	yes	0.388022	2.98464	2.94335	0.0004	yes	0.158091	0.388022	1.29539	1	no	5.56437	2.98464	-0.898663	0.00425	yes
Zfp879	chr11:50645536-50655054	0.538482	0.62119	0.206137	0.73755	no	0.240601	0.33335	0.470394	1	no	0.538482	0.240601	-1.16225	1	no	0.62119	0.33335	-0.897996	0.1858	no
Spen	chr4:141000587-141094512	18.8837	12.1362	-0.637826	0.0011	yes	16.5023	6.51873	-1.34	5e-05	yes	18.8837	16.5023	-0.194475	0.30485	no	12.1362	6.51873	-0.896654	5e-05	yes
C2cd4a	chr9:67678338-67680137	0	0.243203	inf	1	no	0.294122	0.130646	-1.17076	1	no	0	0.294122	inf	1	no	0.243203	0.130646	-0.896498	1	no
Gpr20	chr15:73525036-73537935	0.112144	0.256104	1.19137	1	no	0.0924845	0.137605	0.573247	1	no	0.112144	0.0924845	-0.278071	1	no	0.256104	0.137605	-0.896198	1	no
Lax1	chr1:135575605-135586685	1.61775	0.295442	-2.45304	0.0005	yes	2.23907	0.158785	-3.81775	0.00035	yes	1.61775	2.23907	0.468908	0.1775	no	0.295442	0.158785	-0.895799	1	no
Sec1	chr7:52933056-52949924	0.626821	0.57655	-0.120609	0.8158	no	0.813161	0.309985	-1.39134	0.02805	no	0.626821	0.813161	0.375487	0.43875	no	0.57655	0.309985	-0.895247	0.15	no
Plekhg6	chr6:125312668-125330522	0.4686	0.63316	0.434213	0.33155	no	0.743552	0.340475	-1.12688	0.0209	no	0.4686	0.743552	0.666075	0.12385	no	0.63316	0.340475	-0.895021	0.06625	no
H2-DMb1	chr17:34290135-34297174	0.128771	0.657765	2.35277	0.02185	no	0.113565	0.353779	1.63932	1	no	0.128771	0.113565	-0.181279	1	no	0.657765	0.353779	-0.894724	0.1685	no
H2-Q5	chr17:35531043-35532575	0.178477	2.43418	3.76963	0.0348	no	0.325956	1.30938	2.00613	0.0463	no	0.178477	0.325956	0.868942	1	no	2.43418	1.30938	-0.894556	0.0928	no
Arhgap6	chrX:165233030-165742367	0.0405428	0.314624	2.95611	1	no	0.0551904	0.169274	1.61687	1	no	0.0405428	0.0551904	0.444973	1	no	0.314624	0.169274	-0.894267	1	no
Adrb1	chr19:56796861-56799352	0.0361383	0.430715	3.57513	1	no	0.083416	0.231919	1.47522	1	no	0.0361383	0.083416	1.20679	1	no	0.430715	0.231919	-0.893115	1	no
Chst5	chr8:114413034-114434099	0.103271	0.30463	1.56063	1	no	0.371548	0.164168	-1.17838	1	no	0.103271	0.371548	1.84712	1	no	0.30463	0.164168	-0.891884	1	no
Gm2061	chr1:187270994-187292640	0.273591	0.0873074	-1.64784	1	no	0.141588	0.047058	-1.58918	1	no	0.273591	0.141588	-0.950322	1	no	0.0873074	0.047058	-0.891664	1	no
Nhsl1	chr10:18127480-18253697	6.92587	3.62122	-0.935521	5e-05	yes	6.8003	1.95199	-1.80065	5e-05	yes	6.92587	6.8003	-0.0263964	0.89365	no	3.62122	1.95199	-0.891528	0.0004	yes
Rspo4	chr2:151668662-151700404	0.0389742	0.596558	3.93607	0.06615	no	0.105906	0.321705	1.60296	1	no	0.0389742	0.105906	1.44219	1	no	0.596558	0.321705	-0.890924	0.1229	no
1110006O24Rik	chr5:116081057-116081825	0.427339	1.16813	1.45075	0.13965	no	0.760233	0.630018	-0.271048	0.76205	no	0.427339	0.760233	0.831061	0.39585	no	1.16813	0.630018	-0.890741	0.2917	no
Ptprz1	chr6:22825501-23002916	0.980406	0.372783	-1.39504	0.0009	yes	0.898198	0.201066	-2.15936	5e-05	yes	0.980406	0.898198	-0.126346	0.6737	no	0.372783	0.201066	-0.890665	1	no
Gm715	chrX:57801182-57802391	0.904145	1.46057	0.691902	0.2324	no	0.855781	0.788167	-0.11874	0.8591	no	0.904145	0.855781	-0.0793135	0.8969	no	1.46057	0.788167	-0.889956	0.14045	no
Eno4	chr19:59017914-59045911	1.05994	0.85797	-0.304989	0.433	no	0.974773	0.463021	-1.07399	0.02305	no	1.05994	0.974773	-0.12085	0.75215	no	0.85797	0.463021	-0.889851	0.0581	no
Asic3	chr5:23919268-23923652	0.139385	0.217377	0.641125	1	no	0.107539	0.117316	0.125536	1	no	0.139385	0.107539	-0.374212	1	no	0.217377	0.117316	-0.8898	1	no
Vwa1	chr4:155142603-155148670	0.383115	2.00125	2.38505	5e-05	yes	0.384018	1.08039	1.49231	0.00195	yes	0.383115	0.384018	0.00339613	1	no	2.00125	1.08039	-0.889349	0.00685	yes
Iigp1	chr18:60535682-60552283	0	0.186513	inf	1	no	0.0246355	0.10072	2.03154	1	no	0	0.0246355	inf	1	no	0.186513	0.10072	-0.888921	1	no
Gipr	chr7:19742473-19751476	0.353764	1.23752	1.8066	0.0112	no	0.356814	0.668313	0.905353	0.18055	no	0.353764	0.356814	0.0123857	1	no	1.23752	0.668313	-0.88886	0.10185	no
Gfra3	chr18:34849556-34880041	0.258355	2.68618	3.37813	0.00155	yes	0.308998	1.45087	2.23125	0.00805	yes	0.258355	0.308998	0.25824	1	no	2.68618	1.45087	-0.888635	0.0349	no
Rhox2a	chrX:34784986-34831313	0.142142	0.160706	0.177092	1	no	0.0929328	0.0868602	-0.0974918	1	no	0.142142	0.0929328	-0.61307	1	no	0.160706	0.0868602	-0.887654	1	no
Gpr61	chr3:107951238-107957800	0	0.0402181	inf	1	no	0.00641354	0.0217492	1.76177	1	no	0	0.00641354	inf	1	no	0.0402181	0.0217492	-0.88688	1	no
Oscar	chr7:3561416-3567735	0.0528075	0.139705	1.40357	1	no	0.144782	0.0756124	-0.937183	1	no	0.0528075	0.144782	1.45506	1	no	0.139705	0.0756124	-0.885687	1	no
Dusp5	chr19:53603807-53615812	4.96892	9.44557	0.926705	0.005	yes	5.80133	5.11307	-0.182194	0.58395	no	4.96892	5.80133	0.223451	0.50035	no	9.44557	5.11307	-0.885449	0.0075	yes
Chga	chr12:103793178-103803237	4.0018	5.85732	0.549591	0.0634	no	4.29238	3.17185	-0.436454	0.16005	no	4.0018	4.29238	0.101128	0.7439	no	5.85732	3.17185	-0.884917	0.0037	yes
Tnfsf13	chr11:69496078-69509600	0.7204	1.01539	0.49517	0.4687	no	0.60508	0.550108	-0.137409	0.84835	no	0.7204	0.60508	-0.251673	0.6817	no	1.01539	0.550108	-0.884252	0.2841	no
Cbfa2t3	chr8:125149035-125223009	0.047991	0.117335	1.2898	1	no	0.0518855	0.0635734	0.293093	1	no	0.047991	0.0518855	0.112566	1	no	0.117335	0.0635734	-0.884143	1	no
Cyp2f2	chr7:27904973-27918679	0.0341157	0.0785048	1.20235	1	no	0.153773	0.0425607	-1.85321	1	no	0.0341157	0.153773	2.17229	1	no	0.0785048	0.0425607	-0.883258	1	no
Prx	chr7:28284342-28305060	8.40096	3.27159	-1.36056	5e-05	yes	9.20397	1.77377	-2.37543	5e-05	yes	8.40096	9.20397	0.131702	0.51235	no	3.27159	1.77377	-0.883171	0.0006	yes
Cyp4f16	chr17:32673573-32688742	4.4625	4.50948	0.0151083	0.9615	no	4.88039	2.44506	-0.997128	0.00295	yes	4.4625	4.88039	0.129143	0.66175	no	4.50948	2.44506	-0.883093	0.00895	yes
Tifa	chr3:127492830-127501307	0	0.0286198	inf	1	no	0.0130697	0.015519	0.247814	1	no	0	0.0130697	inf	1	no	0.0286198	0.015519	-0.882974	1	no
Tmem198	chr1:75476106-75482268	0.365152	0.278744	-0.389558	1	no	0.242068	0.15119	-0.679052	1	no	0.365152	0.242068	-0.593083	1	no	0.278744	0.15119	-0.882577	1	no
Pcdhb1	chr18:37089938-38001526	0	0.0220617	inf	1	no	0.009652	0.0119668	0.310141	1	no	0	0.009652	inf	1	no	0.0220617	0.0119668	-0.882504	1	no
Rhbdl3	chr11:80114413-80169488	0.332885	0.704657	1.0819	0.01705	no	0.513636	0.382341	-0.425885	1	no	0.332885	0.513636	0.625722	1	no	0.704657	0.382341	-0.882059	0.04735	no
Pros1	chr16:62854159-62929166	7.98331	9.45313	0.243805	0.30355	no	7.33533	5.13187	-0.515378	0.03565	no	7.98331	7.33533	-0.122126	0.604	no	9.45313	5.13187	-0.881308	0.0002	yes
Cyp1b1	chr17:80106292-80114381	0.0870301	0.211441	1.28067	1	no	0.0432468	0.114819	1.4087	1	no	0.0870301	0.0432468	-1.00892	1	no	0.211441	0.114819	-0.88089	1	no
Meis2	chr2:115686999-115890794	4.70845	1.80803	-1.38083	5e-05	yes	3.43785	0.981943	-1.8078	5e-05	yes	4.70845	3.43785	-0.453745	0.0456	no	1.80803	0.981943	-0.880706	0.00315	yes
Zfp711	chrX:109714134-109748671	0.216351	0.467363	1.11117	1	no	0.31918	0.253954	-0.329805	1	no	0.216351	0.31918	0.560997	1	no	0.467363	0.253954	-0.879977	1	no
Cd109	chr9:78463352-78564067	1.38879	1.66819	0.264458	0.36085	no	1.2529	0.907417	-0.465429	0.14905	no	1.38879	1.2529	-0.148562	0.606	no	1.66819	0.907417	-0.878449	0.0065	yes
Fmn2	chr1:176431955-176752860	0.796222	2.10217	1.40063	5e-05	yes	0.870756	1.1436	0.393242	0.1728	no	0.796222	0.870756	0.129099	0.6691	no	2.10217	1.1436	-0.878294	0.00085	yes
Serping1	chr2:84605516-84615586	0.765894	10.5585	3.78512	5e-05	yes	0.816263	5.74396	2.81494	5e-05	yes	0.765894	0.816263	0.091889	0.87105	no	10.5585	5.74396	-0.878292	0.00155	yes
D5Ertd605e	chr5:148230195-148234620	3.3292	2.9715	-0.163984	0.6705	no	5.68374	1.6166	-1.81387	0.0006	yes	3.3292	5.68374	0.771662	0.03095	no	2.9715	1.6166	-0.878228	0.06835	no
Mxd1	chr6:86597038-86619153	0.793643	1.30328	0.715589	0.02825	no	1.30375	0.709126	-0.878554	0.0085	yes	0.793643	1.30375	0.716105	0.0253	no	1.30328	0.709126	-0.878038	0.0099	yes
Oprd1	chr4:131666640-131700401	0.0640052	0.0792718	0.30862	1	no	0.0349604	0.0431355	0.303156	1	no	0.0640052	0.0349604	-0.872467	1	no	0.0792718	0.0431355	-0.877932	1	no
Vgll3	chr16:65815877-65863311	0.683239	1.66019	1.28088	0.00185	yes	0.765289	0.903461	0.239458	0.5368	no	0.683239	0.765289	0.163614	0.68415	no	1.66019	0.903461	-0.87781	0.01765	no
Zbtb16	chr9:48462401-48644050	0.0164441	0.0740321	2.17058	1	no	0.0598629	0.0402962	-0.571018	1	no	0.0164441	0.0598629	1.86409	1	no	0.0740321	0.0402962	-0.877507	1	no
Slc25a47	chr12:110089338-110095025	0.199904	0.268217	0.424087	1	no	0.118705	0.146026	0.29885	1	no	0.199904	0.118705	-0.751935	1	no	0.268217	0.146026	-0.877173	1	no
Exoc3l4	chr12:112655640-112669394	0.0599854	0.344743	2.52284	1	no	0.0569751	0.187713	1.72012	1	no	0.0599854	0.0569751	-0.0742798	1	no	0.344743	0.187713	-0.876992	1	no
Cartpt	chr13:100668437-100670638	0	0.581742	inf	0.0004	yes	0	0.316832	inf	1	no	0	0	0	1	no	0.581742	0.316832	-0.876662	0.5263	no
Tbc1d9	chr8:85689250-85796839	5.6993	4.14412	-0.45972	0.03385	no	5.40754	2.25908	-1.25923	5e-05	yes	5.6993	5.40754	-0.0758134	0.71195	no	4.14412	2.25908	-0.875327	0.0002	yes
Gm10560	chr4:155395753-155397933	0.292297	0.322273	0.140852	1	no	0.187674	0.175683	-0.0952568	1	no	0.292297	0.187674	-0.639202	1	no	0.322273	0.175683	-0.875311	1	no
Kirrel	chr3:86882513-86978669	4.15117	3.53768	-0.230716	0.26695	no	3.67908	1.92913	-0.931393	0.0001	yes	4.15117	3.67908	-0.174172	0.399	no	3.53768	1.92913	-0.87485	0.0002	yes
St8sia5	chr18:77424585-77494189	0.0405843	0.402435	3.30976	1	no	0.0406281	0.219502	2.43369	1	no	0.0405843	0.0406281	0.00155723	1	no	0.402435	0.219502	-0.874519	1	no
Ccdc19	chr1:174451260-174480937	3.68105	1.02117	-1.84989	0.00045	yes	3.0973	0.557156	-2.47486	0.0006	yes	3.68105	3.0973	-0.249107	0.5075	no	1.02117	0.557156	-0.87407	0.14695	no
Crip1	chr12:114390222-114392090	45.6888	113.695	1.31525	5e-05	yes	58.7691	62.0344	0.0780111	0.7766	no	45.6888	58.7691	0.363217	0.2152	no	113.695	62.0344	-0.874023	0.0011	yes
Zfp433	chr10:81326678-81343831	0.341909	0.237068	-0.528309	1	no	0.621307	0.414988	-1.71342	1	no	0.341909	0.424461	0.312019	1	no	0.527642	0.414988	-0.873094	1	no
Cfc1	chr1:34592492-34601156	0.119269	0.995165	3.06072	0.06755	no	0.145019	0.543475	1.90597	1	no	0.119269	0.145019	0.282027	1	no	0.995165	0.543475	-0.872723	0.2355	no
Foxd4	chr19:24973454-24975799	0.0701422	1.24742	4.15252	0.04785	no	0.100186	0.681299	2.76561	0.0305	no	0.0701422	0.100186	0.514323	1	no	1.24742	0.681299	-0.872591	0.0911	no
Spink10	chr18:62708564-62901041	0.428072	0.749224	0.807543	0.30395	no	0.160524	0.409256	1.35021	1	no	0.428072	0.160524	-1.41506	1	no	0.749224	0.409256	-0.872395	0.3448	no
Hoxb1	chr11:96227071-96229567	0.0456012	0.0774194	0.763622	1	no	0.0212481	0.0423239	0.994143	1	no	0.0456012	0.0212481	-1.10174	1	no	0.0774194	0.0423239	-0.871221	1	no
Gm8909	chr17:36301388-36305482	0.0479188	0.100412	1.06727	1	no	0.138827	0.0548968	-1.33849	1	no	0.0479188	0.138827	1.53462	1	no	0.100412	0.0548968	-0.87114	1	no
Bach2	chr4:32504409-32673083	1.38244	1.60942	0.219325	0.38275	no	1.09735	0.879952	-0.318531	0.28705	no	1.38244	1.09735	-0.333189	0.199	no	1.60942	0.879952	-0.871044	0.0035	yes
Aox1	chr1:58086812-58163254	0.340584	0.168842	-1.01234	1	no	0.386879	0.0923158	-2.06723	1	no	0.340584	0.386879	0.183872	1	no	0.168842	0.0923158	-0.871023	1	no
Celf6	chr9:59426143-59455099	0.082212	0.880539	3.42097	0.0122	no	0.15145	0.481633	1.66909	1	no	0.082212	0.15145	0.881421	1	no	0.880539	0.481633	-0.870452	0.08835	no
Phex	chrX:153596617-153853218	0.108035	0.0294085	-1.87719	1	no	0.0861673	0.0160988	-2.42019	1	no	0.108035	0.0861673	-0.326286	1	no	0.0294085	0.0160988	-0.869283	1	no
Car8	chr4:8068639-8166188	0.327348	0.0869029	-1.91335	1	no	0.266075	0.0476179	-2.48226	1	no	0.327348	0.266075	-0.298989	1	no	0.0869029	0.0476179	-0.867901	1	no
C1qtnf6	chr15:78353775-78360081	0.549831	0.901299	0.713016	0.104	no	0.503952	0.494156	-0.0283206	1	no	0.549831	0.503952	-0.125701	1	no	0.901299	0.494156	-0.867038	0.0617	no
Kcnf1	chr12:17178905-17183694	0.042128	0.072183	0.776878	1	no	0.112164	0.039593	-1.50229	1	no	0.042128	0.112164	1.41276	1	no	0.072183	0.039593	-0.866414	1	no
Flnb	chr14:8650470-8784101	15.9176	31.4211	0.98111	5e-05	yes	13.3786	17.2357	0.365474	0.0453	no	15.9176	13.3786	-0.250701	0.17335	no	31.4211	17.2357	-0.866336	5e-05	yes
Gm4841	chr18:60427954-60432921	0.141486	0.0415182	-1.76885	1	no	0.172464	0.0227789	-2.92053	1	no	0.141486	0.172464	0.285637	1	no	0.0415182	0.0227789	-0.866046	1	no
Defb20	chr2:152302798-152305670	0	0.572977	inf	0.00065	yes	0	0.314384	inf	1	no	0	0	0	1	no	0.572977	0.314384	-0.865949	0.47215	no
Gm805	chr12:87510290-87536052	0.192718	0.132239	-0.543341	1	no	0.216093	0.0725888	-1.57383	1	no	0.192718	0.216093	0.165158	1	no	0.132239	0.0725888	-0.865332	1	no
Skor1	chr9:62985970-62996768	0.0331238	0.336634	3.34524	1	no	0.0117917	0.184789	3.97004	1	no	0.0331238	0.0117917	-1.4901	1	no	0.336634	0.184789	-0.865302	1	no
Nlrp6	chr7:148106800-148114439	0.018077	0.154181	3.0924	1	no	0.0946941	0.0846362	-0.161999	1	no	0.018077	0.0946941	2.38912	1	no	0.154181	0.0846362	-0.865277	1	no
Gabrg3	chr7:63979611-64642241	0	0.446653	inf	1	no	0	0.245234	inf	1	no	0	0	0	1	no	0.446653	0.245234	-0.864994	1	no
Ripk3	chr14:56403831-56407694	21.4478	4.37335	-2.29402	5e-05	yes	19.2153	2.40148	-3.00026	5e-05	yes	21.4478	19.2153	-0.158572	0.44505	no	4.37335	2.40148	-0.864817	0.0074	yes
Oaz1-ps	chr10:80289400-80292035	115.283	116.117	0.0103915	0.9812	no	86.4292	63.7632	-0.438795	0.34675	no	115.283	86.4292	-0.415594	0.2519	no	116.117	63.7632	-0.86478	0.1058	no
Tenc1	chr15:101933418-101946832	1.88619	5.05813	1.42313	5e-05	yes	1.98533	2.77812	0.48473	0.06625	no	1.88619	1.98533	0.0739042	0.7827	no	5.05813	2.77812	-0.864494	0.0004	yes
Cpeb4	chr11:31772210-31831577	2.68108	1.74711	-0.617844	0.04745	no	2.11132	0.960168	-1.13679	0.00225	yes	2.68108	2.11132	-0.344667	0.2443	no	1.74711	0.960168	-0.86361	0.01885	no
Dgkk	chrX:6356431-6525489	0.18854	0.841487	2.15807	0.0001	yes	0.10263	0.462631	2.17241	1	no	0.18854	0.10263	-0.877419	1	no	0.841487	0.462631	-0.86308	0.0127	no
F5	chr1:166045394-166150405	0.293504	1.68774	2.52365	5e-05	yes	0.217015	0.929062	2.09798	5e-05	yes	0.293504	0.217015	-0.435583	1	no	1.68774	0.929062	-0.861249	0.00315	yes
Rgs17	chr10:4424140-4520877	0.128192	0.695233	2.43919	0.00025	yes	0.152399	0.382797	1.32873	1	no	0.128192	0.152399	0.249542	1	no	0.695233	0.382797	-0.860916	0.02215	no
Ntn1	chr11:68022865-68200328	35.6332	1.09567	-5.02333	5e-05	yes	31.2025	0.603505	-5.69215	5e-05	yes	35.6332	31.2025	-0.191559	0.283	no	1.09567	0.603505	-0.860382	0.0096	yes
Vwce	chr19:10708722-10739700	0.456824	0.377406	-0.275519	1	no	0.465764	0.207887	-1.1638	1	no	0.456824	0.465764	0.0279627	1	no	0.377406	0.207887	-0.860318	1	no
4932418E24Rik	chr2:26127166-26150077	0.0355686	0.219498	2.62553	1	no	0.113578	0.120993	0.0912323	1	no	0.0355686	0.113578	1.67501	1	no	0.219498	0.120993	-0.859287	1	no
Mon1a	chr9:107790459-107805470	1.93979	1.8715	-0.0517056	0.8913	no	2.32785	1.03184	-1.17378	0.01115	no	1.93979	2.32785	0.263098	0.47435	no	1.8715	1.03184	-0.858981	0.0579	no
C2	chr17:34999546-35019045	0.152295	0.150824	-0.0140046	1	no	0.182739	0.0832202	-1.13478	1	no	0.152295	0.182739	0.262914	1	no	0.150824	0.0832202	-0.857858	1	no
Perp	chr10:18564876-18576878	3.50139	7.90446	1.17474	5e-05	yes	2.86377	4.3652	0.60813	0.0486	no	3.50139	2.86377	-0.29001	0.35665	no	7.90446	4.3652	-0.856618	0.0025	yes
Ttbk1	chr17:46579396-46624624	0.120027	0.234781	0.967961	1	no	0.0694934	0.129688	0.9001	1	no	0.120027	0.0694934	-0.788406	1	no	0.234781	0.129688	-0.856267	1	no
Fam124b	chr1:80195273-80210519	0.00883039	0.0216504	1.29385	1	no	0.0368448	0.0119602	-1.62323	1	no	0.00883039	0.0368448	2.06091	1	no	0.0216504	0.0119602	-0.856159	1	no
Meis3	chr7:16760728-16771852	0.20742	0.957337	2.20647	0.00785	yes	0.0807461	0.528891	2.71151	1	no	0.20742	0.0807461	-1.36109	1	no	0.957337	0.528891	-0.856056	0.0932	no
Ifit1	chr19:34715378-34724499	0	1.40609	inf	5e-05	yes	0.0194429	0.776864	5.32035	0.2301	no	0	0.0194429	inf	1	no	1.40609	0.776864	-0.855958	0.0662	no
Begain	chr12:110270391-110306427	0.796024	0.896257	0.1711	0.71215	no	1.02485	0.495347	-1.0489	0.0383	no	0.796024	1.02485	0.364529	0.41675	no	0.896257	0.495347	-0.855472	0.08835	no
Fam129b	chr2:32731653-32816775	33.241	25.8096	-0.365052	0.06105	no	30.088	14.2671	-1.07649	5e-05	yes	33.241	30.088	-0.143775	0.4584	no	25.8096	14.2671	-0.855214	5e-05	yes
Galnt4	chr10:98569804-98660622	0.58474	0.315712	-0.889187	0.22	no	0.491745	0.174643	-1.4935	1	no	0.58474	0.491745	-0.249885	0.68695	no	0.315712	0.174643	-0.854198	1	no
Rnf144b	chr13:47218088-47343360	0.129446	0.204396	0.659016	1	no	0.152369	0.113121	-0.4297	1	no	0.129446	0.152369	0.235222	1	no	0.204396	0.113121	-0.853493	1	no
Fgf12	chr16:28158669-28753329	0.0667951	0.140834	1.07618	1	no	0.0169228	0.0779916	2.20435	1	no	0.0667951	0.0169228	-1.98078	1	no	0.140834	0.0779916	-0.852601	1	no
Crlf1	chr8:73017054-73027980	0.0344153	4.9554	7.16981	0.1704	no	0.190338	2.74579	3.85058	0.00135	yes	0.0344153	0.190338	2.46745	1	no	4.9554	2.74579	-0.851781	0.0104	no
Hesx1	chr14:27813547-27815511	2.23733	1.20347	-0.894575	0.06175	no	2.69393	0.667058	-2.01383	0.0029	yes	2.23733	2.69393	0.267934	0.49465	no	1.20347	0.667058	-0.851318	0.1605	no
Lrrk2	chr15:91503654-91646555	3.86221	2.34527	-0.719669	0.00235	yes	4.16139	1.30019	-1.67834	5e-05	yes	3.86221	4.16139	0.107639	0.62875	no	2.34527	1.30019	-0.851031	0.0013	yes
Slc38a3	chr9:107553485-107571299	1.14637	3.45056	1.58976	5e-05	yes	1.06015	1.91323	0.851739	0.01915	no	1.14637	1.06015	-0.1128	0.76655	no	3.45056	1.91323	-0.850822	0.00645	yes
Klf6	chr13:5860734-5869639	8.54503	33.3617	1.96504	5e-05	yes	9.15093	18.5061	1.01601	5e-05	yes	8.54503	9.15093	0.0988326	0.63375	no	33.3617	18.5061	-0.850191	5e-05	yes
Dmrt3	chr19:25685026-25698411	0.240647	1.34273	2.48018	0.00195	yes	0.240857	0.7453	1.62965	0.01105	no	0.240647	0.240857	0.00125542	1	no	1.34273	0.7453	-0.849278	0.0494	no
Adcy8	chr15:64530596-64753858	0.0236876	0.0249972	0.0776357	1	no	0.0166227	0.0138775	-0.260402	1	no	0.0236876	0.0166227	-0.510979	1	no	0.0249972	0.0138775	-0.849018	1	no
Rora	chr9:68501608-69226835	0.519395	2.00588	1.94933	0.01875	no	0.547776	1.11407	1.02419	0.1365	no	0.519395	0.547776	0.0767531	1	no	2.00588	1.11407	-0.848391	0.0891	no
Tet2	chr3:133126640-133207354	7.17561	2.517	-1.5114	5e-05	yes	6.43519	1.39928	-2.2013	5e-05	yes	7.17561	6.43519	-0.157117	0.41965	no	2.517	1.39928	-0.847018	0.0005	yes
Dkkl1	chr7:52462894-52467253	0.390982	0.844383	1.1108	0.1946	no	0.441603	0.469859	0.0894789	1	no	0.390982	0.441603	0.175649	1	no	0.844383	0.469859	-0.845669	0.33415	no
Tbx1	chr16:18581805-18587062	0.230334	0.53788	1.22356	1	no	0.160229	0.299362	0.901754	1	no	0.230334	0.160229	-0.52359	1	no	0.53788	0.299362	-0.845395	1	no
Tmem176a	chr6:48791481-48795363	0.254645	1.47761	2.5367	0.01565	no	0.225882	0.822713	1.86482	0.0416	no	0.254645	0.225882	-0.172918	1	no	1.47761	0.822713	-0.844805	0.1811	no
Gjc2	chr11:58989065-58996715	0	0.0277247	inf	1	no	0	0.015456	inf	1	no	0	0	0	1	no	0.0277247	0.015456	-0.843003	1	no
Tcp11l1	chr2:104520136-104552319	0.306492	1.58035	2.36633	0.0001	yes	0.542682	0.881764	0.700285	0.11035	no	0.306492	0.542682	0.824257	1	no	1.58035	0.881764	-0.841783	0.0223	no
Rgl1	chr1:154364659-154472241	0.717348	0.799335	0.156127	0.67725	no	1.15344	0.446117	-1.37045	0.0017	yes	0.717348	1.15344	0.685198	0.0547	no	0.799335	0.446117	-0.841378	0.04955	no
Pisd-ps3	chr11:3024023-3093466	0.0361497	0.0426852	0.239752	1	no	0.0856263	0.0238308	-1.84523	1	no	0.0361497	0.0856263	1.24407	1	no	0.0426852	0.0238308	-0.840909	1	no
Gucy1a3	chr3:81896348-81949799	0.0810382	0.160712	0.987806	1	no	0.00883728	0.0897314	3.34394	1	no	0.0810382	0.00883728	-3.19693	1	no	0.160712	0.0897314	-0.840795	1	no
Kcns1	chr2:163989354-163996849	0.0329467	0.148287	2.17019	1	no	0.0317578	0.0828069	1.38264	1	no	0.0329467	0.0317578	-0.0530228	1	no	0.148287	0.0828069	-0.840569	1	no
Aph1b	chr9:66623293-66643230	0.299663	0.816025	1.44527	0.01245	no	0.633773	0.455776	-0.47564	0.31025	no	0.299663	0.633773	1.08062	0.05225	no	0.816025	0.455776	-0.840287	0.0658	no
Casq2	chr3:101890377-101950435	0.149414	0.204152	0.450324	1	no	0.298169	0.114045	-1.38653	1	no	0.149414	0.298169	0.996814	1	no	0.204152	0.114045	-0.840039	1	no
Pcdhb8	chr18:37089938-38001526	0	0.0465092	inf	1	no	0	0.0259878	inf	1	no	0	0	0	1	no	0.0465092	0.0259878	-0.83968	1	no
Ikbke	chr1:133151178-133176140	0.246771	0.347761	0.494926	1	no	0.445265	0.194394	-1.19568	1	no	0.246771	0.445265	0.851493	1	no	0.347761	0.194394	-0.839116	1	no
Pcsk2	chr2:143361211-143642018	0.2159	3.18511	3.88291	5e-05	yes	0.165406	1.78056	3.42825	5e-05	yes	0.2159	0.165406	-0.384352	1	no	3.18511	1.78056	-0.839011	0.008	yes
Ctsw	chr19:5465239-5468498	0.609292	1.49857	1.29838	0.03585	no	0.98823	0.838025	-0.237854	0.67	no	0.609292	0.98823	0.697713	0.25895	no	1.49857	0.838025	-0.838526	0.11805	no
Tek	chr4:94405990-94541630	4.1946	5.09736	0.281219	0.24195	no	4.46087	2.8514	-0.645653	0.01025	no	4.1946	4.46087	0.0887939	0.71585	no	5.09736	2.8514	-0.838078	0.00065	yes
Celsr3	chr9:108728650-108755300	0.599552	2.10985	1.81518	5e-05	yes	0.503025	1.18033	1.23048	5e-05	yes	0.599552	0.503025	-0.253253	0.37555	no	2.10985	1.18033	-0.837952	0.0003	yes
Susd2	chr10:75099363-75106753	1.40548	2.25969	0.685063	0.03865	no	1.27905	1.26465	-0.0163376	0.96285	no	1.40548	1.27905	-0.135991	0.69955	no	2.25969	1.26465	-0.837392	0.0133	no
Grik2	chr10:48819268-49508560	0.0203484	0.0463995	1.1892	1	no	0	0.0259686	inf	1	no	0.0203484	0	-1.69147	1	no	0.0463995	0.0259686	-0.837344	1	no
Fjx1	chr2:102289522-102291949	3.14797	10.2046	1.69673	5e-05	yes	2.91619	5.71469	0.970592	0.0008	yes	3.14797	2.91619	-0.110341	0.7072	no	10.2046	5.71469	-0.836476	0.0006	yes
Padi2	chr4:140462274-140513817	0.159127	0.727995	2.19375	0.0003	yes	0.268354	0.407819	0.60379	1	no	0.159127	0.268354	0.753963	1	no	0.727995	0.407819	-0.836001	0.0288	no
Hpse	chr5:101108504-101148702	0.0343297	0.271524	2.98355	1	no	0.0893832	0.152112	0.767063	1	no	0.0343297	0.0893832	1.38055	1	no	0.271524	0.152112	-0.835941	1	no
Rasl10a	chr11:4954133-4965330	0.169329	1.02107	2.59218	0.4517	no	0.209852	0.572393	1.44764	0.57525	no	0.169329	0.209852	0.309538	1	no	1.02107	0.572393	-0.835004	0.7257	no
Sdc3	chr4:130348451-130382233	0.256469	1.89045	2.88187	5e-05	yes	0.265883	1.05996	1.99515	5e-05	yes	0.256469	0.265883	0.0520051	1	no	1.89045	1.05996	-0.834711	0.0024	yes
4930509E16Rik	chr9:72366056-72379665	0.166623	0.425737	1.35338	1	no	0.439531	0.238712	-0.880695	1	no	0.166623	0.439531	1.39938	1	no	0.425737	0.238712	-0.834695	1	no
Aipl1	chr11:71842223-71851011	0.15698	0.580926	1.88777	0.06455	no	0.116308	0.325737	1.48575	1	no	0.15698	0.116308	-0.432626	1	no	0.580926	0.325737	-0.834647	0.2594	no
Slc25a29	chr12:110064087-110074086	0.305296	0.903901	1.56596	0.03915	no	0.319008	0.506914	0.668148	1	no	0.305296	0.319008	0.0633869	1	no	0.903901	0.506914	-0.834423	0.16995	no
Ovol1	chr19:5549136-5560575	0.406597	0.8978	1.14279	0.02685	no	0.324049	0.503496	0.635766	1	no	0.406597	0.324049	-0.327386	1	no	0.8978	0.503496	-0.834414	0.08625	no
Tmem255a	chrX:35550477-35605658	0	0.0329368	inf	1	no	0.00709504	0.0184841	1.3814	1	no	0	0.00709504	inf	1	no	0.0329368	0.0184841	-0.833415	1	no
Parva	chr7:119571219-119735202	2.61282	2.57723	-0.0197843	0.9348	no	3.09255	1.44649	-1.09624	5e-05	yes	2.61282	3.09255	0.243189	0.3294	no	2.57723	1.44649	-0.833265	0.00195	yes
Fbrsl1	chr5:110790770-110877522	14.0875	7.67685	-0.875826	5e-05	yes	10.2267	4.3101	-1.24654	5e-05	yes	14.0875	10.2267	-0.462078	0.02255	no	7.67685	4.3101	-0.832794	0.0004	yes
Plce1	chr19:38598686-38859590	0.361247	0.152423	-1.24491	1	no	0.284298	0.0856313	-1.73119	1	no	0.361247	0.284298	-0.34558	1	no	0.152423	0.0856313	-0.831867	1	no
Col4a2	chr8:11312828-11449287	0.973427	3.07839	1.66103	5e-05	yes	0.860404	1.73069	1.00826	0.00045	yes	0.973427	0.860404	-0.178058	0.5386	no	3.07839	1.73069	-0.830827	0.0004	yes
Fam160a1	chr3:85463984-85550131	0.218667	0.999048	2.19182	0.00085	yes	0.267748	0.561935	1.06953	1	no	0.218667	0.267748	0.292141	1	no	0.999048	0.561935	-0.830151	0.03985	no
Egr2	chr10:67000616-67004936	0	0.16057	inf	1	no	0.0155147	0.0903241	2.54148	1	no	0	0.0155147	inf	1	no	0.16057	0.0903241	-0.830015	1	no
Ankmy1	chr1:94766705-94799483	0.0254021	0.131777	2.37508	1	no	0.0327761	0.0741519	1.17784	1	no	0.0254021	0.0327761	0.367698	1	no	0.131777	0.0741519	-0.829549	1	no
Klrg2	chr6:38576659-38587239	0.238121	0.404482	0.764379	1	no	0.224328	0.227631	0.0210888	1	no	0.238121	0.224328	-0.0860886	1	no	0.404482	0.227631	-0.829379	1	no
Lrfn5	chr12:62625618-62946245	0.0104678	0.0439616	2.07029	1	no	0.0485126	0.0247413	-0.971439	1	no	0.0104678	0.0485126	2.21241	1	no	0.0439616	0.0247413	-0.829325	1	no
Pcdhgc5	chr18:37089938-38001526	0.365102	0.802729	1.13661	0.54595	no	0.29413	0.451821	0.619301	1	no	0.365102	0.29413	-0.311849	1	no	0.802729	0.451821	-0.82916	0.53195	no
C1qtnf9	chr14:61386970-61399706	0.0179605	0.0598325	1.7361	1	no	0.0935343	0.0336823	-1.4735	1	no	0.0179605	0.0935343	2.38066	1	no	0.0598325	0.0336823	-0.828937	1	no
Lhx2	chr2:38206827-38225248	0.304246	1.46794	2.27048	0.00195	yes	0.552636	0.826586	0.580835	0.2866	no	0.304246	0.552636	0.861093	1	no	1.46794	0.826586	-0.828552	0.07085	no
Setd1b	chr5:123592201-123618639	4.26757	4.84903	0.184282	0.3522	no	3.4808	2.73124	-0.349866	0.09375	no	4.26757	3.4808	-0.293992	0.1421	no	4.84903	2.73124	-0.828141	0.00015	yes
Stra8	chr6:34870959-34889342	1.53564	0.556135	-1.46533	0.02085	no	2.21153	0.313258	-2.81962	0.0019	yes	1.53564	2.21153	0.526207	0.243	no	0.556135	0.313258	-0.828086	1	no
Oplah	chr15:76124863-76137675	1.74544	1.38892	-0.329627	0.27735	no	2.20423	0.782786	-1.49358	5e-05	yes	1.74544	2.20423	0.336681	0.2389	no	1.38892	0.782786	-0.827274	0.02375	no
Gm7694	chr1:172228323-172236463	0.311694	1.18833	1.93074	0.00045	yes	0.349287	0.670433	0.940683	0.0425	no	0.311694	0.349287	0.16428	1	no	1.18833	0.670433	-0.825774	0.02945	no
Zmiz1	chr14:26278670-26486233	10.6049	12.0339	0.182379	0.32045	no	11.1882	6.79147	-0.720181	0.00035	yes	10.6049	11.1882	0.0772485	0.6742	no	12.0339	6.79147	-0.825312	5e-05	yes
Sox30	chr11:45793811-45831494	0.0432968	0.392731	3.18121	1	no	0.0264144	0.221691	3.06915	1	no	0.0432968	0.0264144	-0.712935	1	no	0.392731	0.221691	-0.824988	1	no
Ccl25	chr8:4325209-4360020	3.79421	2.54646	-0.575303	0.1753	no	4.76353	1.43761	-1.72836	0.0007	yes	3.79421	4.76353	0.328233	0.3824	no	2.54646	1.43761	-0.824826	0.0924	no
Lrrc36	chr8:107937521-107987986	0	0.2956	inf	1	no	0	0.167018	inf	1	no	0	0	0	1	no	0.2956	0.167018	-0.823644	1	no
1700016H13Rik	chr5:104077605-104084751	0.0639579	0.479127	2.90521	1	no	0.515611	0.270744	-0.929353	1	no	0.0639579	0.515611	3.01109	1	no	0.479127	0.270744	-0.823477	1	no
Agxt	chr1:95031852-95041998	0	0.0324295	inf	1	no	0	0.0183276	inf	1	no	0	0	0	1	no	0.0324295	0.0183276	-0.823287	1	no
Panx2	chr15:88890155-88901337	0	0.541804	inf	1	no	0.0435839	0.306274	2.81296	1	no	0	0.0435839	inf	1	no	0.541804	0.306274	-0.822947	1	no
N4bp2l1	chr5:151374217-151397100	0.229873	1.08833	2.24321	0.0182	no	0.103021	0.615298	2.57835	0.07565	no	0.229873	0.103021	-1.1579	1	no	1.08833	0.615298	-0.822766	0.1544	no
Tdpoz2	chr3:93455463-93456608	0.148692	0.0550626	-1.43318	1	no	0	0.0311419	inf	1	no	0.148692	0	-0.827712	1	no	0.0550626	0.0311419	-0.822214	1	no
C330005M16Rik	chr7:29392655-29416034	0.230568	0.276099	0.259991	1	no	0.291688	0.15616	-0.901398	1	no	0.230568	0.291688	0.339231	1	no	0.276099	0.15616	-0.822159	1	no
Lrrc32	chr7:105642731-105650340	0.0512782	0.45778	3.15824	1	no	0.0495347	0.258941	2.38611	1	no	0.0512782	0.0495347	-0.0499046	1	no	0.45778	0.258941	-0.82203	1	no
Efcab12	chr6:115760746-115788430	1.40442	0.750247	-0.904539	0.03435	no	1.31923	0.424597	-1.63553	0.00285	yes	1.40442	1.31923	-0.0902813	0.80325	no	0.750247	0.424597	-0.821269	0.10915	no
Klk13	chr7:50967936-50982128	0.0805471	0.63237	2.97287	0.0553	no	0.119512	0.358122	1.5833	1	no	0.0805471	0.119512	0.569249	1	no	0.63237	0.358122	-0.820319	0.23805	no
4930432J09Rik	chr14:104376844-104426359	0.0540367	0.0629962	0.221325	1	no	0	0.0356919	inf	1	no	0.0540367	0	-1.26731	1	no	0.0629962	0.0356919	-0.819666	1	no
Mybpc3	chr2:90958300-90976673	0.922771	0.138039	-2.7409	0.0009	yes	1.36927	0.0782751	-4.12871	0.0019	yes	0.922771	1.36927	0.56936	0.0913	no	0.138039	0.0782751	-0.818447	1	no
Tmem37	chr1:121963953-121970357	2.21622	4.85569	1.13157	0.00715	yes	4.27884	2.75344	-0.635984	0.11	no	2.21622	4.27884	0.949119	0.0238	no	4.85569	2.75344	-0.818439	0.04205	no
Inha	chr1:75503651-75506929	0.202321	0.205087	0.0195857	1	no	0.297747	0.116322	-1.35597	1	no	0.202321	0.297747	0.557439	1	no	0.205087	0.116322	-0.818113	1	no
Cryga	chr1:65146962-65149937	2.03004	2.2464	0.146107	0.8546	no	1.18407	1.27441	0.10607	0.9278	no	2.03004	1.18407	-0.777749	0.3719	no	2.2464	1.27441	-0.817787	0.33165	no
Scarf2	chr16:17797374-17808380	0.370424	3.2079	3.11438	5e-05	yes	0.315944	1.81996	2.52617	5e-05	yes	0.370424	0.315944	-0.229512	1	no	3.2079	1.81996	-0.817719	0.0102	no
Mn1	chr5:111847185-111886045	0.333225	0.684942	1.03948	0.00505	yes	0.360168	0.388749	0.110167	1	no	0.333225	0.360168	0.112175	1	no	0.684942	0.388749	-0.817142	0.024	no
Rsad1	chr11:94401111-94410521	0.291651	0.26825	-0.120669	1	no	0.35121	0.152261	-1.20578	1	no	0.291651	0.35121	0.268088	1	no	0.26825	0.152261	-0.817027	1	no
Cebpd	chr16:15887378-16146926	2.64742	5.69363	1.10476	0.0739	no	1.54855	3.23258	1.06177	0.1902	no	2.64742	1.54855	-0.773662	0.32615	no	5.69363	3.23258	-0.816659	0.1777	no
Klf12	chr14:100269861-100549015	3.97554	3.35129	-0.246433	0.28095	no	3.50809	1.90275	-0.882603	0.0004	yes	3.97554	3.50809	-0.180464	0.41735	no	3.35129	1.90275	-0.816634	0.00125	yes
Sncaip	chr18:52927464-53075585	0.303821	0.550025	0.856277	1	no	0.388924	0.312437	-0.315924	1	no	0.303821	0.388924	0.356268	1	no	0.550025	0.312437	-0.815934	1	no
Mep1b	chr18:21230844-21258700	1.96238	0.423844	-2.211	0.0009	yes	3.05985	0.240763	-3.66778	0.00045	yes	1.96238	3.05985	0.640862	0.0657	no	0.423844	0.240763	-0.81592	1	no
Gbx2	chr1:91824536-91827751	11.6145	55.607	2.25934	5e-05	yes	8.99971	31.5889	1.81147	5e-05	yes	11.6145	8.99971	-0.367978	0.13895	no	55.607	31.5889	-0.815846	0.00015	yes
Snap25	chr2:136539185-136608164	0.244472	1.65224	2.75668	0.00175	yes	0.145596	0.939305	2.68962	0.0076	yes	0.244472	0.145596	-0.747699	1	no	1.65224	0.939305	-0.81476	0.04925	no
Tbx18	chr9:87597634-87626095	0.0515406	0.136733	1.40758	1	no	0.146092	0.077738	-0.910185	1	no	0.0515406	0.146092	1.5031	1	no	0.136733	0.077738	-0.814664	1	no
Pip5k1b	chr19:24369285-24630317	13.2933	2.45864	-2.43476	5e-05	yes	14.3241	1.39913	-3.35584	5e-05	yes	13.2933	14.3241	0.107743	0.66765	no	2.45864	1.39913	-0.813332	0.20005	no
BC021767	chr3:94464510-94471074	0.0276848	0.300184	3.43868	1	no	0.0732332	0.170836	1.22204	1	no	0.0276848	0.0732332	1.4034	1	no	0.300184	0.170836	-0.813235	1	no
Bnc2	chr4:83918445-84320990	4.71026	2.66451	-0.821939	0.0005	yes	4.65961	1.51672	-1.61925	5e-05	yes	4.71026	4.65961	-0.0155982	0.9419	no	2.66451	1.51672	-0.812912	0.00175	yes
Xirp1	chr9:119922872-119932716	0.0349725	0.0441923	0.337575	1	no	0.0506173	0.0251623	-1.00837	1	no	0.0349725	0.0506173	0.533411	1	no	0.0441923	0.0251623	-0.812534	1	no
Cecr6	chr6:120438956-120443825	0.00352775	0.167921	5.57289	1	no	0.0113202	0.0956491	3.07885	1	no	0.00352775	0.0113202	1.68208	1	no	0.167921	0.0956491	-0.811964	1	no
Pdgfa	chr5:139452928-139470907	103.711	15.3883	-2.75267	5e-05	yes	102.234	8.76637	-3.54376	5e-05	yes	103.711	102.234	-0.0206947	0.9137	no	15.3883	8.76637	-0.81178	0.00785	yes
Serpinb9b	chr13:33119282-33132427	23.8543	6.6486	-1.84313	5e-05	yes	32.9158	3.78758	-3.11943	5e-05	yes	23.8543	32.9158	0.464531	0.02605	no	6.6486	3.78758	-0.811776	0.00845	yes
Plau	chr14:21655883-21662610	0.184775	0.48373	1.38843	1	no	0.128648	0.275671	1.09952	1	no	0.184775	0.128648	-0.522345	1	no	0.48373	0.275671	-0.811254	1	no
Actl10	chr2:154370140-154384589	0.0731949	0.179109	1.29102	1	no	0.170377	0.102072	-0.739141	1	no	0.0731949	0.170377	1.21892	1	no	0.179109	0.102072	-0.811241	1	no
Nrtn	chr17:56890747-56896953	2.29902	8.27332	1.84745	0.00025	yes	1.25916	4.71498	1.90479	0.0045	yes	2.29902	1.25916	-0.86855	0.1522	no	8.27332	4.71498	-0.811214	0.0325	no
Gprin1	chr13:54838033-54851030	0.0361186	1.40204	5.27864	0.0124	no	0.0125519	0.800116	5.99423	0.14205	no	0.0361186	0.0125519	-1.52484	1	no	1.40204	0.800116	-0.809247	0.01355	no
Spata2l	chr8:125756157-125778075	0.146801	0.142129	-0.0466642	1	no	0.179039	0.0811196	-1.14215	1	no	0.146801	0.179039	0.286415	1	no	0.142129	0.0811196	-0.809075	1	no
Sytl2	chr7:97497208-97558949	0.00777836	0.32663	5.39205	1	no	0.0565692	0.186428	1.72053	1	no	0.00777836	0.0565692	2.86248	1	no	0.32663	0.186428	-0.809042	1	no
2310042D19Rik	chr4:155590035-155595416	0.0519121	0.123598	1.25151	1	no	0.0446705	0.0705478	0.659279	1	no	0.0519121	0.0446705	-0.216749	1	no	0.123598	0.0705478	-0.808981	1	no
Frmd4b	chr6:97236860-97567651	2.69335	2.95909	0.135754	0.6038	no	3.02657	1.68935	-0.841212	0.00235	yes	2.69335	3.02657	0.168281	0.52395	no	2.95909	1.68935	-0.808685	0.00325	yes
Rnf145	chr11:44332465-44379022	15.4867	28.6511	0.887564	5e-05	yes	16.2459	16.3706	0.011033	0.95415	no	15.4867	16.2459	0.069051	0.72755	no	28.6511	16.3706	-0.80748	0.00015	yes
Mcam	chr9:43942740-43950809	13.4111	9.03973	-0.569081	0.01065	no	11.8975	5.1653	-1.20374	5e-05	yes	13.4111	11.8975	-0.172773	0.3973	no	9.03973	5.1653	-0.807429	0.00075	yes
Csf2rb	chr15:78156419-78181431	0	0.0103032	inf	1	no	0.00642866	0.00589075	-0.126067	1	no	0	0.00642866	inf	1	no	0.0103032	0.00589075	-0.806567	1	no
Egr4	chr6:85461115-85463536	0.0933677	0.209	1.16251	1	no	0.043774	0.119495	1.4488	1	no	0.0933677	0.043774	-1.09285	1	no	0.209	0.119495	-0.806554	1	no
Hmx1	chr5:35731765-35735521	0.104386	0.214141	1.03662	1	no	0	0.122465	inf	1	no	0.104386	0	-0.981358	1	no	0.214141	0.122465	-0.806193	1	no
Vwa7	chr17:35153523-35164961	0.0571134	0.0265384	-1.10575	1	no	0.0276779	0.0151814	-0.866429	1	no	0.0571134	0.0276779	-1.04509	1	no	0.0265384	0.0151814	-0.805776	1	no
5930412G12Rik	chr5:129085004-129106562	0.555532	0.509251	-0.125492	1	no	0.707206	0.291465	-1.27881	0.052	no	0.555532	0.707206	0.348261	0.4915	no	0.509251	0.291465	-0.805055	1	no
Gpm6b	chrX:162676874-162826965	0.0967508	2.18653	4.49822	5e-05	yes	0.10373	1.25157	3.59283	0.00015	yes	0.0967508	0.10373	0.100491	1	no	2.18653	1.25157	-0.8049	0.0309	no
Kng1	chr16:23058372-23082151	0.0567054	0.0577115	0.0253728	1	no	0.141586	0.0330369	-2.09953	1	no	0.0567054	0.141586	1.32012	1	no	0.0577115	0.0330369	-0.804779	1	no
Piezo1	chr8:125000042-125075229	22.0147	26.7163	0.279251	0.15975	no	20.6376	15.2963	-0.432092	0.03265	no	22.0147	20.6376	-0.0931923	0.6338	no	26.7163	15.2963	-0.804536	5e-05	yes
Gpr115	chr17:42793839-42829233	0.0182716	0.0683543	1.90343	1	no	0	0.0391451	inf	1	no	0.0182716	0	-1.73822	1	no	0.0683543	0.0391451	-0.804203	1	no
Prr7	chr13:55565627-55574516	2.28996	6.07845	1.40838	0.0033	yes	2.02522	3.48614	0.783551	0.0919	no	2.28996	2.02522	-0.177241	0.71885	no	6.07845	3.48614	-0.802071	0.04555	no
Mafa	chr15:75577272-75578352	2.37618	2.05072	-0.212517	0.65965	no	1.8582	1.17744	-0.65826	0.2524	no	2.37618	1.8582	-0.354737	0.4717	no	2.05072	1.17744	-0.80048	0.16065	no
Treml1	chr17:48499240-48506471	0	0.066822	inf	1	no	0	0.0383829	inf	1	no	0	0	0	1	no	0.066822	0.0383829	-0.799859	1	no
2610035D17Rik	chr11:112905219-113063152	0.15643	0.198411	0.342976	1	no	0.433652	0.113972	-1.92786	1	no	0.15643	0.433652	1.47102	1	no	0.198411	0.113972	-0.799812	1	no
Nes	chr3:87775014-87784373	3.96708	6.48598	0.709247	0.00075	yes	3.308	3.72607	0.171696	0.433	no	3.96708	3.308	-0.262119	0.23015	no	6.48598	3.72607	-0.799671	5e-05	yes
Gm16796	chr2:170308464-170344570	0.121101	0.135764	0.164891	1	no	0.148171	0.0780748	-0.924332	1	no	0.121101	0.148171	0.291052	1	no	0.135764	0.0780748	-0.798171	1	no
Papln	chr12:85104583-85133334	0.233182	0.259926	0.15665	1	no	0.114258	0.149482	0.387679	1	no	0.233182	0.114258	-1.02916	1	no	0.259926	0.149482	-0.798135	1	no
Kcna6	chr6:126658346-126690692	0.00751836	0.247416	5.04038	1	no	0.0137608	0.142447	3.37178	1	no	0.00751836	0.0137608	0.872079	1	no	0.247416	0.142447	-0.796518	1	no
Mixl1	chr1:182623178-182627165	0.217626	0.375291	0.786163	1	no	0.243672	0.216182	-0.172694	1	no	0.217626	0.243672	0.163089	1	no	0.375291	0.216182	-0.795767	1	no
Pkdrej	chr15:85645105-85652163	0.0193771	0.00786749	-1.30038	1	no	0	0.00453201	inf	1	no	0.0193771	0	-1.71271	1	no	0.00786749	0.00453201	-0.795752	1	no
Cyp2s1	chr7:26587494-26601549	1.08996	2.78421	1.353	0.0002	yes	1.09085	1.60407	0.556278	0.12635	no	1.08996	1.09085	0.00118677	0.98625	no	2.78421	1.60407	-0.795531	0.0138	no
Hspg2	chr4:137024717-137126545	11.954	10.3899	-0.20231	0.25925	no	9.46385	5.9879	-0.660376	0.0009	yes	11.954	9.46385	-0.336992	0.0649	no	10.3899	5.9879	-0.795058	0.0002	yes
Ptprn2	chr12:117724192-118575485	0.462294	1.07043	1.2113	0.0044	yes	0.419474	0.617022	0.556742	0.19155	no	0.462294	0.419474	-0.140232	1	no	1.07043	0.617022	-0.794792	0.03015	no
Gm11413	chr4:83024220-83036572	0.128212	0.106417	-0.268804	1	no	0.0490998	0.0613532	0.321421	1	no	0.128212	0.0490998	-1.38474	1	no	0.106417	0.0613532	-0.794517	1	no
Gm6904	chr14:59863277-59879053	0.045945	0.266514	2.53623	1	no	0.752566	0.153663	-2.29205	0.17005	no	0.045945	0.752566	4.03384	0.2466	no	0.266514	0.153663	-0.794442	1	no
Fam83f	chr15:80502276-80530855	0.0744962	1.25078	4.06952	0.15885	no	0.174785	0.722088	2.04659	0.01365	no	0.0744962	0.174785	1.23035	1	no	1.25078	0.722088	-0.792586	0.07675	no
Spock1	chr13:57522555-58009693	0.178502	0.754433	2.07946	0.0011	yes	0.188807	0.435772	1.20666	1	no	0.178502	0.188807	0.0809761	1	no	0.754433	0.435772	-0.79182	0.0466	no
Nrcam	chr12:45429871-45702833	0.666269	4.01639	2.59172	5e-05	yes	0.541266	2.32072	2.10016	5e-05	yes	0.666269	0.541266	-0.299768	0.3509	no	4.01639	2.32072	-0.791325	0.0004	yes
P2rx1	chr11:72812646-72828699	0.0507838	0.159559	1.65165	1	no	0.0471191	0.0922344	0.968993	1	no	0.0507838	0.0471191	-0.108058	1	no	0.159559	0.0922344	-0.790713	1	no
Plcb1	chr2:134611899-135300994	0.523915	1.62963	1.63714	5e-05	yes	0.482698	0.942084	0.964735	0.00795	yes	0.523915	0.482698	-0.118211	1	no	1.62963	0.942084	-0.790618	0.0073	yes
Dmrta1	chr4:89354888-89361457	0.10391	0.342058	1.7189	1	no	0.0836428	0.197985	1.24308	1	no	0.10391	0.0836428	-0.313025	1	no	0.342058	0.197985	-0.788846	1	no
Six3	chr17:86020173-86025531	0.0176744	0.136446	2.9486	1	no	0.0116478	0.0789867	2.76155	1	no	0.0176744	0.0116478	-0.6016	1	no	0.136446	0.0789867	-0.788647	1	no
AU023871	chr17:35199637-35203129	0.139141	1.3644	3.29364	0.00325	yes	0.153821	0.78996	2.36053	0.0062	yes	0.139141	0.153821	0.144702	1	no	1.3644	0.78996	-0.788415	0.07325	no
Col22a1	chr15:71628905-71864657	0.669757	0.845201	0.335655	0.2832	no	0.502822	0.489671	-0.038235	1	no	0.669757	0.502822	-0.413592	0.2248	no	0.845201	0.489671	-0.787482	0.0156	no
Eaf2	chr16:36792969-36874912	1.64517	1.89897	0.206981	0.86395	no	1.40612	1.10047	-0.353606	0.73865	no	1.64517	1.40612	-0.226515	0.8016	no	1.89897	1.10047	-0.787101	0.6123	no
4930519F09Rik	chr10:28641768-28643313	0.283082	0.436881	0.626021	1	no	0.189178	0.253254	0.42084	1	no	0.283082	0.189178	-0.581474	1	no	0.436881	0.253254	-0.786655	1	no
Fam173a	chr17:25923524-25929229	5.09134	5.76958	0.180421	0.6656	no	4.00378	3.34529	-0.259229	0.60105	no	5.09134	4.00378	-0.346683	0.431	no	5.76958	3.34529	-0.786333	0.107	no
Gm5635	chrX:8640215-8640948	0.176661	0.788335	2.15783	0.1635	no	0.0568581	0.457207	3.00741	1	no	0.176661	0.0568581	-1.63555	1	no	0.788335	0.457207	-0.785959	0.4854	no
Kcns2	chr15:34767109-34773162	0.0376892	0.088443	1.2306	1	no	0.0592711	0.051303	-0.208286	1	no	0.0376892	0.0592711	0.65318	1	no	0.088443	0.051303	-0.785704	1	no
Pgr15l	chrX:94267934-94277443	0.0537045	0.0578116	0.106314	1	no	0.020151	0.0335372	0.734911	1	no	0.0537045	0.020151	-1.41419	1	no	0.0578116	0.0335372	-0.785595	1	no
Samd4	chr14:47502639-47725492	0.249401	1.49708	2.58561	5e-05	yes	0.312706	0.868554	1.47381	5e-05	yes	0.249401	0.312706	0.326339	1	no	1.49708	0.868554	-0.785465	0.00425	yes
BC049762	chr11:51067152-51076453	0.244248	0.138925	-0.814044	1	no	0.308448	0.080652	-1.93525	1	no	0.244248	0.308448	0.336681	1	no	0.138925	0.080652	-0.78452	1	no
Calcrl	chr2:84170782-84265423	0.0478022	0.839025	4.13356	0.03015	no	0.0386264	0.487111	3.65659	1	no	0.0478022	0.0386264	-0.307491	1	no	0.839025	0.487111	-0.784463	0.07815	no
Kcng1	chr2:168087197-168094831	0.263008	1.15691	2.13709	0.00985	yes	0.298795	0.671731	1.16873	0.07805	no	0.263008	0.298795	0.18405	1	no	1.15691	0.671731	-0.784317	0.1245	no
Pcdha4	chr18:37089938-38001526	3.98e-08	7.72e-08	0.956954	1	no	0.0354374	4.48e-08	-19.5919	1	no	3.98e-08	0.0354374	19.765	1	no	7.72e-08	4.48e-08	-0.783782	1	no
Bsn	chr9:107998352-108092714	0.180071	0.189302	0.0721249	1	no	0.208375	0.109978	-0.92197	1	no	0.180071	0.208375	0.210614	1	no	0.189302	0.109978	-0.783481	1	no
Sptan1	chr2:29821079-29886970	68.0186	66.1648	-0.0398664	0.8285	no	64.0665	38.4813	-0.735414	5e-05	yes	68.0186	64.0665	-0.0863589	0.6273	no	66.1648	38.4813	-0.781907	5e-05	yes
Spata31d1b	chr13:59813644-59820650	0.514745	0.391525	-0.394753	1	no	0.537942	0.2278	-1.23968	1	no	0.514745	0.537942	0.0635911	1	no	0.391525	0.2278	-0.781336	1	no
F2rl2	chr13:96397131-96661877	0.0123717	0.0305624	1.30471	1	no	0.0781026	0.0177853	-2.13469	1	no	0.0123717	0.0781026	2.65832	1	no	0.0305624	0.0177853	-0.781075	1	no
Nnat	chr2:157382097-157392097	0.239052	1.69743	2.82795	0.18735	no	0.157405	0.987822	2.64977	0.17985	no	0.239052	0.157405	-0.602845	1	no	1.69743	0.987822	-0.781025	0.33545	no
Rusc2	chr4:43394853-43442006	3.17404	0.838681	-1.92013	5e-05	yes	2.87513	0.488214	-2.55804	5e-05	yes	3.17404	2.87513	-0.142695	0.54505	no	0.838681	0.488214	-0.780608	0.04505	no
Trim7	chr11:48639639-48663697	1.76354	0.986	-0.838815	0.0847	no	2.408	0.574129	-2.06839	0.0027	yes	1.76354	2.408	0.449361	0.2582	no	0.986	0.574129	-0.780212	0.2025	no
Kcns3	chr12:11097007-11157648	2.21015	0.976988	-1.17773	0.0025	yes	2.27272	0.569533	-1.99657	5e-05	yes	2.21015	2.27272	0.0402751	0.8971	no	0.976988	0.569533	-0.778562	0.09355	no
Rab3il1	chr19:10092717-10110076	0.798627	2.74567	1.78157	5e-05	yes	1.11764	1.60067	0.518216	0.17275	no	0.798627	1.11764	0.484864	0.26125	no	2.74567	1.60067	-0.778485	0.0207	no
Prr23a	chr9:98743005-98744064	0.568644	2.41653	2.08734	0.01085	no	0.71052	1.40946	0.988191	0.182	no	0.568644	0.71052	0.321349	0.7082	no	2.41653	1.40946	-0.777798	0.1662	no
Ankrd9	chr12:112213562-112217231	1.85602	1.91704	0.046668	0.8818	no	1.92357	1.11851	-0.782215	0.0198	no	1.85602	1.92357	0.0515756	0.8645	no	1.91704	1.11851	-0.777307	0.021	no
Gm14634	chrX:12339403-12398618	0	0.284701	inf	1	no	0	0.166131	inf	1	no	0	0	0	1	no	0.284701	0.166131	-0.77713	1	no
Lrp1	chr10:126975213-127058204	2.94321	5.96839	1.01995	5e-05	yes	2.78674	3.48307	0.321783	0.1094	no	2.94321	2.78674	-0.0788113	0.6969	no	5.96839	3.48307	-0.776982	0.0001	yes
B930003M22Rik	chr17:10512783-10514006	0.0909353	0.149282	0.715125	1	no	0.0301273	0.0871431	1.53232	1	no	0.0909353	0.0301273	-1.59377	1	no	0.149282	0.0871431	-0.776579	1	no
4921509C19Rik	chr2:151296277-151301887	0.0245571	0.0176445	-0.476921	1	no	0	0.0103076	inf	1	no	0.0245571	0	-1.60982	1	no	0.0176445	0.0103076	-0.775512	1	no
Esyt1	chr10:127947305-127962915	19.4353	13.7811	-0.495982	0.0157	no	16.7064	8.05138	-1.05309	5e-05	yes	19.4353	16.7064	-0.218276	0.26465	no	13.7811	8.05138	-0.775387	0.00025	yes
Nfkbie	chr17:45692664-45700117	1.24017	1.19717	-0.050914	0.89765	no	1.30231	0.699583	-0.896502	0.05315	no	1.24017	1.30231	0.0705289	0.86095	no	1.19717	0.699583	-0.77506	0.0883	no
Nrn1l	chr8:108417469-108418915	0.636372	2.53717	1.99528	0.0779	no	0.631971	1.48307	1.23066	0.27295	no	0.636372	0.631971	-0.0100123	0.91455	no	2.53717	1.48307	-0.77463	0.30665	no
B3galt1	chr2:67942728-67960939	0.484177	1.74099	1.8463	5e-05	yes	0.650452	1.01768	0.645775	0.06885	no	0.484177	0.650452	0.425909	0.27815	no	1.74099	1.01768	-0.77462	0.01395	no
Padi6	chr4:140283269-140298558	0.0863757	0.82769	3.26039	0.03265	no	0.166427	0.484026	1.5402	1	no	0.0863757	0.166427	0.946189	1	no	0.82769	0.484026	-0.774006	0.13015	no
Kynu	chr2:43410848-43538235	0.0551362	1.0458	4.24547	0.0852	no	0.114073	0.611601	2.42264	0.02615	no	0.0551362	0.114073	1.04888	1	no	1.0458	0.611601	-0.773949	0.1169	no
Syn3	chr10:85511490-85961641	0.0749216	0.291474	1.95992	1	no	0.255156	0.17049	-0.581687	1	no	0.0749216	0.255156	1.76792	1	no	0.291474	0.17049	-0.773678	1	no
Fam211b	chr10:75012869-75023075	0	0.10319	inf	1	no	0.0290184	0.0603651	1.05675	1	no	0	0.0290184	inf	1	no	0.10319	0.0603651	-0.773511	1	no
Rgs20	chr1:4899656-5060366	0.163043	0.892045	2.45186	0.0098	yes	0.108331	0.522068	2.26878	1	no	0.163043	0.108331	-0.5898	1	no	0.892045	0.522068	-0.77288	0.13955	no
Fgf3	chr7:152024516-152029253	0.274534	1.114	2.0207	0.04395	no	0.478913	0.652401	0.445993	0.57705	no	0.274534	0.478913	0.802781	1	no	1.114	0.652401	-0.771923	0.248	no
Ube2l6	chr2:84638984-84650160	1.06904	2.18782	1.03319	0.0208	no	1.25338	1.28135	0.0318344	0.9403	no	1.06904	1.25338	0.229514	0.6191	no	2.18782	1.28135	-0.771837	0.06465	no
Prr12	chr7:52283076-52308251	15.2675	13.6459	-0.161997	0.3791	no	13.434	7.99302	-0.749079	5e-05	yes	15.2675	13.434	-0.184574	0.31225	no	13.6459	7.99302	-0.771656	5e-05	yes
Srms	chr2:180940267-180947876	0.396043	0.153487	-1.36754	1	no	0.183252	0.0899227	-1.02707	1	no	0.396043	0.183252	-1.11183	1	no	0.153487	0.0899227	-0.771358	1	no
Notch1	chr2:26313421-26359342	10.5989	7.04632	-0.588976	0.00255	yes	9.34224	4.12833	-1.17821	5e-05	yes	10.5989	9.34224	-0.182078	0.3371	no	7.04632	4.12833	-0.771311	0.00015	yes
Adprhl1	chr8:13235661-13254162	0.106996	0.714624	2.73963	0.11525	no	0.118592	0.418704	1.81993	1	no	0.106996	0.118592	0.148447	1	no	0.714624	0.418704	-0.771255	0.25605	no
Krt19	chr11:100002125-100007233	2.97792	8.83301	1.5686	5e-05	yes	4.92021	5.17923	0.0740176	0.81755	no	2.97792	4.92021	0.724413	0.0344	no	8.83301	5.17923	-0.770168	0.0118	no
Ripply1	chrX:136314219-136316892	9.07353	5.09015	-0.833957	0.03385	no	7.34837	2.98525	-1.29958	0.00555	yes	9.07353	7.34837	-0.304239	0.3833	no	5.09015	2.98525	-0.769857	0.0984	no
Dmrta2	chr4:109650629-109656289	0.47187	0.918635	0.961102	0.07185	no	0.209768	0.538958	1.36138	1	no	0.47187	0.209768	-1.1696	1	no	0.918635	0.538958	-0.76932	0.1441	no
Pak7	chr2:135906823-136213703	0.0563434	0.235397	2.06278	1	no	0.110593	0.138125	0.320721	1	no	0.0563434	0.110593	0.97294	1	no	0.235397	0.138125	-0.769118	1	no
Zfp423	chr8:90185708-90483494	5.3543	11.1588	1.05941	5e-05	yes	6.09671	6.5493	0.103311	0.64275	no	5.3543	6.09671	0.187331	0.40395	no	11.1588	6.5493	-0.768764	0.0002	yes
Zfp865	chr7:4971977-4984825	4.99841	4.08596	-0.290795	0.21805	no	4.5905	2.39829	-0.936643	0.0003	yes	4.99841	4.5905	-0.122818	0.59825	no	4.08596	2.39829	-0.768666	0.0052	yes
Alk	chr17:72218327-72953647	0.0572067	0.0560722	-0.028898	1	no	0.0477676	0.0329134	-0.537357	1	no	0.0572067	0.0477676	-0.260152	1	no	0.0560722	0.0329134	-0.768612	1	no
Slc26a5	chr5:21316472-21371422	0.475867	0.311735	-0.610237	1	no	0.969369	0.183059	-2.40474	0.00475	yes	0.475867	0.969369	1.02649	0.02435	no	0.311735	0.183059	-0.768011	1	no
Itpkb	chr1:182257099-182353790	0.125578	0.891548	2.82773	0.0007	yes	0.14813	0.523722	1.82193	1	no	0.125578	0.14813	0.238282	1	no	0.891548	0.523722	-0.767512	0.0719	no
Ghr	chr15:3267759-3533230	1.07138	3.05928	1.51372	0.01205	no	0.753847	1.79744	1.2536	0.0413	no	1.07138	0.753847	-0.507127	0.407	no	3.05928	1.79744	-0.767249	0.15855	no
Fzd5	chr1:64777131-64784324	4.05919	3.30988	-0.294414	0.15965	no	3.38841	1.9447	-0.80106	0.00055	yes	4.05919	3.38841	-0.260584	0.2113	no	3.30988	1.9447	-0.76723	0.001	yes
Ltb4r2	chr14:56380264-56382066	2.80764	3.02907	0.109513	0.77665	no	2.66822	1.78052	-0.58358	0.1824	no	2.80764	2.66822	-0.0734806	0.8491	no	3.02907	1.78052	-0.766573	0.07995	no
Gm11541	chr11:94555811-94565813	0	0.0328802	inf	1	no	0	0.0193321	inf	1	no	0	0	0	1	no	0.0328802	0.0193321	-0.76622	1	no
Cldn5	chr16:18776939-18778355	4.62271	8.3182	0.847532	0.0063	yes	3.26474	4.89172	0.583375	0.08715	no	4.62271	3.26474	-0.501772	0.14345	no	8.3182	4.89172	-0.765928	0.01275	no
Gbp4	chr5:105544785-105568605	0.61213	2.48601	2.02192	5e-05	yes	0.688558	1.46242	1.08671	0.0028	yes	0.61213	0.688558	0.169739	0.6706	no	2.48601	1.46242	-0.765477	0.0108	no
Sned1	chr1:95132473-95193025	0.873136	2.31371	1.40593	5e-05	yes	0.726476	1.36118	0.905867	0.0094	yes	0.873136	0.726476	-0.26529	0.45935	no	2.31371	1.36118	-0.765354	0.00965	yes
Sema6d	chr2:124436031-124493506	0.10087	0.606479	2.58796	5e-05	yes	0.0564043	0.357019	2.66212	1	no	0.10087	0.0564043	-0.83862	1	no	0.606479	0.357019	-0.764458	0.04155	no
Tph2	chr10:114515696-114622078	0.0453004	0.0751137	0.729554	1	no	0.0165289	0.0442237	1.41983	1	no	0.0453004	0.0165289	-1.45453	1	no	0.0751137	0.0442237	-0.764256	1	no
Nod2	chr8:91171245-91212373	0.237043	0.219158	-0.113176	1	no	0.218783	0.129042	-0.761666	1	no	0.237043	0.218783	-0.115646	1	no	0.219158	0.129042	-0.764136	1	no
Dmpk	chr7:19669197-19679169	2.24191	2.44243	0.123588	0.68595	no	2.42936	1.43819	-0.756318	0.0215	no	2.24191	2.42936	0.115846	0.69905	no	2.44243	1.43819	-0.76406	0.0224	no
Dbpht2	chr12:75398460-75401455	0.0320312	0.0165264	-0.954703	1	no	0	0.00973271	inf	1	no	0.0320312	0	-1.49443	1	no	0.0165264	0.00973271	-0.763861	1	no
Otog	chr7:53496356-53566804	0.00441923	0.0146989	1.73384	1	no	0.0252976	0.00865653	-1.54714	1	no	0.00441923	0.0252976	2.51713	1	no	0.0146989	0.00865653	-0.763848	1	no
A930011O12Rik	chr14:65206951-65212798	0.289261	0.0472967	-2.61256	1	no	0.331867	0.0278745	-3.57359	1	no	0.289261	0.331867	0.198236	1	no	0.0472967	0.0278745	-0.762796	1	no
Gm4285	chr14:76242724-76244771	0.424919	0.304869	-0.478995	1	no	0.628618	0.179831	-1.80555	0.0696	no	0.424919	0.628618	0.564996	0.3879	no	0.304869	0.179831	-0.761554	1	no
Gas2l1	chr11:4954133-4965330	12.3035	12.0432	-0.0308418	0.8845	no	11.3115	7.10431	-0.671025	0.00275	yes	12.3035	11.3115	-0.121276	0.5693	no	12.0432	7.10431	-0.761459	0.00055	yes
Ak8	chr2:28555680-28668685	2.09721	2.6626	0.344367	0.39965	no	2.33978	1.57109	-0.574602	0.18765	no	2.09721	2.33978	0.1579	0.7037	no	2.6626	1.57109	-0.761069	0.079	no
9430021M05Rik	chr2:162486898-162500940	0	0.462957	inf	1	no	0	0.27321	inf	1	no	0	0	0	1	no	0.462957	0.27321	-0.760866	1	no
1600023N17Rik	chr5:46059939-46060947	0.153708	0.114126	-0.429566	1	no	0.0526402	0.0673596	0.355717	1	no	0.153708	0.0526402	-1.54596	1	no	0.114126	0.0673596	-0.760674	1	no
Cd300lf	chr11:114952744-115023554	0.0425564	0.0944904	1.15079	1	no	0.103342	0.0557749	-0.889739	1	no	0.0425564	0.103342	1.27998	1	no	0.0944904	0.0557749	-0.76055	1	no
Tbx6	chr7:133924996-133929062	0.103691	0.718907	2.79352	0.0186	no	0.0845889	0.424372	2.32679	1	no	0.103691	0.0845889	-0.29375	1	no	0.718907	0.424372	-0.760477	0.1583	no
Tbata	chr10:60634711-60651589	0.0187636	0.144804	2.9481	1	no	0	0.0854793	inf	1	no	0.0187636	0	-1.72668	1	no	0.144804	0.0854793	-0.760458	1	no
Tagln3	chr16:45711342-45724644	3.18124	1.29418	-1.29755	0.0084	yes	2.84217	0.764017	-1.89532	0.00195	yes	3.18124	2.84217	-0.162595	0.6589	no	1.29418	0.764017	-0.760365	0.19175	no
Fam212b	chr3:105507516-105523760	0.630736	0.997014	0.660577	0.0444	no	0.944062	0.58874	-0.681251	0.04415	no	0.630736	0.944062	0.581846	0.0756	no	0.997014	0.58874	-0.759983	0.02625	no
Itga11	chr9:62525661-62631786	0.0082893	0.0277543	1.74339	1	no	0.0220296	0.0163908	-0.426556	1	no	0.0082893	0.0220296	1.41012	1	no	0.0277543	0.0163908	-0.759823	1	no
Epha6	chr16:59613146-60605357	0	0.0134864	inf	1	no	0.00609738	0.00797128	0.386622	1	no	0	0.00609738	inf	1	no	0.0134864	0.00797128	-0.758625	1	no
Gm1631	chr2:71557473-71569023	3.61276	1.48426	-1.28336	0.06415	no	3.45395	0.877481	-1.97681	0.02995	no	3.61276	3.45395	-0.064854	0.9005	no	1.48426	0.877481	-0.758306	0.3905	no
Dchs1	chr7:112901502-112936064	0.044302	0.427884	3.27178	1	no	0.0779731	0.253059	1.69843	1	no	0.044302	0.0779731	0.815604	1	no	0.427884	0.253059	-0.757748	1	no
Gpr161	chr1:167225896-167251982	0.696845	1.50644	1.11224	0.03305	no	0.975463	0.891202	-0.130334	0.79225	no	0.696845	0.975463	0.485248	0.34905	no	1.50644	0.891202	-0.757321	0.10685	no
Tmem108	chr9:103385265-103664167	0.313355	1.16969	1.90025	5e-05	yes	0.195043	0.692643	1.82832	0.002	yes	0.313355	0.195043	-0.684005	1	no	1.16969	0.692643	-0.755939	0.0379	no
Ptger1	chr8:86190538-86223078	0.953739	0.460803	-1.04945	0.5546	no	1.27512	0.272913	-2.22413	0.1751	no	0.953739	1.27512	0.418971	0.69505	no	0.460803	0.272913	-0.75571	1	no
Fbrs	chr7:134628734-134635027	8.12922	5.91501	-0.458736	0.03165	no	7.40946	3.5038	-1.08045	5e-05	yes	8.12922	7.40946	-0.133748	0.51895	no	5.91501	3.5038	-0.75546	0.00075	yes
Tceal1	chrX:133242603-133244405	2.12858	4.71193	1.14643	0.02675	no	2.70887	2.79204	0.0436292	0.93265	no	2.12858	2.70887	0.3478	0.51335	no	4.71193	2.79204	-0.755001	0.09835	no
Scn8a	chr15:100701113-100876360	0.43031	0.4506	0.0664722	1	no	0.455971	0.267171	-0.771177	1	no	0.43031	0.455971	0.0835654	1	no	0.4506	0.267171	-0.754084	1	no
Kcnj4	chr15:79314143-79335671	0.765604	1.20676	0.656474	0.094	no	0.596501	0.715566	0.262559	0.55565	no	0.765604	0.596501	-0.360072	0.40615	no	1.20676	0.715566	-0.753987	0.06145	no
Birc7	chr2:180663727-180668715	0.166619	0.157851	-0.0779887	1	no	0.20418	0.0936214	-1.12493	1	no	0.166619	0.20418	0.293288	1	no	0.157851	0.0936214	-0.753658	1	no
Ifitm1	chr7:148153327-148155726	342.895	251.561	-0.446858	0.0164	no	323.089	149.258	-1.11412	5e-05	yes	342.895	323.089	-0.0858374	0.6373	no	251.561	149.258	-0.753103	0.00015	yes
Pnp2	chr14:51575815-51584424	0.632945	0.353133	-0.841866	0.32255	no	0.44374	0.209532	-1.08254	1	no	0.632945	0.44374	-0.512364	0.5156	no	0.353133	0.209532	-0.753042	1	no
4930564K09Rik	chr3:82680626-82747560	0.0668041	0.102728	0.62082	1	no	0.0184851	0.0609563	1.72141	1	no	0.0668041	0.0184851	-1.85357	1	no	0.102728	0.0609563	-0.75298	1	no
Gm4890	chr8:81818976-81831673	0.179751	0.433328	1.26946	1	no	0.271291	0.25713	-0.0773443	1	no	0.179751	0.271291	0.593841	1	no	0.433328	0.25713	-0.75296	1	no
Fbxo46	chr7:19705207-19723610	3.30238	3.2979	-0.00195646	0.99465	no	3.44135	1.95729	-0.814117	0.0044	yes	3.30238	3.44135	0.0594708	0.81615	no	3.2979	1.95729	-0.75269	0.00745	yes
Espnl	chr1:93218651-93244880	0.0337001	0.106713	1.66291	1	no	0.0762381	0.0633516	-0.26713	1	no	0.0337001	0.0762381	1.17776	1	no	0.106713	0.0633516	-0.752279	1	no
Irs2	chr8:10986963-11054541	4.78567	12.3749	1.37063	5e-05	yes	3.67725	7.3486	0.998844	5e-05	yes	4.78567	3.67725	-0.380093	0.1188	no	12.3749	7.3486	-0.751881	0.0005	yes
4930404N11Rik	chr10:80820314-80828565	23.6341	6.0024	-1.97726	0.00015	yes	27.9122	3.56504	-2.96891	5e-05	yes	23.6341	27.9122	0.240025	0.5193	no	6.0024	3.56504	-0.751624	0.2071	no
Wdr81	chr11:75254444-75268219	2.01858	3.36826	0.738662	0.00215	yes	1.92914	2.00196	0.0534549	0.82925	no	2.01858	1.92914	-0.0653815	0.78615	no	3.36826	2.00196	-0.750589	0.0019	yes
Cpe	chr8:67071348-67171837	0.395029	4.07566	3.367	0.00015	yes	0.449249	2.42278	2.43108	0.00085	yes	0.395029	0.449249	0.185558	1	no	4.07566	2.42278	-0.750371	0.02835	no
Fbxo24	chr5:138053732-138066306	0.296155	0.139322	-1.08793	1	no	0.276468	0.0828328	-1.73884	1	no	0.296155	0.276468	-0.0992405	1	no	0.139322	0.0828328	-0.750149	1	no
Maml2	chr9:13424432-13513977	3.16637	1.3368	-1.24405	0.0001	yes	3.46942	0.795031	-2.12561	5e-05	yes	3.16637	3.46942	0.131862	0.6114	no	1.3368	0.795031	-0.749698	0.03825	no
Nxph4	chr10:126962528-126971615	0.135787	1.49145	3.4573	0.0027	yes	0.139673	0.887377	2.66749	0.00785	yes	0.135787	0.139673	0.0407066	1	no	1.49145	0.887377	-0.7491	0.08455	no
Efna3	chr3:89118872-89126801	11.013	9.73191	-0.17842	0.488	no	14.1482	5.79103	-1.28873	5e-05	yes	11.013	14.1482	0.361406	0.14115	no	9.73191	5.79103	-0.748903	0.01105	no
Folr4	chr9:14690257-14708395	0	0.314174	inf	1	no	0.0273542	0.187038	2.7735	1	no	0	0.0273542	inf	1	no	0.314174	0.187038	-0.748228	1	no
Trf	chr9:103111205-103132616	0.349572	4.00869	3.51947	5e-05	yes	0.61875	2.38673	1.94761	0.0003	yes	0.349572	0.61875	0.823767	0.1757	no	4.00869	2.38673	-0.748093	0.0176	no
Col6a6	chr9:105591746-105730415	0.0434377	0.0630014	0.536435	1	no	0.0132943	0.0375136	1.49661	1	no	0.0434377	0.0132943	-1.70814	1	no	0.0630014	0.0375136	-0.747969	1	no
AI836003	chr15:97998236-98000565	0.0368576	0.328024	3.15377	1	no	0.059047	0.195396	1.72647	1	no	0.0368576	0.059047	0.679902	1	no	0.328024	0.195396	-0.747398	1	no
Galnt9	chr5:110973363-111050401	0.832147	1.54924	0.896652	0.0366	no	0.770413	0.923421	0.261356	0.5521	no	0.832147	0.770413	-0.111206	0.81085	no	1.54924	0.923421	-0.746502	0.05945	no
Lgals8	chr13:12531681-12554005	2.74123	1.64062	-0.740584	0.0188	no	2.54168	0.978149	-1.37766	0.0003	yes	2.74123	2.54168	-0.10904	0.7126	no	1.64062	0.978149	-0.746112	0.04345	no
Thsd7b	chr1:131169880-132115855	0	0.0103013	inf	1	no	0.00670253	0.00614375	-0.125587	1	no	0	0.00670253	inf	1	no	0.0103013	0.00614375	-0.745636	1	no
Itpripl2	chr7:125628625-125635489	0.123382	0.526071	2.09212	1	no	0.144963	0.313861	1.11444	1	no	0.123382	0.144963	0.232552	1	no	0.526071	0.313861	-0.74513	1	no
Bricd5	chr17:24610494-24616023	3.00391	2.75858	-0.122919	0.8657	no	2.70539	1.64582	-0.717029	0.3596	no	3.00391	2.70539	-0.151009	0.81825	no	2.75858	1.64582	-0.74512	0.3728	no
Matn1	chr4:130500299-130511391	0.910588	2.04099	1.1644	0.0171	no	1.01356	1.21789	0.264945	0.58485	no	0.910588	1.01356	0.154565	0.7626	no	2.04099	1.21789	-0.744891	0.0902	no
Scn2b	chr9:44887265-44943689	0.510352	0.204637	-1.31842	1	no	0.607075	0.12215	-2.31322	0.00055	yes	0.510352	0.607075	0.250383	0.4902	no	0.204637	0.12215	-0.744415	1	no
Casz1	chr4:148178500-148329001	0.560342	0.985554	0.814628	0.01005	no	0.442144	0.58847	0.412453	0.2377	no	0.560342	0.442144	-0.34179	1	no	0.985554	0.58847	-0.743965	0.0222	no
Bace1	chr9:45646611-45670567	3.33554	3.60359	0.111514	0.6457	no	3.20232	2.15193	-0.573486	0.02795	no	3.33554	3.20232	-0.0588029	0.8079	no	3.60359	2.15193	-0.743803	0.00415	yes
Fasl	chr1:163710822-163718626	0	0.0281424	inf	1	no	0.0120399	0.0168096	0.481467	1	no	0	0.0120399	inf	1	no	0.0281424	0.0168096	-0.743457	1	no
Nrk	chrX:135448968-135543629	0.963669	3.93186	2.0286	5e-05	yes	0.834328	2.34967	1.49377	5e-05	yes	0.963669	0.834328	-0.207922	0.53455	no	3.93186	2.34967	-0.742756	0.00315	yes
Ctnnd2	chr15:30102347-30959098	5.81685	3.9793	-0.547725	0.0195	no	5.99426	2.37808	-1.33379	5e-05	yes	5.81685	5.99426	0.0433437	0.8487	no	3.9793	2.37808	-0.74272	0.0054	yes
Adra2a	chr19:54119671-54123472	0.0381518	0.223378	2.54966	1	no	0.021572	0.133547	2.63011	1	no	0.0381518	0.021572	-0.82259	1	no	0.223378	0.133547	-0.742137	1	no
Dnajc5g	chr5:31410691-31414897	1.14445	0.191978	-2.57564	0.0256	no	1.02867	0.114817	-3.16336	0.0366	no	1.14445	1.02867	-0.153881	0.7644	no	0.191978	0.114817	-0.741604	1	no
Polr2a	chr11:69547911-69571725	112.922	103.48	-0.125974	0.47785	no	110.499	61.9273	-0.835391	5e-05	yes	112.922	110.499	-0.0312866	0.8574	no	103.48	61.9273	-0.740703	5e-05	yes
Osr2	chr15:35225866-35233060	0.497265	0.294044	-0.757981	1	no	0.59087	0.17597	-1.74751	0.07895	no	0.497265	0.59087	0.248826	0.70635	no	0.294044	0.17597	-0.740701	1	no
Exoc3l	chr8:107813823-107819998	11.7946	9.30937	-0.341371	0.1306	no	10.3768	5.57301	-0.896836	5e-05	yes	11.7946	10.3768	-0.184762	0.40175	no	9.30937	5.57301	-0.740227	0.0022	yes
Lmo1	chr7:116282085-116313822	1.11824	0.57725	-0.953965	0.19895	no	0.985296	0.345577	-1.51155	0.155	no	1.11824	0.985296	-0.182603	0.77605	no	0.57725	0.345577	-0.740187	0.4644	no
Trh	chr6:92192055-92194642	150.602	78.0275	-0.948688	5e-05	yes	140.016	46.7152	-1.58363	5e-05	yes	150.602	140.016	-0.105149	0.56145	no	78.0275	46.7152	-0.740089	0.00015	yes
Phlda1	chr10:110943341-110945705	1.31295	2.77661	1.08052	0.007	yes	1.77772	1.66251	-0.0966626	0.7898	no	1.31295	1.77772	0.437217	0.2686	no	2.77661	1.66251	-0.739961	0.03325	no
Plagl1	chr10:12810593-12851501	6.49353	0.510877	-3.66795	5e-05	yes	7.56562	0.305965	-4.62802	5e-05	yes	6.49353	7.56562	0.220456	0.2996	no	0.510877	0.305965	-0.73961	1	no
Npy1r	chr8:69221320-69230697	0.328846	0.309729	-0.086405	1	no	0.367403	0.185503	-0.985923	1	no	0.328846	0.367403	0.159951	1	no	0.309729	0.185503	-0.739567	1	no
Gm10536	chr18:57095913-57100172	0.00492619	0.0103695	1.0738	1	no	0	0.00621276	inf	1	no	0.00492619	0	-2.30749	1	no	0.0103695	0.00621276	-0.739035	1	no
Sag	chr1:89700254-89741732	0.0900796	0.065443	-0.460962	1	no	0	0.0392143	inf	1	no	0.0900796	0	-1.04537	1	no	0.065443	0.0392143	-0.738857	1	no
Cdh2	chr18:16747385-16967558	6.39329	9.36437	0.550623	0.00825	yes	5.10701	5.61137	0.135875	0.53545	no	6.39329	5.10701	-0.324079	0.1281	no	9.36437	5.61137	-0.738828	0.00045	yes
Tex15	chr8:34681015-34696057	1.91475	1.4316	-0.419521	0.139	no	1.85757	0.857855	-1.11461	0.00055	yes	1.91475	1.85757	-0.0437357	0.8715	no	1.4316	0.857855	-0.738828	0.02135	no
Foxa2	chr2:147868613-147872705	0.418559	0.423997	0.0186243	1	no	0.237978	0.254145	0.0948214	1	no	0.418559	0.237978	-0.814601	1	no	0.423997	0.254145	-0.738404	1	no
Zfp454	chr11:50686224-50700945	3.02113	4.31368	0.513833	0.1154	no	3.42865	2.58628	-0.406762	0.24445	no	3.02113	3.42865	0.182554	0.5995	no	4.31368	2.58628	-0.738041	0.02825	no
Mup4	chr4:59969677-59973537	2.05366	1.76563	-0.218015	0.73	no	1.56254	1.05885	-0.561393	0.44	no	2.05366	1.56254	-0.394306	0.5439	no	1.76563	1.05885	-0.737685	0.29475	no
B230208H11Rik	chr10:12636443-12642925	1.50567	1.29048	-0.222497	0.7023	no	1.11052	0.774409	-0.520067	0.4575	no	1.50567	1.11052	-0.439176	0.4783	no	1.29048	0.774409	-0.736745	0.25575	no
Cspg4	chr9:56712910-56747677	0.0492948	0.0727704	0.561918	1	no	0.0387848	0.0436829	0.171576	1	no	0.0492948	0.0387848	-0.345942	1	no	0.0727704	0.0436829	-0.736284	1	no
Sox13	chr1:135278876-135320789	12.4738	14.2778	0.194881	0.3322	no	11.1719	8.57362	-0.381905	0.066	no	12.4738	11.1719	-0.159016	0.4246	no	14.2778	8.57362	-0.735801	0.00045	yes
Sfpi1	chr2:90936953-90955913	2.50908	2.64226	0.0746154	0.854	no	2.31669	1.58679	-0.545955	0.2262	no	2.50908	2.31669	-0.115093	0.7807	no	2.64226	1.58679	-0.735663	0.104	no
Cnksr1	chr4:133783956-133794314	0.25256	1.4408	2.51218	0.00175	yes	0.398958	0.865333	1.11702	0.0385	no	0.25256	0.398958	0.659613	1	no	1.4408	0.865333	-0.735546	0.075	no
Mamld1	chrX:68303430-68407892	0.12471	0.0798216	-0.643723	1	no	0.122757	0.0479726	-1.35552	1	no	0.12471	0.122757	-0.0227685	1	no	0.0798216	0.0479726	-0.734569	1	no
Tmprss5	chr9:48910883-48925693	0.689113	0.0466421	-3.88504	0.09405	no	0.655418	0.028036	-4.54706	0.13445	no	0.689113	0.655418	-0.0723237	0.8861	no	0.0466421	0.028036	-0.734348	1	no
Frzb	chr2:80252126-80287553	0.0421945	0.549502	3.703	1	no	0.0298503	0.330362	3.46823	1	no	0.0421945	0.0298503	-0.49931	1	no	0.549502	0.330362	-0.734075	1	no
St8sia2	chr7:81084005-81158568	0.0692228	0.51263	2.8886	1	no	0.0226572	0.308243	3.76602	1	no	0.0692228	0.0226572	-1.61128	1	no	0.51263	0.308243	-0.733851	1	no
Noxo1	chr17:24833178-24837474	1.11986	1.26949	0.180936	0.66155	no	1.54505	0.763744	-1.01649	0.02755	no	1.11986	1.54505	0.464338	0.24405	no	1.26949	0.763744	-0.733092	0.1098	no
Bicc1	chr10:70387847-70622382	1.3415	2.79145	1.05717	0.0018	yes	1.3445	1.68111	0.322349	0.35095	no	1.3415	1.3445	0.00321871	0.9866	no	2.79145	1.68111	-0.731599	0.0209	no
Samd14	chr11:94871192-94887401	0.06181	0.387108	2.64682	1	no	0.0489895	0.233141	2.25066	1	no	0.06181	0.0489895	-0.335369	1	no	0.387108	0.233141	-0.731536	1	no
Capn9	chr8:127100010-127142631	0	0.0636981	inf	1	no	0.0664931	0.0383665	-0.793358	1	no	0	0.0664931	inf	1	no	0.0636981	0.0383665	-0.731403	1	no
Foxc1	chr13:31898514-31902504	0.0157941	0.41659	4.72117	1	no	0.0238352	0.251062	3.39688	1	no	0.0157941	0.0238352	0.593705	1	no	0.41659	0.251062	-0.730585	1	no
Trim40	chr17:37018542-37027070	0.096403	0.080168	-0.266052	1	no	0.0697631	0.0483208	-0.529822	1	no	0.096403	0.0697631	-0.466613	1	no	0.080168	0.0483208	-0.730383	1	no
Pkd1l2	chr8:119519578-119606349	0.291291	0.0363321	-3.00315	1	no	0.260482	0.0219121	-3.57139	1	no	0.291291	0.260482	-0.161277	1	no	0.0363321	0.0219121	-0.729516	1	no
Nacc2	chr2:25911055-25978331	1.10126	0.690098	-0.674281	0.02475	no	1.1164	0.416268	-1.42327	0.00015	yes	1.10126	1.1164	0.0197	0.9422	no	0.690098	0.416268	-0.729289	0.0384	no
Aim1	chr10:43670112-43724652	0.0947668	0.300774	1.66623	1	no	0.117365	0.181596	0.629726	1	no	0.0947668	0.117365	0.308549	1	no	0.300774	0.181596	-0.727951	1	no
Tmc6	chr11:117627298-117641997	5.18264	5.51526	0.0897405	0.73855	no	5.81614	3.33011	-0.804492	0.00815	yes	5.18264	5.81614	0.166373	0.52835	no	5.51526	3.33011	-0.727859	0.01585	no
Ptprd	chr4:75587140-77857799	0.42477	0.338595	-0.327118	1	no	0.29285	0.204448	-0.518428	1	no	0.42477	0.29285	-0.536519	1	no	0.338595	0.204448	-0.727828	1	no
Gpr113	chr5:30519970-30532262	0.0343151	0.399203	3.54021	1	no	0.0928643	0.241046	1.37611	1	no	0.0343151	0.0928643	1.43628	1	no	0.399203	0.241046	-0.727814	1	no
Ankrd61	chr5:144578660-144670708	0.138956	0.0385069	-1.85144	1	no	0.062924	0.0232577	-1.4359	1	no	0.138956	0.062924	-1.14295	1	no	0.0385069	0.0232577	-0.727407	1	no
Klhl15	chrX:91480268-91518854	1.56446	2.21322	0.500485	0.1622	no	1.24695	1.33734	0.10096	0.8068	no	1.56446	1.24695	-0.327257	0.4017	no	2.21322	1.33734	-0.726782	0.05155	no
Morn1	chr4:154460685-154519616	0.723567	2.15105	1.57184	0.00315	yes	0.819517	1.30021	0.665903	0.16875	no	0.723567	0.819517	0.179647	0.7392	no	2.15105	1.30021	-0.726289	0.07105	no
Gab2	chr7:104230260-104457461	0.17932	0.74184	2.04857	0.0003	yes	0.0753133	0.448499	2.57413	1	no	0.17932	0.0753133	-1.25156	1	no	0.74184	0.448499	-0.726004	0.04645	no
Zfp119a	chr17:56004191-56018195	1.82889	1.52817	-0.259157	0.55295	no	1.73299	0.923943	-0.907386	0.0746	no	1.82889	1.73299	-0.0777044	0.8569	no	1.52817	0.923943	-0.725933	0.1532	no
Atg2a	chr19:6241667-6262304	7.40316	5.6643	-0.386244	0.0589	no	7.74893	3.42493	-1.17792	5e-05	yes	7.40316	7.74893	0.0658569	0.74135	no	5.6643	3.42493	-0.725821	0.0011	yes
Anxa10	chr8:64536317-64601915	0.0274011	0.245429	3.163	1	no	0.0733838	0.1484	1.01596	1	no	0.0274011	0.0733838	1.42123	1	no	0.245429	0.1484	-0.725812	1	no
Naalad2	chr9:18127464-18190372	0.420872	0.715203	0.76497	0.18235	no	0.381278	0.432537	0.18198	1	no	0.420872	0.381278	-0.142537	1	no	0.715203	0.432537	-0.725527	0.2117	no
Cldn1	chr16:26356731-26371925	0.0664577	1.3689	4.36444	0.01015	no	0.0515289	0.82806	4.00628	0.0371	no	0.0664577	0.0515289	-0.367053	1	no	1.3689	0.82806	-0.725214	0.07475	no
1600014C10Rik	chr7:38968235-38982584	1.62212	1.60815	-0.0124862	0.9701	no	1.5283	0.97306	-0.651324	0.06265	no	1.62212	1.5283	-0.08596	0.77535	no	1.60815	0.97306	-0.724798	0.0405	no
Fam170b	chr14:33647147-33649974	0	0.215872	inf	1	no	0	0.130644	inf	1	no	0	0	0	1	no	0.215872	0.130644	-0.724532	1	no
Msx1	chr5:38211729-38215824	0.136888	0.903038	2.72179	0.0562	no	0.165823	0.54661	1.72087	1	no	0.136888	0.165823	0.276644	1	no	0.903038	0.54661	-0.724275	0.35695	no
Ngfr	chr11:95430139-95449012	13.4169	1.56775	-3.09729	5e-05	yes	12.1657	0.949091	-3.68013	5e-05	yes	13.4169	12.1657	-0.141231	0.4673	no	1.56775	0.949091	-0.724078	0.0218	no
Zfp46	chr4:135841983-135849857	1.40252	0.997393	-0.491786	0.12965	no	1.66154	0.603847	-1.46027	0.0003	yes	1.40252	1.66154	0.244505	0.41345	no	0.997393	0.603847	-0.723979	0.0572	no
Tmem116	chr5:121902717-121945430	0.278723	0.566327	1.0228	0.1893	no	0.372377	0.34289	-0.119016	1	no	0.278723	0.372377	0.417932	1	no	0.566327	0.34289	-0.723887	0.3402	no
Arhgap23	chr11:97311473-97363714	6.5968	8.64041	0.389333	0.0552	no	6.49387	5.23149	-0.311856	0.13455	no	6.5968	6.49387	-0.0226891	0.91365	no	8.64041	5.23149	-0.723878	0.0005	yes
Zhx2	chr15:57526221-57671387	0.123328	0.595796	2.27232	0.00375	yes	0.162745	0.360869	1.14886	1	no	0.123328	0.162745	0.40011	1	no	0.595796	0.360869	-0.723343	0.09715	no
Smagp	chr15:100451770-100467296	26.0821	52.6191	1.01253	5e-05	yes	25.8338	31.8722	0.303037	0.17955	no	26.0821	25.8338	-0.0138003	0.95105	no	52.6191	31.8722	-0.72329	0.0008	yes
Insm1	chr2:146047732-146050754	0.147275	6.53754	5.47216	0.00045	yes	0.0972231	3.95995	5.34804	0.0048	yes	0.147275	0.0972231	-0.599146	1	no	6.53754	3.95995	-0.723266	0.00715	yes
Mmp16	chr4:17780628-18045881	0.0270974	0.128015	2.24009	1	no	0.116283	0.0775551	-0.584352	1	no	0.0270974	0.116283	2.10142	1	no	0.128015	0.0775551	-0.723024	1	no
Mr1	chr1:156975007-156993910	0.044289	0.105359	1.2503	1	no	0.0103549	0.063831	2.62394	1	no	0.044289	0.0103549	-2.09663	1	no	0.105359	0.063831	-0.722988	1	no
Adamts7	chr9:90057815-90094940	1.70177	1.23773	-0.459346	0.09715	no	1.89203	0.749955	-1.33506	5e-05	yes	1.70177	1.89203	0.152896	0.5577	no	1.23773	0.749955	-0.722818	0.02115	no
Zeb1	chr18:5491498-5775466	9.18345	3.12653	-1.55447	5e-05	yes	8.28529	1.89615	-2.12748	5e-05	yes	9.18345	8.28529	-0.148484	0.4791	no	3.12653	1.89615	-0.721487	0.00675	yes
Gnal	chr18:67247989-67405484	0.629782	0.606968	-0.0532305	0.9353	no	0.613606	0.368116	-0.737151	0.31975	no	0.629782	0.613606	-0.03754	0.95275	no	0.606968	0.368116	-0.72146	0.3695	no
S1pr4	chr10:80960489-80962882	0.144947	0.294853	1.02448	1	no	0.260114	0.178829	-0.540562	1	no	0.144947	0.260114	0.843624	1	no	0.294853	0.178829	-0.721415	1	no
Trp63	chr16:25683850-25892174	0.154316	0.209392	0.440319	1	no	0.221408	0.127005	-0.801827	1	no	0.154316	0.221408	0.520821	1	no	0.209392	0.127005	-0.721326	1	no
C4a	chr17:34946036-34960399	0.174295	0.0706878	-1.302	1	no	0.130678	0.0429264	-1.60608	1	no	0.174295	0.130678	-0.415519	1	no	0.0706878	0.0429264	-0.719597	1	no
2310061J03Rik	chr16:55973380-56009025	1.21711	1.9024	0.644367	0.6125	no	0.801507	1.15565	0.527913	0.7612	no	1.21711	0.801507	-0.602669	0.7271	no	1.9024	1.15565	-0.719123	0.57395	no
Ephx3	chr17:32320714-32326408	0.137125	0.194452	0.50392	1	no	0.0228183	0.118151	2.37237	1	no	0.137125	0.0228183	-2.58723	1	no	0.194452	0.118151	-0.718776	1	no
Tead1	chr7:119822833-120050319	24.9581	13.3941	-0.897913	5e-05	yes	21.8743	8.14523	-1.42521	5e-05	yes	24.9581	21.8743	-0.190273	0.2826	no	13.3941	8.14523	-0.717568	5e-05	yes
1300002K09Rik	chr4:45861818-45899880	0.41372	0.350776	-0.238104	1	no	0.720805	0.21339	-1.75612	0.01145	no	0.41372	0.720805	0.800956	0.10175	no	0.350776	0.21339	-0.717056	1	no
Rtp4	chr16:23610004-23614308	0.0456099	3.8151	6.38623	0.1044	no	0.113794	2.32122	4.35039	0.009	yes	0.0456099	0.113794	1.31901	1	no	3.8151	2.32122	-0.716838	0.02945	no
Mchr1	chr15:81065928-81069394	0.0557545	0.202357	1.85974	1	no	0.0472509	0.123153	1.38204	1	no	0.0557545	0.0472509	-0.238747	1	no	0.202357	0.123153	-0.716446	1	no
Cilp2	chr8:72404264-72411291	1.20298	2.26794	0.914772	0.0108	no	0.894673	1.38035	0.625605	0.11435	no	1.20298	0.894673	-0.427177	0.28195	no	2.26794	1.38035	-0.716343	0.0365	no
Rsph3a	chr17:8138478-8172421	0.311044	0.478867	0.622507	1	no	0.166614	0.29146	0.806787	1	no	0.311044	0.166614	-0.900609	1	no	0.478867	0.29146	-0.71633	1	no
Parp14	chr16:35832963-35871468	0.119888	4.08813	5.09168	5e-05	yes	0.161954	2.48831	3.94151	5e-05	yes	0.119888	0.161954	0.433894	1	no	4.08813	2.48831	-0.716277	0.0035	yes
Hoxc13	chr15:102751561-102759245	1.24133	0.875652	-0.503463	0.2301	no	1.27018	0.532997	-1.25284	0.01205	no	1.24133	1.27018	0.0331451	0.93325	no	0.875652	0.532997	-0.716231	0.15555	no
Ctnna2	chr6:76831630-77929661	0.0156124	0.259699	4.05608	1	no	0	0.15811	inf	1	no	0.0156124	0	-1.80653	1	no	0.259699	0.15811	-0.715909	1	no
Cdc42ep1	chr15:78673076-78685959	0.508812	2.50369	2.29885	5e-05	yes	0.508609	1.52512	1.58429	0.0007	yes	0.508812	0.508609	-0.000574554	1	no	2.50369	1.52512	-0.715137	0.02425	no
Pcdhac2	chr18:37089938-38001526	0.100818	0.369261	1.87289	1	no	0.108978	0.224958	1.04562	1	no	0.100818	0.108978	0.112284	1	no	0.369261	0.224958	-0.714987	1	no
Camk2d	chr3:126299890-126547972	0.960235	4.30418	2.16428	5e-05	yes	1.00379	2.6223	1.38538	0.0001	yes	0.960235	1.00379	0.0639938	0.8643	no	4.30418	2.6223	-0.714908	0.0078	yes
Dusp4	chr8:35870663-35882948	4.54289	42.4926	3.22553	5e-05	yes	3.81031	25.8934	2.7646	5e-05	yes	4.54289	3.81031	-0.253703	0.36205	no	42.4926	25.8934	-0.71463	0.00035	yes
Gpr176	chr2:118102833-118199155	0	0.0423529	inf	1	no	0.0295824	0.0258136	-0.196609	1	no	0	0.0295824	inf	1	no	0.0423529	0.0258136	-0.714332	1	no
Nrp1	chr8:130882972-131029375	0.229154	0.266637	0.218559	1	no	0.322713	0.162526	-0.989581	1	no	0.229154	0.322713	0.493935	1	no	0.266637	0.162526	-0.714205	1	no
Filip1	chr9:79663368-79825689	0.0136487	0.169834	3.63729	1	no	0.0336232	0.103573	1.62312	1	no	0.0136487	0.0336232	1.30069	1	no	0.169834	0.103573	-0.713479	1	no
Cbln1	chr8:89992751-89996491	1.81467	2.98874	0.719833	0.02195	no	1.33559	1.82323	0.449027	0.1959	no	1.81467	1.33559	-0.442233	0.202	no	2.98874	1.82323	-0.713039	0.02475	no
Gpr55	chr1:87836111-87857630	0.102352	0.0213516	-2.26112	1	no	0.156014	0.0130282	-3.58196	1	no	0.102352	0.156014	0.608137	1	no	0.0213516	0.0130282	-0.712704	1	no
Zfp296	chr7:20162635-20166005	58.031	16.8893	-1.78072	5e-05	yes	59.6444	10.3071	-2.53275	5e-05	yes	58.031	59.6444	0.0395627	0.8448	no	16.8893	10.3071	-0.712468	0.00595	yes
Prdm12	chr2:31495556-31511315	0.037099	0.0705774	0.927825	1	no	0	0.0430865	inf	1	no	0.037099	0	-1.43064	1	no	0.0705774	0.0430865	-0.71197	1	no
Ptgds	chr2:25322231-25325269	0.0319393	0.641663	4.32841	0.2466	no	0.280865	0.391777	0.480156	1	no	0.0319393	0.280865	3.13647	1	no	0.641663	0.391777	-0.711783	0.42555	no
C230081A13Rik	chr9:56048935-56265857	4.02535	4.2895	0.0916962	0.65345	no	3.54093	2.62032	-0.434382	0.04405	no	4.02535	3.54093	-0.184987	0.3634	no	4.2895	2.62032	-0.711065	0.00075	yes
Mnt	chr11:74644425-74659227	14.4614	17.9863	0.314691	0.0942	no	12.7753	10.9914	-0.216982	0.25265	no	14.4614	12.7753	-0.178845	0.3409	no	17.9863	10.9914	-0.710518	0.0001	yes
Ankef1	chr2:136358056-136381590	0.0293648	0.116228	1.98479	1	no	0.0252767	0.0710395	1.49081	1	no	0.0293648	0.0252767	-0.216282	1	no	0.116228	0.0710395	-0.710259	1	no
Rom1	chr19:9001871-9003846	0.701903	2.34039	1.73741	0.001	yes	0.435269	1.43048	1.71651	0.0051	yes	0.701903	0.435269	-0.689363	0.23285	no	2.34039	1.43048	-0.710256	0.0516	no
Bmp8a	chr4:122989890-123020495	2.12212	0.946639	-1.16462	0.00735	yes	2.39841	0.578621	-2.05139	0.00045	yes	2.12212	2.39841	0.176574	0.59645	no	0.946639	0.578621	-0.710194	0.1654	no
Armc7	chr11:115336990-115353128	2.66569	2.16495	-0.30018	0.4802	no	2.92134	1.32371	-1.14204	0.0261	no	2.66569	2.92134	0.132117	0.73685	no	2.16495	1.32371	-0.709741	0.17065	no
Fam131b	chr6:42265310-42274639	0.0550953	1.63577	4.89189	0.0001	yes	0.0433518	1.00033	4.52824	0.0003	yes	0.0550953	0.0433518	-0.345836	1	no	1.63577	1.00033	-0.709489	0.00945	yes
Hdac4	chr1:93829331-94044970	7.32245	9.93604	0.440345	0.0396	no	6.41469	6.07638	-0.0781665	0.7311	no	7.32245	6.41469	-0.190946	0.39295	no	9.93604	6.07638	-0.709458	0.0013	yes
Mast4	chr13:103522568-104124572	1.87938	1.91538	0.0273755	0.90615	no	1.76803	1.17146	-0.593838	0.01465	no	1.87938	1.76803	-0.0881112	0.7021	no	1.91538	1.17146	-0.709325	0.0036	yes
Fat2	chr11:55064111-55125759	0.167488	0.0264593	-2.66221	1	no	0.153939	0.0161838	-3.24974	1	no	0.167488	0.153939	-0.121695	1	no	0.0264593	0.0161838	-0.709223	1	no
Mylk2	chr2:152737087-152748801	0.0955131	0.210665	1.14118	1	no	0.0196772	0.128863	2.71124	1	no	0.0955131	0.0196772	-2.27917	1	no	0.210665	0.128863	-0.709106	1	no
Tmem176b	chr6:48783810-48791373	0.171937	1.53543	3.15869	0.011	no	0.0978545	0.939221	3.26275	0.0088	yes	0.171937	0.0978545	-0.813166	1	no	1.53543	0.939221	-0.709105	0.2142	no
Cdk5r1	chr11:80290547-80294681	0.27027	0.49539	0.874165	1	no	0.212107	0.303083	0.514917	1	no	0.27027	0.212107	-0.349606	1	no	0.49539	0.303083	-0.708855	1	no
Ppp1r36	chr12:77518585-77540478	1.03855	0.952516	-0.124751	0.82375	no	0.854377	0.583169	-0.550959	0.3914	no	1.03855	0.854377	-0.281622	0.62225	no	0.952516	0.583169	-0.707829	0.2627	no
Frmd4a	chr2:4073908-4535089	10.9607	5.09088	-1.10636	5e-05	yes	10.5579	3.11694	-1.76012	5e-05	yes	10.9607	10.5579	-0.0540203	0.7838	no	5.09088	3.11694	-0.707783	0.0024	yes
Aldh8a1	chr10:21097105-21116384	0.0949624	0.0220293	-2.10793	1	no	0	0.0134879	inf	1	no	0.0949624	0	-1.02245	1	no	0.0220293	0.0134879	-0.707758	1	no
Dkk1	chr19:30620373-30623986	0.0846057	0.136653	0.69169	1	no	0.232867	0.0837152	-1.47595	1	no	0.0846057	0.232867	1.46068	1	no	0.136653	0.0837152	-0.706955	1	no
Glod5	chrX:7581326-7595618	1.27121	2.47214	0.959555	0.11685	no	1.90573	1.51481	-0.331208	0.58095	no	1.27121	1.90573	0.584142	0.3579	no	2.47214	1.51481	-0.706621	0.22165	no
Eif4g3	chr4:137549370-137762994	9.63062	19.9724	1.05231	5e-05	yes	10.222	12.2402	0.25996	0.18805	no	9.63062	10.222	0.0859721	0.66765	no	19.9724	12.2402	-0.706374	0.00025	yes
Hsf4	chr8:107793700-107799745	0.0502935	0.805636	4.00168	0.2164	no	0.123516	0.493806	1.99925	1	no	0.0502935	0.123516	1.29625	1	no	0.805636	0.493806	-0.706183	0.21195	no
Mansc4	chr6:147023583-147035554	1.30942	0.635066	-1.04395	0.0925	no	1.31494	0.389285	-1.7561	0.0239	no	1.30942	1.31494	0.00606732	0.97605	no	0.635066	0.389285	-0.706081	0.34825	no
Rreb1	chr13:37917906-38043874	9.17496	6.26609	-0.550135	0.00555	yes	8.76812	3.84169	-1.19053	5e-05	yes	9.17496	8.76812	-0.0654336	0.734	no	6.26609	3.84169	-0.705824	0.00085	yes
Cfh	chr1:141982431-142079988	0.839193	0.0780733	-3.4261	0.0086	yes	1.20187	0.047868	-4.65008	0.0278	no	0.839193	1.20187	0.518212	0.16765	no	0.0780733	0.047868	-0.705768	1	no
Magee1	chrX:102315734-102319250	0.300679	0.676668	1.17022	0.01625	no	0.396218	0.414975	0.0667299	1	no	0.300679	0.396218	0.398072	1	no	0.676668	0.414975	-0.705423	0.1073	no
Kiss1r	chr10:79379715-79385017	0.0302202	0.202281	2.74278	1	no	0.0545261	0.124128	1.18681	1	no	0.0302202	0.0545261	0.851434	1	no	0.202281	0.124128	-0.704535	1	no
Agphd1	chr9:54765096-54797731	2.00041	1.98953	-0.00787119	0.9801	no	2.12977	1.22101	-0.802621	0.0081	yes	2.00041	2.12977	0.0904016	0.7418	no	1.98953	1.22101	-0.704349	0.02165	no
Kcnc4	chr3:107241220-107261816	0.200685	0.408442	1.0252	1	no	0.270217	0.250714	-0.108072	1	no	0.200685	0.270217	0.429185	1	no	0.408442	0.250714	-0.704086	1	no
Fam214b	chr4:43045285-43059092	2.60238	2.32556	-0.162249	0.54935	no	2.82736	1.42812	-0.985336	0.00095	yes	2.60238	2.82736	0.119625	0.64795	no	2.32556	1.42812	-0.703461	0.0165	no
Ccdc172	chr19:58586491-58627575	1.27861	1.36647	0.0958746	0.8866	no	1.49306	0.839261	-0.831084	0.2439	no	1.27861	1.49306	0.223697	0.74285	no	1.36647	0.839261	-0.703262	0.3037	no
Nkx6-2	chr7:146575007-146768696	1.35984	7.56696	2.47628	0.00185	yes	0.694113	4.64889	2.74364	0.16195	no	1.35984	0.694113	-0.970192	0.44075	no	7.56696	4.64889	-0.702828	0.30095	no
Grifin	chr5:141039142-141041021	0.120049	0.427095	1.83094	1	no	0.0569398	0.262463	2.20461	1	no	0.120049	0.0569398	-1.07611	1	no	0.427095	0.262463	-0.702441	1	no
Mtss1l	chr8:113245383-113265300	6.71262	6.49474	-0.0476043	0.81825	no	5.64888	3.99211	-0.500815	0.02115	no	6.71262	5.64888	-0.248909	0.23145	no	6.49474	3.99211	-0.70212	0.00145	yes
Irs4	chrX:138145540-138159760	0.104505	5.439	5.70169	5e-05	yes	0.0540037	3.34373	5.95226	0.00055	yes	0.104505	0.0540037	-0.952448	1	no	5.439	3.34373	-0.701883	0.00295	yes
Apln	chrX:45378322-45388029	1.0028	0.872797	-0.200317	0.54225	no	1.11497	0.536571	-1.05516	0.0045	yes	1.0028	1.11497	0.15297	0.6183	no	0.872797	0.536571	-0.701878	0.05865	no
Klf5	chr14:99697909-99712628	157.796	70.7348	-1.15757	5e-05	yes	142.76	43.4966	-1.71462	5e-05	yes	157.796	142.76	-0.144467	0.4213	no	70.7348	43.4966	-0.701517	0.00085	yes
Smpd1	chr7:112702873-112706903	3.5576	6.80725	0.936169	0.00015	yes	4.07062	4.18615	0.0403753	0.87775	no	3.5576	4.07062	0.194346	0.4426	no	6.80725	4.18615	-0.701448	0.0048	yes
Ror2	chr13:53204685-53381478	12.5097	4.97367	-1.33066	5e-05	yes	11.822	3.05874	-1.95046	5e-05	yes	12.5097	11.822	-0.0815698	0.6887	no	4.97367	3.05874	-0.701372	0.0047	yes
Zfp324	chr7:13551212-13559171	1.56612	1.19682	-0.38799	0.2283	no	1.99648	0.736277	-1.43914	0.0002	yes	1.56612	1.99648	0.350259	0.23935	no	1.19682	0.736277	-0.700887	0.05905	no
Gtf2ird2	chr5:134659907-134694013	1.80434	1.18197	-0.610284	0.06565	no	1.69648	0.727325	-1.22187	0.0027	yes	1.80434	1.69648	-0.0889273	0.7753	no	1.18197	0.727325	-0.700517	0.0659	no
Pax2	chr19:44831883-44912359	0.0552309	0.0670722	0.280238	1	no	0.0417448	0.0412772	-0.016248	1	no	0.0552309	0.0417448	-0.403881	1	no	0.0670722	0.0412772	-0.700367	1	no
Slc39a3	chr10:80491284-80496657	1.14769	0.8213	-0.482757	0.1655	no	1.29656	0.505474	-1.35898	0.0014	yes	1.14769	1.29656	0.175948	0.57325	no	0.8213	0.505474	-0.700271	0.0872	no
Leng9	chr7:4099784-4101474	0.705202	0.331481	-1.08911	0.0992	no	0.524369	0.204037	-1.36175	1	no	0.705202	0.524369	-0.427455	0.4446	no	0.331481	0.204037	-0.700095	1	no
Mrgprf	chr7:152486813-152495462	0.0251837	0.479493	4.25095	1	no	0.078955	0.295295	1.90305	1	no	0.0251837	0.078955	1.64854	1	no	0.479493	0.295295	-0.699353	1	no
Axin2	chr11:108781662-108812095	18.3009	4.8226	-1.92403	5e-05	yes	14.8792	2.97018	-2.32468	5e-05	yes	18.3009	14.8792	-0.298618	0.1137	no	4.8226	2.97018	-0.699259	0.00275	yes
Gm14378	chr8:4248213-4251423	0.550772	0.732634	0.411638	0.657	no	0.866684	0.451244	-0.941598	0.3047	no	0.550772	0.866684	0.654052	0.4296	no	0.732634	0.451244	-0.699184	0.4639	no
Efhd1	chr1:89160938-89207366	12.3296	2.33148	-2.40281	5e-05	yes	8.63834	1.43645	-2.58825	5e-05	yes	12.3296	8.63834	-0.513302	0.0395	no	2.33148	1.43645	-0.698743	0.10745	no
Fgf9	chr14:58691522-58731557	0	0.162462	inf	1	no	0	0.100234	inf	1	no	0	0	0	1	no	0.162462	0.100234	-0.696732	1	no
Cd3d	chr9:44789868-44795135	0.0830664	0.0477339	-0.799251	1	no	0.211251	0.0294533	-2.84246	1	no	0.0830664	0.211251	1.34662	1	no	0.0477339	0.0294533	-0.696582	1	no
Nr0b1	chrX:83437113-83441283	91.8812	9.41287	-3.28706	5e-05	yes	78.6241	5.81121	-3.75806	5e-05	yes	91.8812	78.6241	-0.224797	0.22655	no	9.41287	5.81121	-0.695796	0.0144	no
Diap2	chrX:126284277-127000369	7.76185	8.96069	0.20721	0.2949	no	6.85211	5.53305	-0.308475	0.1323	no	7.76185	6.85211	-0.179851	0.36945	no	8.96069	5.53305	-0.695536	0.00055	yes
Slc2a4	chr11:69755787-69761692	0.412577	0.801961	0.95887	0.0387	no	0.459012	0.495215	0.109521	1	no	0.412577	0.459012	0.15387	1	no	0.801961	0.495215	-0.695478	0.1261	no
Armcx4	chrX:131221057-131232311	6.74148	9.25713	0.457501	0.0181	no	5.83155	5.7164	-0.0287735	0.8878	no	6.74148	5.83155	-0.209185	0.29015	no	9.25713	5.7164	-0.695459	0.0004	yes
Slc12a5	chr2:164793487-164825231	0.460115	0.298517	-0.624182	1	no	0.478222	0.184398	-1.37486	1	no	0.460115	0.478222	0.0556863	1	no	0.298517	0.184398	-0.694988	1	no
Theg	chr10:79039221-79049881	0	0.0396902	inf	1	no	0.0738134	0.0245285	-1.58942	1	no	0	0.0738134	inf	1	no	0.0396902	0.0245285	-0.694323	1	no
Lamb2	chr9:108382192-108392861	8.19684	6.14302	-0.416121	0.0468	no	9.20967	3.79706	-1.27826	5e-05	yes	8.19684	9.20967	0.168081	0.41595	no	6.14302	3.79706	-0.694063	0.00225	yes
Rgs7	chr1:176989206-177422676	0.183072	1.34127	2.87312	0.0026	yes	0.32048	0.829079	1.37128	0.0299	no	0.183072	0.32048	0.807824	1	no	1.34127	0.829079	-0.694018	0.11265	no
Pcp4l1	chr1:173103394-173126399	0.783012	0.741425	-0.0787339	0.8876	no	1.11508	0.458326	-1.2827	0.04015	no	0.783012	1.11508	0.510044	0.3186	no	0.741425	0.458326	-0.693927	0.2731	no
Slc25a41	chr17:57172194-57181077	0.114205	0.565443	2.30776	0.15445	no	0.0401609	0.349799	3.12266	1	no	0.114205	0.0401609	-1.50776	1	no	0.565443	0.349799	-0.692858	0.41355	no
Coro1a	chr7:133843287-133848268	0.931468	3.12757	1.74746	0.0009	yes	0.972773	1.93631	0.993137	0.0311	no	0.931468	0.972773	0.0625972	0.90165	no	3.12757	1.93631	-0.69173	0.06185	no
Micalcl	chr7:119511821-119556618	0.0213992	0.141492	2.72509	1	no	0	0.0876181	inf	1	no	0.0213992	0	-1.6696	1	no	0.141492	0.0876181	-0.691418	1	no
Anks6	chr4:47028560-47070178	0.286445	0.922157	1.68675	0.003	yes	0.332763	0.571192	0.779481	0.1219	no	0.286445	0.332763	0.216236	1	no	0.922157	0.571192	-0.691035	0.1088	no
Slc4a2	chr5:23931049-23946765	3.90012	3.86703	-0.0122938	0.96175	no	3.78896	2.39538	-0.661549	0.01195	no	3.90012	3.78896	-0.0417164	0.86845	no	3.86703	2.39538	-0.690971	0.00775	yes
Iqsec2	chrX:148578810-148659779	0.437172	0.848339	0.956441	0.00245	yes	0.394265	0.525658	0.414958	1	no	0.437172	0.394265	-0.149033	1	no	0.848339	0.525658	-0.690516	0.02725	no
Stmn1-rs1	chr9:115151699-115219539	0.995676	1.33891	0.427315	0.55965	no	0.960144	0.829751	-0.210572	0.7568	no	0.995676	0.960144	-0.0524255	0.7383	no	1.33891	0.829751	-0.690313	0.5659	no
Vwa5b2	chr16:20589654-20605450	0.0693498	0.298922	2.10781	1	no	0.0580445	0.185309	1.6747	1	no	0.0693498	0.0580445	-0.256731	1	no	0.298922	0.185309	-0.689838	1	no
Gpr27	chr6:99642672-99643812	0.614822	2.84298	2.20916	0.03565	no	0.312668	1.76273	2.4951	0.08525	no	0.614822	0.312668	-0.975534	0.4951	no	2.84298	1.76273	-0.689595	0.2736	no
Lrrc71	chr3:87422672-87552545	1.90836	1.9666	0.0433761	0.92705	no	2.0763	1.21937	-0.767885	0.1424	no	1.90836	2.0763	0.121686	0.81095	no	1.9666	1.21937	-0.689575	0.1721	no
4833422C13Rik	chr13:91600701-91925753	0.10106	0.504765	2.3204	1	no	0.0419001	0.31302	2.90123	1	no	0.10106	0.0419001	-1.27019	1	no	0.504765	0.31302	-0.689359	1	no
Cd83	chr13:43880475-43898501	0.0312293	0.251276	3.0083	1	no	0.0152197	0.155836	3.35601	1	no	0.0312293	0.0152197	-1.03696	1	no	0.251276	0.155836	-0.689246	1	no
Adrb3	chr8:28336247-28340060	5.35826	2.28218	-1.23135	5e-05	yes	5.50802	1.41568	-1.96003	5e-05	yes	5.35826	5.50802	0.0397697	0.8692	no	2.28218	1.41568	-0.688911	0.04225	no
5430403N17Rik	chr8:36927138-36946011	0	0.0149953	inf	1	no	0	0.00930227	inf	1	no	0	0	0	1	no	0.0149953	0.00930227	-0.688859	1	no
Tnfrsf23	chr7:150851711-150871777	1.43829	1.91185	0.41061	0.20865	no	1.93454	1.18618	-0.705666	0.04405	no	1.43829	1.93454	0.427632	0.1829	no	1.91185	1.18618	-0.688644	0.05	no
Itgb4	chr11:115836038-115874033	1.36745	2.20399	0.688634	0.22345	no	1.77059	1.36808	-0.372077	0.52575	no	1.36745	1.77059	0.372743	0.4976	no	2.20399	1.36808	-0.687968	0.2562	no
Ninj2	chr6:120043397-120150356	0.886745	1.24897	0.494151	0.5462	no	1.95755	0.775351	-1.33613	0.1076	no	0.886745	1.95755	1.14246	0.15145	no	1.24897	0.775351	-0.68782	0.41975	no
D630039A03Rik	chr4:57921255-57929136	0.548913	0.103419	-2.40807	1	no	0.488779	0.0642067	-2.92839	1	no	0.548913	0.488779	-0.167395	1	no	0.103419	0.0642067	-0.687706	1	no
Cdk20	chr13:64533860-64541029	2.60395	2.45688	-0.0838745	0.8092	no	3.02226	1.52544	-0.986402	0.01385	no	2.60395	3.02226	0.214928	0.51095	no	2.45688	1.52544	-0.6876	0.08365	no
Cyr61	chr3:145309934-145312949	3.00011	11.8194	1.97807	5e-05	yes	3.31691	7.33904	1.14575	5e-05	yes	3.00011	3.31691	0.144826	0.6243	no	11.8194	7.33904	-0.687493	0.00395	yes
Cables1	chr18:11979596-12104136	1.75937	2.39929	0.447548	0.1637	no	2.06876	1.49001	-0.473441	0.1593	no	1.75937	2.06876	0.233705	0.4749	no	2.39929	1.49001	-0.687285	0.04045	no
Tmem184b	chr15:79191113-79233733	14.8558	13.3711	-0.151908	0.4432	no	17.1358	8.31058	-1.04399	5e-05	yes	14.8558	17.1358	0.205985	0.2921	no	13.3711	8.31058	-0.686097	0.001	yes
Cdkl1	chr12:70847834-71087989	0	0.50346	inf	1	no	0.114382	0.31307	1.45263	1	no	0	0.114382	inf	1	no	0.50346	0.31307	-0.685394	1	no
Grip1	chr10:118891369-119512649	1.59131	4.37294	1.45839	5e-05	yes	1.38718	2.71954	0.971201	0.00265	yes	1.59131	1.38718	-0.198057	0.5354	no	4.37294	2.71954	-0.685243	0.0073	yes
Ptpn7	chr1:137029301-137041897	0.961533	0.613104	-0.649203	0.11275	no	1.27196	0.381301	-1.73805	0.0006	yes	0.961533	1.27196	0.40364	0.2582	no	0.613104	0.381301	-0.685203	0.1565	no
Krt4	chr15:101748965-101755166	0.0344373	0.0559566	0.700338	1	no	0.0360419	0.0348135	-0.0500288	1	no	0.0344373	0.0360419	0.0657028	1	no	0.0559566	0.0348135	-0.684664	1	no
Nr1h3	chr2:91024217-91035273	0.13417	0.327423	1.28709	1	no	0.213874	0.203742	-0.0700198	1	no	0.13417	0.213874	0.672699	1	no	0.327423	0.203742	-0.684412	1	no
Etnk2	chr1:135260148-135276895	2.98057	1.78625	-0.73866	0.0227	no	3.29352	1.11154	-1.56707	0.00015	yes	2.98057	3.29352	0.144039	0.60635	no	1.78625	1.11154	-0.684371	0.06125	no
Tulp1	chr17:28488463-28502088	0.774989	2.71939	1.81104	0.0001	yes	1.01767	1.69229	0.733702	0.05885	no	0.774989	1.01767	0.393025	0.38185	no	2.71939	1.69229	-0.684309	0.03415	no
Helz2	chr2:180962319-180976732	0.190305	0.377843	0.989472	1	no	0.149554	0.235181	0.653106	1	no	0.190305	0.149554	-0.34765	1	no	0.377843	0.235181	-0.684016	1	no
Stk36	chr1:74648028-74683467	0.902977	1.45088	0.684168	0.03485	no	0.994535	0.903189	-0.138993	0.68215	no	0.902977	0.994535	0.139332	0.67145	no	1.45088	0.903189	-0.683829	0.03825	no
Aqp11	chr7:104874888-104886757	1.79033	2.18058	0.284487	0.4857	no	2.28152	1.35744	-0.749107	0.10115	no	1.79033	2.28152	0.349769	0.3837	no	2.18058	1.35744	-0.683824	0.13245	no
Foxl1	chr8:123651584-123654544	0.00359465	0.0153337	2.09278	1	no	0.0220556	0.00954553	-1.20825	1	no	0.00359465	0.0220556	2.61722	1	no	0.0153337	0.00954553	-0.683805	1	no
Ano8	chr8:73993092-74009966	2.49977	6.47438	1.37295	0.01555	no	1.93151	4.03096	1.06139	0.08705	no	2.49977	1.93151	-0.372069	0.5805	no	6.47438	4.03096	-0.683619	0.12435	no
Vat1	chr11:101320061-101327513	16.5842	20.911	0.334457	0.08145	no	13.884	13.0216	-0.0925114	0.64705	no	16.5842	13.884	-0.256385	0.1974	no	20.911	13.0216	-0.683353	0.0003	yes
Pkhd1	chr1:20047859-20608138	0.287398	0.146468	-0.972462	1	no	0.223649	0.0912926	-1.29267	1	no	0.287398	0.223649	-0.36181	1	no	0.146468	0.0912926	-0.682017	1	no
Pnmal1	chr7:17545143-17547669	0.140198	0.287087	1.03402	1	no	0.0480043	0.178966	1.89845	1	no	0.140198	0.0480043	-1.54623	1	no	0.287087	0.178966	-0.681808	1	no
Pla2g7	chr17:43705399-43749150	0.440419	0.612734	0.476384	0.55865	no	0.729623	0.382099	-0.933203	0.20645	no	0.440419	0.729623	0.728274	0.3736	no	0.612734	0.382099	-0.681313	0.35555	no
Pcdhgb8	chr18:37089938-38001526	0.636048	1.54992	1.28499	0.4219	no	0.684197	0.966646	0.498576	0.8249	no	0.636048	0.684197	0.105275	0.7727	no	1.54992	0.966646	-0.681135	0.6899	no
Lix1	chr17:17539649-17596351	1.50612	0.761123	-0.984638	0.0183	no	1.30991	0.474726	-1.4643	0.00335	yes	1.50612	1.30991	-0.201375	0.56035	no	0.761123	0.474726	-0.681034	0.16485	no
Fosl2	chr5:32438844-32460212	0.0756316	1.46517	4.27594	5e-05	yes	0.113212	0.91401	3.01319	5e-05	yes	0.0756316	0.113212	0.581961	1	no	1.46517	0.91401	-0.680789	0.02175	no
AA543186	chr2:25182969-25188091	0.0508835	0.194545	1.93483	1	no	0.0359284	0.121488	1.75762	1	no	0.0508835	0.0359284	-0.502076	1	no	0.194545	0.121488	-0.679286	1	no
Pdzrn3	chr6:101099600-101327891	0.800512	6.26873	2.96918	5e-05	yes	0.758391	3.91631	2.36848	5e-05	yes	0.800512	0.758391	-0.077982	0.84795	no	6.26873	3.91631	-0.678677	0.00435	yes
BC068157	chr8:4209542-4217312	0.159721	3.65275	4.51536	5e-05	yes	0.298307	2.28251	2.93575	5e-05	yes	0.159721	0.298307	0.901243	1	no	3.65275	2.28251	-0.678364	0.0089	yes
Lrrc8e	chr8:4226826-4237470	0.0766734	0.236351	1.62413	1	no	0.0655491	0.147712	1.17214	1	no	0.0766734	0.0655491	-0.22615	1	no	0.236351	0.147712	-0.67814	1	no
Vegfc	chr8:55162885-55271808	10.0337	3.9079	-1.36038	5e-05	yes	8.94271	2.44254	-1.87233	5e-05	yes	10.0337	8.94271	-0.166064	0.4913	no	3.9079	2.44254	-0.678009	0.03845	no
4930413G21Rik	chr7:130112571-130113973	2.90449	2.97592	0.0350507	0.92125	no	1.81951	1.86024	0.0319453	0.94465	no	2.90449	1.81951	-0.67474	0.0917	no	2.97592	1.86024	-0.677845	0.0951	no
Brsk1	chr7:4642529-4676853	2.41709	2.60355	0.107209	0.69325	no	2.41033	1.62792	-0.566201	0.0564	no	2.41709	2.41033	-0.00404061	0.9889	no	2.60355	1.62792	-0.67745	0.0139	no
Hic1	chr11:74978066-74983757	0.168246	0.240385	0.514779	1	no	0.142367	0.150307	0.0783047	1	no	0.168246	0.142367	-0.240958	1	no	0.240385	0.150307	-0.677433	1	no
Dpysl5	chr5:31014267-31101742	0.719624	6.8266	3.24585	5e-05	yes	0.735274	4.26858	2.5374	5e-05	yes	0.719624	0.735274	0.0310374	0.92045	no	6.8266	4.26858	-0.67741	0.00115	yes
Selenbp1	chr3:94737004-94748680	0.372829	0.537137	0.526778	1	no	0.183065	0.335918	0.875752	1	no	0.372829	0.183065	-1.02615	1	no	0.537137	0.335918	-0.67718	1	no
Alx3	chr3:107397948-107408687	0	0.0989802	inf	1	no	0.0106736	0.0619023	2.53595	1	no	0	0.0106736	inf	1	no	0.0989802	0.0619023	-0.677148	1	no
5830454E08Rik	chr9:120486447-120487190	0.135643	0.212601	0.64833	1	no	0.229485	0.132975	-0.78725	1	no	0.135643	0.229485	0.758587	1	no	0.212601	0.132975	-0.676993	1	no
Ncam1	chr9:49310250-49607174	4.13641	3.16606	-0.385688	0.07195	no	3.91375	1.98087	-0.982414	5e-05	yes	4.13641	3.91375	-0.0798274	0.6945	no	3.16606	1.98087	-0.676553	0.00245	yes
Tns3	chr11:8331654-8564538	17.3246	10.2701	-0.754365	5e-05	yes	15.0863	6.42937	-1.23049	5e-05	yes	17.3246	15.0863	-0.199581	0.2787	no	10.2701	6.42937	-0.675704	0.001	yes
Sema3e	chr5:14025275-14256689	2.88675	6.8892	1.25489	5e-05	yes	2.24111	4.31287	0.944435	5e-05	yes	2.88675	2.24111	-0.365232	0.1272	no	6.8892	4.31287	-0.675689	0.00105	yes
Fbxl21	chr13:56623868-56639147	0.314513	0.369341	0.231836	1	no	0.343124	0.231271	-0.569146	1	no	0.314513	0.343124	0.125612	1	no	0.369341	0.231271	-0.67537	1	no
Il10rb	chr16:91406479-91426079	0.573994	0.397232	-0.531054	0.29125	no	0.619125	0.248773	-1.3154	0.0309	no	0.573994	0.619125	0.109196	0.80965	no	0.397232	0.248773	-0.675149	1	no
Il11	chr7:4723979-4729743	0.197947	0.463528	1.22754	1	no	0.0884542	0.290485	1.71546	1	no	0.197947	0.0884542	-1.16211	1	no	0.463528	0.290485	-0.674192	1	no
Mras	chr9:99285838-99337131	3.11356	0.128008	-4.60426	5e-05	yes	3.15865	0.0802438	-5.29878	5e-05	yes	3.11356	3.15865	0.0207464	0.92835	no	0.128008	0.0802438	-0.673766	1	no
Abcg1	chr17:31194638-31254926	2.61218	10.1322	1.95561	5e-05	yes	2.77777	6.35275	1.19345	5e-05	yes	2.61218	2.77777	0.0886727	0.707	no	10.1322	6.35275	-0.673489	0.0012	yes
Tnfaip8l1	chr17:56301913-56313378	0.510222	0.948986	0.895261	0.06365	no	0.471726	0.595199	0.335423	0.5177	no	0.510222	0.471726	-0.113176	1	no	0.948986	0.595199	-0.673014	0.1452	no
Rprml	chr11:103510822-103511894	0.173275	0.600307	1.79264	0.14415	no	0.0543089	0.376625	2.79387	1	no	0.173275	0.0543089	-1.67381	1	no	0.600307	0.376625	-0.672572	0.44615	no
Fam105a	chr15:27584825-27611297	0.0416119	0.357147	3.10145	1	no	0.042453	0.224084	2.4001	1	no	0.0416119	0.042453	0.0288711	1	no	0.357147	0.224084	-0.672479	1	no
Spry2	chr14:106291163-106296036	14.3977	51.8861	1.84951	5e-05	yes	11.2384	32.566	1.53492	5e-05	yes	14.3977	11.2384	-0.357399	0.09935	no	51.8861	32.566	-0.671983	0.00085	yes
Eps8l2	chr7:148524900-148551009	2.25773	3.20901	0.507257	0.08905	no	2.69638	2.01466	-0.420486	0.1828	no	2.25773	2.69638	0.256151	0.39735	no	3.20901	2.01466	-0.671593	0.0312	no
Ccdc74a	chr16:17646562-17650831	0.455107	1.46013	1.68182	0.02795	no	0.393553	0.916781	1.22002	0.11575	no	0.455107	0.393553	-0.209649	1	no	1.46013	0.916781	-0.671449	0.24275	no
Adamdec1	chr14:69181443-69200129	0	0.0959749	inf	1	no	0	0.0602606	inf	1	no	0	0	0	1	no	0.0959749	0.0602606	-0.671443	1	no
Foxp3	chrX:7135687-7182546	0.0348746	0.0450058	0.367932	1	no	0.00550283	0.0282748	2.36127	1	no	0.0348746	0.00550283	-2.66393	1	no	0.0450058	0.0282748	-0.670592	1	no
Robo3	chr9:37223629-37240760	0.101869	0.0791893	-0.363344	1	no	0.0373506	0.0497526	0.413642	1	no	0.101869	0.0373506	-1.44752	1	no	0.0791893	0.0497526	-0.670532	1	no
Foxp4	chr17:48004081-48061581	18.7398	18.663	-0.00592374	0.97445	no	17.9548	11.7265	-0.614597	0.00185	yes	18.7398	17.9548	-0.0617403	0.7478	no	18.663	11.7265	-0.670414	0.00075	yes
Gm11648	chr11:103192797-103225006	0.0441465	0.0141638	-1.64009	1	no	0.024079	0.0089079	-1.43462	1	no	0.0441465	0.024079	-0.87452	1	no	0.0141638	0.0089079	-0.669056	1	no
Pck1	chr2:172978573-172984754	0.0427048	0.0633686	0.569372	1	no	0.0697885	0.0398912	-0.80692	1	no	0.0427048	0.0697885	0.708592	1	no	0.0633686	0.0398912	-0.6677	1	no
Gm5801	chr4:155317939-155333713	3.62303	4.01217	0.147186	0.69765	no	3.71892	2.52579	-0.558149	0.1715	no	3.62303	3.71892	0.0376846	0.91785	no	4.01217	2.52579	-0.66765	0.10045	no
BC021785	chr10:39666717-39706452	0.0916925	0.234347	1.35377	1	no	0.283945	0.147545	-0.944455	1	no	0.0916925	0.283945	1.63073	1	no	0.234347	0.147545	-0.667491	1	no
Cxxc4	chr3:133899458-133925053	0.0274587	0.317307	3.53054	1	no	0.0202834	0.199876	3.30073	1	no	0.0274587	0.0202834	-0.436963	1	no	0.317307	0.199876	-0.666773	1	no
Gm15800	chr5:121670227-121818586	2.88451	2.81707	-0.0341277	0.8678	no	2.63429	1.77539	-0.569277	0.0098	yes	2.88451	2.63429	-0.130912	0.5235	no	2.81707	1.77539	-0.666061	0.0022	yes
Creb3l1	chr2:91822484-91864327	3.66212	17.1266	2.22549	5e-05	yes	4.19047	10.7978	1.36555	5e-05	yes	3.66212	4.19047	0.194432	0.449	no	17.1266	10.7978	-0.66551	0.00135	yes
Sox1	chr8:12385770-12436732	0.146017	3.59445	4.62156	5e-05	yes	0.067114	2.26726	5.0782	0.00355	yes	0.146017	0.067114	-1.12145	1	no	3.59445	2.26726	-0.664817	0.0135	no
Lynx1	chr15:74578285-74583409	0.16525	0.224271	0.440592	1	no	0.260496	0.141489	-0.880574	1	no	0.16525	0.260496	0.65661	1	no	0.224271	0.141489	-0.664556	1	no
Map3k11	chr19:5689130-5702864	6.14438	6.38668	0.0557977	0.79885	no	6.11176	4.03097	-0.60046	0.00905	yes	6.14438	6.11176	-0.00767896	0.9714	no	6.38668	4.03097	-0.663937	0.0036	yes
Vim	chr2:13495937-13504453	226.748	165.088	-0.457861	0.01475	no	217.255	104.213	-1.05986	5e-05	yes	226.748	217.255	-0.0617039	0.7355	no	165.088	104.213	-0.663699	0.00045	yes
Thsd1	chr8:23337774-23371804	1.46508	1.48381	0.0183226	0.95435	no	1.45514	0.936966	-0.635092	0.05255	no	1.46508	1.45514	-0.00981997	0.9736	no	1.48381	0.936966	-0.663235	0.04695	no
Cacna2d2	chr9:107302210-107431674	0.511003	0.655047	0.358268	0.24575	no	0.512835	0.413637	-0.310131	1	no	0.511003	0.512835	0.00516412	1	no	0.655047	0.413637	-0.663234	0.03175	no
Col4a1	chr8:11198422-11312826	1.56861	6.16052	1.97356	5e-05	yes	1.62409	3.89073	1.26041	5e-05	yes	1.56861	1.62409	0.0501371	0.84465	no	6.16052	3.89073	-0.663012	0.0019	yes
Trak1	chr9:121276075-121384036	9.8142	8.40289	-0.223985	0.27025	no	8.44697	5.30721	-0.67048	0.00195	yes	9.8142	8.44697	-0.216436	0.2895	no	8.40289	5.30721	-0.662931	0.0022	yes
Fzd8	chr18:9212853-9216199	2.31936	2.56848	0.147187	0.5998	no	1.66456	1.62257	-0.0368603	0.90505	no	2.31936	1.66456	-0.478587	0.1143	no	2.56848	1.62257	-0.662634	0.02405	no
Rhox4g	chrX:35061007-35065834	0	0.269855	inf	1	no	0	0.170518	inf	1	no	0	0	0	1	no	0.269855	0.170518	-0.662263	1	no
Adad2	chr8:122136646-122140826	1.82853	2.99817	0.713398	0.03415	no	1.56522	1.89465	0.275564	0.44895	no	1.82853	1.56522	-0.224317	0.53615	no	2.99817	1.89465	-0.662152	0.05115	no
Capn12	chr7:29666674-29747299	0.169691	0.564894	1.73507	0.3887	no	0.244001	0.356995	0.549016	1	no	0.169691	0.244001	0.523977	1	no	0.564894	0.356995	-0.662075	0.76505	no
Cdkn2d	chr9:123836859-123839607	0.169995	0.106069	-0.680488	1	no	0.0899907	0.067035	-0.424862	1	no	0.169995	0.0899907	-0.917646	1	no	0.106069	0.067035	-0.66202	1	no
9130008F23Rik	chr17:41012430-41017507	0.147272	0.13283	-0.148895	1	no	0.133341	0.0839763	-0.667063	1	no	0.147272	0.133341	-0.143361	1	no	0.13283	0.0839763	-0.661529	1	no
Pkp3	chr7:148264127-148276409	0.597721	2.11063	1.82013	0.00015	yes	0.820586	1.33438	0.701442	0.0848	no	0.597721	0.820586	0.457182	0.3297	no	2.11063	1.33438	-0.661506	0.05615	no
Sox18	chr2:181404541-181406345	0.30008	3.79601	3.66107	0.0062	yes	0.532724	2.40021	2.1717	0.00825	yes	0.30008	0.532724	0.828042	1	no	3.79601	2.40021	-0.661322	0.10925	no
Plec	chr15:76001403-76061808	2.66425	4.94107	0.891094	5e-05	yes	2.3647	3.12454	0.401988	0.05475	no	2.66425	2.3647	-0.172074	0.4325	no	4.94107	3.12454	-0.66118	0.0012	yes
Bmp4	chr14:46999198-47010274	4.82394	4.30473	-0.164286	0.5306	no	5.2574	2.72254	-0.949396	0.0003	yes	4.82394	5.2574	0.12414	0.62295	no	4.30473	2.72254	-0.66097	0.01905	no
Itga8	chr2:12028286-12233942	0.406299	0.596123	0.553067	0.16105	no	0.498806	0.377105	-0.403512	1	no	0.406299	0.498806	0.295936	1	no	0.596123	0.377105	-0.660643	0.1091	no
Ttc30a1	chr2:75817162-75820024	3.68414	3.4067	-0.112954	0.70035	no	3.58077	2.15533	-0.732363	0.02535	no	3.68414	3.58077	-0.0410583	0.88955	no	3.4067	2.15533	-0.660468	0.0441	no
Gsg1l	chr7:133021932-133225925	0.0149915	0.0326708	1.12386	1	no	0.0778723	0.0206713	-1.91348	1	no	0.0149915	0.0778723	2.37697	1	no	0.0326708	0.0206713	-0.660369	1	no
Dcaf12l1	chrX:42139743-42143374	1.65041	1.40704	-0.230166	0.5194	no	1.50755	0.890517	-0.759492	0.06985	no	1.65041	1.50755	-0.13062	0.71415	no	1.40704	0.890517	-0.659946	0.119	no
Hcrtr1	chr4:129807460-129816406	0.0145485	0.034316	1.23801	1	no	0.0632704	0.0217208	-1.54245	1	no	0.0145485	0.0632704	2.12066	1	no	0.034316	0.0217208	-0.659801	1	no
Slc24a6	chr5:120961200-120984033	8.92659	7.08992	-0.332339	0.13425	no	9.19034	4.48796	-1.03406	5e-05	yes	8.92659	9.19034	0.0420095	0.8412	no	7.08992	4.48796	-0.65971	0.00605	yes
Ankrd44	chr1:54702183-54983231	0.377742	0.52813	0.483492	1	no	0.361588	0.334326	-0.113092	1	no	0.377742	0.361588	-0.063052	1	no	0.52813	0.334326	-0.659636	1	no
Pdha2	chr3:140872967-140875319	0.653941	1.05946	0.696104	0.1521	no	0.551676	0.670726	0.281903	0.61295	no	0.653941	0.551676	-0.245338	0.66055	no	1.05946	0.670726	-0.659539	0.17875	no
Dpy19l3	chr7:36470518-36539473	1.68874	2.39426	0.503632	0.04705	no	1.95187	1.51608	-0.364508	0.16515	no	1.68874	1.95187	0.208913	0.41495	no	2.39426	1.51608	-0.659227	0.0107	no
Megf11	chr9:64233432-64557012	0.115646	0.200654	0.794994	1	no	0.307652	0.127109	-1.27523	1	no	0.115646	0.307652	1.41158	1	no	0.200654	0.127109	-0.658639	1	no
Maats1	chr16:38297839-38341946	1.30732	1.01056	-0.371457	0.3797	no	1.76071	0.64039	-1.45914	0.00345	yes	1.30732	1.76071	0.429543	0.26905	no	1.01056	0.64039	-0.658136	0.17845	no
Gbp1	chr3:142257810-142282140	0.0408047	34.2627	9.71369	0.1	no	0.0310865	21.7155	9.44822	0.13605	no	0.0408047	0.0310865	-0.392446	1	no	34.2627	21.7155	-0.657916	0.00205	yes
Nynrin	chr14:56472951-56493573	7.50463	6.38199	-0.233775	0.2344	no	7.65602	4.04494	-0.920476	5e-05	yes	7.50463	7.65602	0.0288132	0.887	no	6.38199	4.04494	-0.657887	0.0019	yes
Dusp23	chr1:174560899-174563105	0.591296	1.08089	0.87027	0.1557	no	0.711951	0.685081	-0.0555028	0.9242	no	0.591296	0.711951	0.267896	0.67655	no	1.08089	0.685081	-0.657877	0.2559	no
Gcnt7	chr2:172266077-172295399	0.0105706	0.0345314	1.70785	1	no	0.0150805	0.0218876	0.537431	1	no	0.0105706	0.0150805	0.512625	1	no	0.0345314	0.0218876	-0.657795	1	no
Cd247	chr1:167718811-167932765	0.0122121	0.0763261	2.64387	1	no	0.0785631	0.0484008	-0.698821	1	no	0.0122121	0.0785631	2.68554	1	no	0.0763261	0.0484008	-0.657145	1	no
Cep85l	chr10:52997886-53099657	3.17036	2.45568	-0.368524	0.26595	no	2.22488	1.55794	-0.514081	0.17445	no	3.17036	2.22488	-0.510922	0.1294	no	2.45568	1.55794	-0.656478	0.07675	no
Mcc	chr18:44584713-44971836	2.4428	0.673295	-1.85922	5e-05	yes	3.00173	0.427347	-2.81232	5e-05	yes	2.4428	3.00173	0.297258	0.2113	no	0.673295	0.427347	-0.655833	0.0729	no
Itpr3	chr17:27194248-27259168	9.52527	5.41286	-0.815369	5e-05	yes	8.52201	3.43663	-1.3102	5e-05	yes	9.52527	8.52201	-0.160566	0.40355	no	5.41286	3.43663	-0.655399	0.0039	yes
AU015836	chrX:91213994-91220809	0.494874	1.33494	1.43164	0.00445	yes	0.650747	0.847815	0.381652	0.39135	no	0.494874	0.650747	0.395035	0.43515	no	1.33494	0.847815	-0.654958	0.09865	no
Npr2	chr4:43644806-43664112	0.335952	1.48486	2.144	0.0003	yes	0.34495	0.943115	1.45105	0.0043	yes	0.335952	0.34495	0.0381317	1	no	1.48486	0.943115	-0.654826	0.0641	no
Tssk6	chr8:72418080-72427417	1.37583	1.49713	0.121899	0.9263	no	1.52227	0.951429	-0.678058	0.59875	no	1.37583	1.52227	0.145928	0.6962	no	1.49713	0.951429	-0.65403	0.76025	no
Zfp618	chr4:62626607-62795064	0.58574	2.04122	1.80109	0.0012	yes	0.702989	1.29774	0.884429	0.0483	no	0.58574	0.702989	0.263241	0.6103	no	2.04122	1.29774	-0.653424	0.07425	no
Pgf	chr12:86507588-86518263	0.506069	1.0622	1.06965	0.05135	no	0.40997	0.675512	0.720464	0.2248	no	0.506069	0.40997	-0.303816	1	no	1.0622	0.675512	-0.653002	0.19265	no
Zfp3	chr11:70577948-70586431	2.85998	1.80688	-0.662501	0.0726	no	2.83668	1.14922	-1.30354	0.00355	yes	2.85998	2.83668	-0.0118036	0.97035	no	1.80688	1.14922	-0.652846	0.1171	no
Ehd2	chr7:16534335-16552884	0.502435	1.43954	1.51859	0.00275	yes	0.375663	0.915894	1.28574	0.01935	no	0.502435	0.375663	-0.419497	1	no	1.43954	0.915894	-0.652351	0.0999	no
Ccbe1	chr18:66216509-66451492	0.505323	0.100274	-2.33326	1	no	0.522392	0.0638059	-3.03337	1	no	0.505323	0.522392	0.0479272	1	no	0.100274	0.0638059	-0.652187	1	no
Kcnn3	chr3:89324085-89476416	0.0356459	0.115988	1.70217	1	no	0.0537252	0.0738131	0.458278	1	no	0.0356459	0.0537252	0.59186	1	no	0.115988	0.0738131	-0.652031	1	no
Cnr1	chr4:34011606-34035806	0.0483729	0.542026	3.48609	1	no	0.0740777	0.345002	2.21949	1	no	0.0483729	0.0740777	0.61484	1	no	0.542026	0.345002	-0.651755	1	no
Ttc22	chr4:106295053-106312792	0.21158	0.177274	-0.255219	1	no	0.393573	0.112874	-1.80192	1	no	0.21158	0.393573	0.89543	1	no	0.177274	0.112874	-0.651268	1	no
Rem1	chr2:152452743-152460927	0.0394378	0.204339	2.37331	1	no	0.0559369	0.13011	1.21786	1	no	0.0394378	0.0559369	0.504221	1	no	0.204339	0.13011	-0.651233	1	no
Antxr2	chr5:98313706-98459981	0.0914448	0.632674	2.79049	0.00695	yes	0.118796	0.402932	1.76205	1	no	0.0914448	0.118796	0.377508	1	no	0.632674	0.402932	-0.650928	0.1667	no
Slc6a11	chr6:114081234-114199880	0	0.878441	inf	5e-05	yes	0.0278894	0.559507	4.32637	1	no	0	0.0278894	inf	1	no	0.878441	0.559507	-0.650791	0.0879	no
Szt2	chr4:118032603-118081868	3.51121	2.87819	-0.286809	0.18575	no	2.97439	1.83352	-0.697978	0.0034	yes	3.51121	2.97439	-0.239376	0.25775	no	2.87819	1.83352	-0.650545	0.0073	yes
1700096K18Rik	chr5:25035835-25037284	2.03324	1.96794	-0.0470981	0.9274	no	1.6968	1.25405	-0.436221	0.4315	no	2.03324	1.6968	-0.260965	0.60965	no	1.96794	1.25405	-0.650088	0.2339	no
Dgki	chr6:36796021-37249976	0.0508015	0.189634	1.90027	1	no	0.0438485	0.120849	1.46261	1	no	0.0508015	0.0438485	-0.212342	1	no	0.189634	0.120849	-0.650006	1	no
Dbndd2	chr2:164311639-164318823	0.10764	0.195773	0.862967	1	no	0.0960893	0.124829	0.377508	1	no	0.10764	0.0960893	-0.163768	1	no	0.195773	0.124829	-0.649227	1	no
Sbno2	chr10:79519758-79565447	8.07991	7.24513	-0.157327	0.45625	no	6.91781	4.62053	-0.582257	0.0077	yes	8.07991	6.91781	-0.224024	0.28635	no	7.24513	4.62053	-0.648953	0.0034	yes
4933422H20Rik	chr11:115301858-115309582	0.0523273	0.165504	1.66123	1	no	0.101217	0.105568	0.0607301	1	no	0.0523273	0.101217	0.95181	1	no	0.165504	0.105568	-0.648687	1	no
Nrp2	chr1:62749890-62865266	2.39933	0.581833	-2.04395	5e-05	yes	1.79235	0.371164	-2.27172	5e-05	yes	2.39933	1.79235	-0.420782	0.0749	no	0.581833	0.371164	-0.648548	0.06245	no
Irf9	chr14:56222821-56228867	2.99399	3.96569	0.405502	0.16575	no	3.61812	2.5306	-0.515762	0.0837	no	2.99399	3.61812	0.273174	0.35235	no	3.96569	2.5306	-0.648091	0.0309	no
5730405O15Rik	chrX:12619140-12622421	0.421559	0.498251	0.241137	1	no	0.275882	0.318	0.204978	1	no	0.421559	0.275882	-0.611686	1	no	0.498251	0.318	-0.647845	1	no
Kcp	chr6:29432035-29457952	0.485985	0.686949	0.499291	0.23075	no	0.685536	0.438473	-0.644746	0.1348	no	0.485985	0.685536	0.49632	0.22915	no	0.686949	0.438473	-0.647717	0.1386	no
Tnfsf9	chr17:57231445-57247180	1.80029	2.94019	0.707681	0.1532	no	2.20693	1.87675	-0.233802	0.6374	no	1.80029	2.20693	0.293811	0.54615	no	2.94019	1.87675	-0.647672	0.21115	no
Zfp658	chr7:50817739-50830831	0.299872	0.45384	0.597836	1	no	0.265897	0.289772	0.124052	1	no	0.299872	0.265897	-0.17348	1	no	0.45384	0.289772	-0.647264	1	no
Tmeff2	chr1:50984366-51244114	0.260869	1.40324	2.42736	0.0004	yes	0.189337	0.896321	2.24306	0.0077	yes	0.260869	0.189337	-0.462368	1	no	1.40324	0.896321	-0.646673	0.1119	no
F2	chr2:91465476-91476571	1.32867	1.0708	-0.311298	0.4763	no	1.15472	0.684009	-0.755455	0.14145	no	1.32867	1.15472	-0.202444	0.6433	no	1.0708	0.684009	-0.646601	0.2037	no
Arhgef11	chr3:87422672-87552545	6.69002	7.82277	0.225669	0.305	no	6.16309	4.99993	-0.301747	0.1976	no	6.69002	6.16309	-0.118357	0.6022	no	7.82277	4.99993	-0.645773	0.00475	yes
Gli3	chr13:15555555-15821858	3.59827	6.05338	0.750439	0.00025	yes	2.91562	3.87015	0.408587	0.0596	no	3.59827	2.91562	-0.303499	0.16375	no	6.05338	3.87015	-0.64535	0.00185	yes
Psd4	chr2:24240916-24264249	0.45004	0.89203	0.98704	0.0124	no	0.363876	0.570321	0.648327	0.1177	no	0.45004	0.363876	-0.306605	1	no	0.89203	0.570321	-0.645318	0.0699	no
Stat5a	chr11:100720664-100746483	3.80263	1.94364	-0.968238	0.0009	yes	4.06573	1.24299	-1.7097	5e-05	yes	3.80263	4.06573	0.0965184	0.6981	no	1.94364	1.24299	-0.64494	0.0479	no
Glp1r	chr17:31038811-31073455	1.61737	2.054	0.344781	0.46435	no	1.757	1.31371	-0.419462	0.39125	no	1.61737	1.757	0.119458	0.79615	no	2.054	1.31371	-0.644786	0.19345	no
Tcf15	chr2:151969344-151974832	22.5301	52.0726	1.20867	5e-05	yes	15.1381	33.3083	1.1377	5e-05	yes	22.5301	15.1381	-0.573674	0.0303	no	52.0726	33.3083	-0.644645	0.00595	yes
Snai1	chr2:167363726-167368311	9.47033	5.38119	-0.815488	0.00595	yes	8.60886	3.44275	-1.32226	0.0001	yes	9.47033	8.60886	-0.137592	0.59845	no	5.38119	3.44275	-0.644363	0.05185	no
C1qtnf4	chr2:90725942-90730683	0.684063	4.19486	2.61642	0.0082	yes	1.02249	2.68398	1.39229	0.05025	no	0.684063	1.02249	0.579888	0.5223	no	4.19486	2.68398	-0.644247	0.1785	no
Prrt4	chr6:29119229-29129584	0.343376	0.257412	-0.415711	1	no	0.406704	0.164706	-1.30409	1	no	0.343376	0.406704	0.244191	1	no	0.257412	0.164706	-0.644187	1	no
Pard3b	chr1:61685397-62688858	0.135741	0.234538	0.788962	1	no	0.155883	0.150073	-0.0548054	1	no	0.135741	0.155883	0.199607	1	no	0.234538	0.150073	-0.644161	1	no
Fat1	chr8:46035561-46137611	25.2089	26.0403	0.0468115	0.7895	no	23.3554	16.6633	-0.487087	0.00815	yes	25.2089	23.3554	-0.110175	0.53275	no	26.0403	16.6633	-0.644074	0.0004	yes
Fgd2	chr17:29497858-29516480	0.125248	0.998115	2.99442	0.00465	yes	0.0901248	0.638788	2.82534	0.01865	no	0.125248	0.0901248	-0.474792	1	no	0.998115	0.638788	-0.643869	0.1585	no
Apol6	chr15:76845916-76887538	4.88727	0.380506	-3.68304	0.003	yes	5.04597	0.243523	-4.373	5e-05	yes	4.88727	5.04597	0.0461025	0.86	no	0.380506	0.243523	-0.643859	1	no
Chd7	chr4:8618067-8793956	11.2874	12.5823	0.156686	0.3976	no	9.33637	8.05381	-0.213191	0.27125	no	11.2874	9.33637	-0.27378	0.1485	no	12.5823	8.05381	-0.643656	0.00085	yes
Gm8709	chr10:26393251-26394457	0.203645	0.293064	0.52516	1	no	0.337125	0.187659	-0.845172	1	no	0.203645	0.337125	0.72723	1	no	0.293064	0.187659	-0.643103	1	no
Ahnak	chr19:9063773-9151409	1.039	0.610487	-0.767165	0.0587	no	1.20065	0.390928	-1.61884	0.01775	no	1.039	1.20065	0.208619	0.5368	no	0.610487	0.390928	-0.643057	0.24955	no
Tnrc18	chr5:143200557-143579066	10.4333	7.09619	-0.556075	0.0062	yes	8.90081	4.54425	-0.969893	5e-05	yes	10.4333	8.90081	-0.229185	0.2446	no	7.09619	4.54425	-0.643003	0.00235	yes
Sufu	chr19:46471407-46561150	6.22219	7.98136	0.359212	0.12775	no	6.29949	5.11202	-0.30134	0.2258	no	6.22219	6.29949	0.0178123	0.93955	no	7.98136	5.11202	-0.64274	0.0085	yes
Gm8615	chr5:149931140-149993612	4.33019	5.69211	0.394534	0.17365	no	5.33107	3.6459	-0.548151	0.06885	no	4.33019	5.33107	0.299995	0.30185	no	5.69211	3.6459	-0.64269	0.0321	no
Fam83e	chr7:52976589-52984862	0.055306	0.0500999	-0.142626	1	no	0.0742674	0.0320976	-1.21027	1	no	0.055306	0.0742674	0.425294	1	no	0.0500999	0.0320976	-0.642345	1	no
Dync1h1	chr12:111839604-111905154	36.5814	49.5051	0.436465	0.01585	no	31.9118	31.7231	-0.00855359	0.9633	no	36.5814	31.9118	-0.197022	0.26305	no	49.5051	31.7231	-0.642041	0.0003	yes
Bdh2	chr3:134944184-134967389	4.28255	2.24944	-0.928905	0.02995	no	3.02619	1.44146	-1.06997	0.0349	no	4.28255	3.02619	-0.500967	0.2152	no	2.24944	1.44146	-0.64203	0.20285	no
Zbtb42	chr12:113917050-113920958	0.242208	1.13708	2.23102	0.00045	yes	0.251875	0.72887	1.53295	0.0085	yes	0.242208	0.251875	0.0564643	1	no	1.13708	0.72887	-0.641604	0.1047	no
Irs3	chr5:138084259-138086942	0.107418	0.902923	3.07137	0.0127	no	0.175856	0.578815	1.71871	0.02645	no	0.107418	0.175856	0.711157	1	no	0.902923	0.578815	-0.641501	0.1845	no
Gata5	chr2:180059792-180075437	0.0160015	0.0698189	2.12541	1	no	0	0.0447624	inf	1	no	0.0160015	0	-1.79584	1	no	0.0698189	0.0447624	-0.641331	1	no
Maml3	chr3:51491534-51908928	0.0996074	1.31154	3.71887	5e-05	yes	0.0829653	0.841015	3.34155	0.00015	yes	0.0996074	0.0829653	-0.263744	1	no	1.31154	0.841015	-0.641063	0.0322	no
Lrrc16b	chr14:56109929-56127101	0.104059	0.586754	2.49536	0.00405	yes	0.0802353	0.376275	2.22948	1	no	0.104059	0.0802353	-0.37509	1	no	0.586754	0.376275	-0.64097	0.12315	no
Vmn1r53	chr6:90173310-90174432	0.245495	0.373735	0.606325	1	no	0.457618	0.239755	-0.932582	1	no	0.245495	0.457618	0.898451	1	no	0.373735	0.239755	-0.640456	1	no
Lnpep	chr17:17664686-17761453	14.4434	11.8925	-0.280361	0.16845	no	15.2273	7.63261	-0.996408	5e-05	yes	14.4434	15.2273	0.0762475	0.69925	no	11.8925	7.63261	-0.6398	0.0033	yes
Sipa1l3	chr7:30105396-30290479	9.16822	8.8444	-0.0518774	0.78835	no	8.85508	5.6768	-0.641427	0.0015	yes	9.16822	8.85508	-0.050137	0.8005	no	8.8444	5.6768	-0.639687	0.0018	yes
Tmem150b	chr7:4642529-4676853	1.23626	1.10286	-0.164739	0.75095	no	1.10436	0.708026	-0.641334	0.23055	no	1.23626	1.10436	-0.162774	0.73405	no	1.10286	0.708026	-0.639369	0.2639	no
Snora70	chrX:71516154-71518474	37.8187	41.5896	0.137121	0.94125	no	33.7694	26.7066	-0.338523	0.871	no	37.8187	33.7694	-0.163383	0.92945	no	41.5896	26.7066	-0.639027	0.76535	no
0610009L18Rik	chr11:120209991-120212504	0.0888317	0.0975918	0.135685	1	no	0.320536	0.0626866	-2.35425	1	no	0.0888317	0.320536	1.85134	1	no	0.0975918	0.0626866	-0.638602	1	no
Rapgef2	chr3:78866450-78949797	7.16195	7.13908	-0.00461336	0.9821	no	6.92847	4.58578	-0.595369	0.0067	yes	7.16195	6.92847	-0.0478159	0.8197	no	7.13908	4.58578	-0.638571	0.00365	yes
Rimbp2	chr5:129266275-129459237	0.517954	1.65413	1.67518	5e-05	yes	0.560464	1.06258	0.922873	0.01815	no	0.517954	0.560464	0.113799	1	no	1.65413	1.06258	-0.638506	0.04335	no
Mecom	chr3:30135490-30408409	0.165058	0.549432	1.73497	1	no	0.123077	0.352976	1.52001	1	no	0.165058	0.123077	-0.423414	1	no	1.12622	0.352976	-0.638371	1	no
Prss39	chr1:34555274-34559907	0.145927	0.271626	0.896381	1	no	0.162994	0.174561	0.0989102	1	no	0.145927	0.162994	0.159575	1	no	0.271626	0.174561	-0.637895	1	no
Bmp2	chr2:133378934-133388621	0.140206	0.161338	0.202539	1	no	0.0698465	0.103706	0.570235	1	no	0.140206	0.0698465	-1.00529	1	no	0.161338	0.103706	-0.637594	1	no
Wdr62	chr7:31025156-31065440	18.2902	11.4593	-0.674558	0.0009	yes	17.6198	7.36598	-1.25825	5e-05	yes	18.2902	17.6198	-0.0538743	0.78275	no	11.4593	7.36598	-0.637566	0.0025	yes
Ttyh3	chr5:141096531-141124985	4.60485	12.1325	1.39765	5e-05	yes	4.43829	7.7994	0.813361	0.0001	yes	4.60485	4.43829	-0.053151	0.8054	no	12.1325	7.7994	-0.637444	0.00145	yes
Plscr1	chr9:92145031-92167399	11.4622	5.86592	-0.966453	0.0004	yes	11.4812	3.77129	-1.60615	5e-05	yes	11.4622	11.4812	0.00239141	0.9885	no	5.86592	3.77129	-0.637302	0.0302	no
Clu	chr14:66587319-66600382	0.975612	12.6527	3.69699	5e-05	yes	1.51426	8.13562	2.42564	5e-05	yes	0.975612	1.51426	0.634232	0.2017	no	12.6527	8.13562	-0.637118	0.01305	no
Fam20c	chr5:139231034-139286017	0.469175	1.23069	1.39127	0.00925	yes	0.549775	0.791635	0.525995	0.2884	no	0.469175	0.549775	0.228716	1	no	1.23069	0.791635	-0.636559	0.1332	no
Tmem184a	chr5:140280905-140290237	0.549378	3.53184	2.68455	5e-05	yes	0.591084	2.27232	1.94273	0.00035	yes	0.549378	0.591084	0.105564	0.84355	no	3.53184	2.27232	-0.63625	0.0441	no
Thbd	chr2:148230206-148233924	0.284885	0.14471	-0.977211	1	no	0.159236	0.0931298	-0.77385	1	no	0.284885	0.159236	-0.839215	1	no	0.14471	0.0931298	-0.635854	1	no
Anxa1	chr19:20447923-20465161	10.3138	10.2083	-0.0148355	0.9594	no	12.4041	6.57085	-0.916669	0.0032	yes	10.3138	12.4041	0.266237	0.33375	no	10.2083	6.57085	-0.635596	0.03985	no
Oxct2b	chr4:122782407-122803334	0.115162	0.259677	1.17306	1	no	0.107566	0.167157	0.635977	1	no	0.115162	0.107566	-0.0984382	1	no	0.259677	0.167157	-0.635518	1	no
Gas6	chr8:13465373-13494535	2.54279	6.01804	1.24288	0.0001	yes	3.67012	3.87434	0.0781215	0.77195	no	2.54279	3.67012	0.529418	0.07985	no	6.01804	3.87434	-0.635344	0.01825	no
D930048N14Rik	chr11:51456590-51471183	1.04382	1.68543	0.691245	0.2587	no	1.28021	1.08507	-0.238586	0.71195	no	1.04382	1.28021	0.294508	0.66335	no	1.68543	1.08507	-0.635322	0.2699	no
Cib2	chr9:54393158-54407886	0.317326	4.93758	3.95977	0.10105	no	0.368228	3.17901	3.10991	0.06235	no	0.317326	0.368228	0.214637	1	no	4.93758	3.17901	-0.635227	0.2274	no
Pwwp2b	chr7:146434380-146453152	3.09065	7.95438	1.36384	5e-05	yes	3.12408	5.12261	0.713446	0.01015	no	3.09065	3.12408	0.01552	0.95695	no	7.95438	5.12261	-0.634871	0.01185	no
Gucy1b3	chr3:81835925-81878633	0.287354	1.35185	2.23404	0.0012	yes	0.415598	0.870865	1.06726	0.0384	no	0.287354	0.415598	0.532362	1	no	1.35185	0.870865	-0.634415	0.10735	no
Adamts17	chr7:73984620-74297511	0.359671	0.49109	0.449311	1	no	0.191268	0.316453	0.726395	1	no	0.359671	0.191268	-0.911082	1	no	0.49109	0.316453	-0.633998	1	no
Atn1	chr6:124692561-124706505	14.0722	15.5694	0.145874	0.4367	no	13.0259	10.0332	-0.376612	0.0544	no	14.0722	13.0259	-0.111456	0.5563	no	15.5694	10.0332	-0.633942	0.0018	yes
[truncated: 21,636 more rows]

## Sheet: Supplementary Table S4
Genes upregulated upon 2i removal (NTC)					Genes downregulated upon 2i removal (NTC)
[truncated: 219 more rows]

## Sheet: Supplementary Table S5
Genes upregulated upon Jun removal (day 2)					Genes downregulated upon Jun removal (day 2)
[truncated: 172 more rows]

[truncated: 3 more sheets: Supplementary Table S6, Supplementary Table S7, Supplementary Table S8]
